# Supplementary material for: A translational program that suppresses metabolism to shield the genome
Source: Nat Commun. 2020 Nov 13;11:5755. doi: 10.1038/s41467-020-19602-2 (PMC7666154; doi:10.1038/s41467-020-19602-2)
Supplement: Supplementary file 4 — Source Data [file 41467_2020_19602_MOESM4_ESM.zip]

Archive with 3 entries (3 files):
- MATRIX_source file.xlsx
- Source Data.xlsx
- TMT-pSILAC_sourcefile.xlsx
