# Supplementary material for: A translational program that suppresses metabolism to shield the genome
Source: Nat Commun. 2020 Nov 13;11:5755. doi: 10.1038/s41467-020-19602-2 (PMC7666154; doi:10.1038/s41467-020-19602-2)
Supplement: Supplementary file 4 — Source Data [file 41467_2020_19602_MOESM4_ESM.zip › MATRIX_source file.xlsx]

## Sheet: #1 >1 uniquepeptide raw values
Accession	HN-Fraction 1 (FREE)	HN Fraction 2-3 (MONO)	HN-Fraction 8-11 (POLY)	NN-Fraction 1 (Free)	NN-Fraction 2-3 (MONO)	NN-Fraction 8-11 (POLY)	HA Fraction 1 (FREE)	HA Fraction 2-3 (MONO)	HA Fraction 8-11 (POLY)	Coverage (%)	#Peptides	#Unique	Description	Gene Name
P01023|A2MG_HUMAN	158800000	251500000	25010000	802500000	2531000000	248800000	0	33510000	0	7	26	12	Alpha-2-macroglobulin OS	A2M
Q9NRG9|AAAS_HUMAN	8780000	3800000	0	7985000	12440000	0	4525000	6264000	0	13	5	5	Aladin OS	AAAS
Q86V21|AACS_HUMAN	571100	2266000	0	1520000	0	0	0	0	0	5	3	3	Acetoacetyl-CoA synthetase OS	AACS
Q7RTV5|AAED1_HUMAN	17130000	17040000	2003000	13760000	20450000	0	0	0	0	46	5	5	Thioredoxin-like protein AAED1 OS	AAED1
Q6PD74|AAGAB_HUMAN	2236000	2214000	2165000	181800	11210000	2481000	7338000	6876000	0	13	3	3	Alpha- and gamma-adaptin-binding protein p34 OS	AAGAB
Q2M2I8|AAK1_HUMAN	24840000	26960000	3798000	17450000	7170000	10290000	32570000	20290000	22960000	21	14	14	AP2-associated protein kinase 1 OS	AAK1
Q13685|AAMP_HUMAN	2841000	0	1956000	867900	0	0	1688000	0	0	6	2	2	Angio-associated migratory cell protein OS	AAMP
Q9Y312|AAR2_HUMAN	2033000	3482000	0	0	28680000	0	0	0	0	26	7	7	Protein AAR2 homolog OS	AAR2
P49588|SYAC_HUMAN	1377000000	1075000000	486000000	985700000	598200000	55090000	1835000000	1373000000	133700000	73	69	69	Alanine--tRNA ligase cytoplasmic OS	AARS
Q5JTZ9|SYAM_HUMAN	40720000	88360000	3832000	2578000	33490000	23140000	9139000	23030000	0	31	22	22	Alanine--tRNA ligase mitochondrial OS	AARS2
Q9BTE6|AASD1_HUMAN	0	1125000	0	0	0	0	12480000	0	0	14	4	4	Alanyl-tRNA editing protein Aarsd1 OS	AARSD1
Q9NRN7|ADPPT_HUMAN	14100000	2919000	0	39850000	9867000	0	17240000	8018000	0	16	4	4	L-aminoadipate-semialdehyde dehydrogenase-phosphopantetheinyl transferase OS	AASDHPPT
Q9UDR5|AASS_HUMAN	7521000	4842000	0	0	7465000	0	0	0	0	4	2	2	Alpha-aminoadipic semialdehyde synthase mitochondrial OS	AASS
O95477|ABCA1_HUMAN	3719000	6342000	0	0	3347000	0	0	0	0	4	6	6	ATP-binding cassette sub-family A member 1 OS	ABCA1
Q9NRK6|ABCBA_HUMAN	3576000	1959000	0	8259000	0	952000	5246000	0	0	7	6	5	ATP-binding cassette sub-family B member 10 mitochondrial OS	ABCB10
O75027|ABCB7_HUMAN	45860000	4938000	0	63160000	9156000	0	0	0	0	19	9	9	ATP-binding cassette sub-family B member 7 mitochondrial OS	ABCB7
Q9NUT2|ABCB8_HUMAN	8780000	12630000	0	0	6013000	0	12380000	0	0	14	8	7	ATP-binding cassette sub-family B member 8 mitochondrial OS	ABCB8
P33527|MRP1_HUMAN	3518000	2131000	0	0	1564000	0	466000	0	0	5	6	6	Multidrug resistance-associated protein 1 OS	ABCC1
O15439|MRP4_HUMAN	1256000	1933000	10820000	0	0	0	445200	0	0	4	4	4	Multidrug resistance-associated protein 4 OS	ABCC4
P28288|ABCD3_HUMAN	2263000	149000	0	0	0	0	1047000	0	0	4	2	2	ATP-binding cassette sub-family D member 3 OS	ABCD3
P61221|ABCE1_HUMAN	360800000	126300000	8549000	247800000	133000000	0	180100000	132800000	17860000	49	25	25	ATP-binding cassette sub-family E member 1 OS	ABCE1
Q8NE71|ABCF1_HUMAN	59200000	45780000	7769000	101200000	14260000	0	236900000	137900000	19940000	31	24	23	ATP-binding cassette sub-family F member 1 OS	ABCF1
Q9UG63|ABCF2_HUMAN	63940000	34690000	4543000	206500000	185200000	7435000	159200000	99490000	5769000	34	20	20	ATP-binding cassette sub-family F member 2 OS	ABCF2
Q9NUQ8|ABCF3_HUMAN	18150000	3072000	3226000	13500000	3475000	0	14200000	6591000	0	18	9	9	ATP-binding cassette sub-family F member 3 OS	ABCF3
Q9NUJ1|ABHDA_HUMAN	14100000	25380000	0	0	15270000	0	0	17590000	0	35	7	7	Mycophenolic acid acyl-glucuronide esterase mitochondrial OS	ABHD10
Q8NFV4|ABHDB_HUMAN	216100000	177800000	4515000	206300000	284300000	0	77790000	54630000	0	58	15	15	Protein ABHD11 OS	ABHD11
Q8N2K0|ABD12_HUMAN	2441000	5224000	1389000	22000000	1794000	0	10980000	0	0	27	8	8	Monoacylglycerol lipase ABHD12 OS	ABHD12
Q96IU4|ABHEB_HUMAN	34920000	56560000	469900	24060000	33420000	0	52170000	50660000	0	44	10	10	Protein ABHD14B OS	ABHD14B
Q8WTS1|ABHD5_HUMAN	5265000	0	0	0	3864000	1769000	538400	8199000	3269000	17	3	3	1-acylglycerol-3-phosphate O-acyltransferase ABHD5 OS	ABHD5
Q8IZP0|ABI1_HUMAN	34410000	25700000	24450000	25150000	7071000	2247000	50850000	54390000	13710000	16	10	7	Abl interactor 1 OS	ABI1
Q9NYB9|ABI2_HUMAN	3039000	471900	0	0	2639000	0	1761000	0	0	7	6	3	Abl interactor 2 OS	ABI2
Q12979|ABR_HUMAN	53460000	85950000	4003000	6372000	54490000	630800	22550000	35470000	0	28	17	16	Active breakpoint cluster region-related protein OS	ABR
P09110|THIK_HUMAN	30510000	31560000	2582000	77030000	30880000	1666000	50290000	42070000	0	52	14	14	3-ketoacyl-CoA thiolase peroxisomal OS	ACAA1
P42765|THIM_HUMAN	134600000	131300000	118300000	45270000	47790000	500300	132700000	66020000	14230000	58	20	20	3-ketoacyl-CoA thiolase mitochondrial OS	ACAA2
Q13085|ACACA_HUMAN	13310000	102300000	985100	23230000	126400000	550300	28640000	82990000	0	15	29	27	Acetyl-CoA carboxylase 1 OS	ACACA
Q6JQN1|ACD10_HUMAN	3154000	4687000	0	0	3569000	0	0	0	0	4	3	3	Acyl-CoA dehydrogenase family member 10 OS	ACAD10
Q9H845|ACAD9_HUMAN	184600000	125400000	42250000	46540000	86550000	1618000	50340000	83230000	7136000	52	29	29	Acyl-CoA dehydrogenase family member 9 mitochondrial OS	ACAD9
P11310|ACADM_HUMAN	10610000	12250000	3215000	14060000	15800000	0	882400	13750000	0	28	9	8	Medium-chain specific acyl-CoA dehydrogenase mitochondrial OS	ACADM
P16219|ACADS_HUMAN	56640000	38710000	257500	32830000	60980000	1435000	4606000	9495000	0	38	12	12	Short-chain specific acyl-CoA dehydrogenase mitochondrial OS	ACADS
P49748|ACADV_HUMAN	197800000	130500000	33210000	168500000	54650000	7484000	145100000	81420000	5129000	48	29	29	Very long-chain specific acyl-CoA dehydrogenase mitochondrial OS	ACADVL
Q15057|ACAP2_HUMAN	7751000	3546000	0	2434000	0	0	58510	0	0	5	4	4	Arf-GAP with coiled-coil ANK repeat and PH domain-containing protein 2 OS	ACAP2
P24752|THIL_HUMAN	315500000	216400000	14110000	176900000	324700000	40250000	130300000	128100000	9916000	70	27	27	Acetyl-CoA acetyltransferase mitochondrial OS	ACAT1
Q9H3P7|GCP60_HUMAN	18310000	18480000	192600	42020000	5074000	0	30600000	45750000	4625000	31	10	10	Golgi resident protein GCP60 OS	ACBD3
Q5T8D3|ACBD5_HUMAN	0	0	0	0	3099000	0	0	7782000	0	5	3	3	Acyl-CoA-binding domain-containing protein 5 OS	ACBD5
Q9UKV3|ACINU_HUMAN	873700	0	1601000	0	0	5897000	0	0	0	5	3	3	Apoptotic chromatin condensation inducer in the nucleus OS	ACIN1
P53396|ACLY_HUMAN	2944000000	2916000000	1296000000	3156000000	4964000000	504500000	2195000000	4614000000	638700000	64	83	83	ATP-citrate synthase OS	ACLY
P21399|ACOC_HUMAN	354400000	257400000	57960000	456600000	194900000	17770000	553400000	195500000	92500000	52	40	39	Cytoplasmic aconitate hydratase OS	ACO1
Q99798|ACON_HUMAN	373200000	308500000	103500000	161100000	143000000	27790000	436800000	280800000	109100000	50	33	33	Aconitate hydratase mitochondrial OS	ACO2
Q9NPJ3|ACO13_HUMAN	17640000	11050000	0	0	0	0	0	1749000	0	16	2	2	Acyl-coenzyme A thioesterase 13 OS	ACOT13
P49753|ACOT2_HUMAN	86800000	56600000	4344000	126600000	40120000	8437000	54730000	1177000	0	39	14	14	Acyl-coenzyme A thioesterase 2 mitochondrial OS	ACOT2
O00154|BACH_HUMAN	59510000	21670000	0	53380000	31570000	1124000	30600000	42810000	0	26	9	9	Cytosolic acyl coenzyme A thioester hydrolase OS	ACOT7
Q9Y305|ACOT9_HUMAN	63610000	72660000	435500	14460000	71380000	0	21780000	56580000	0	45	19	19	Acyl-coenzyme A thioesterase 9 mitochondrial OS	ACOT9
P24666|PPAC_HUMAN	25450000	32930000	0	47620000	18070000	0	149600000	125200000	0	46	9	9	Low molecular weight phosphotyrosine protein phosphatase OS	ACP1
P11117|PPAL_HUMAN	7835000	4205000	0	21040000	0	0	8706000	9285000	0	4	2	2	Lysosomal acid phosphatase OS	ACP2
P13686|PPA5_HUMAN	4852000	6943000	0	19680000	82990000	0	0	0	0	12	3	3	Tartrate-resistant acid phosphatase type 5 OS	ACP5
P10323|ACRO_HUMAN	0	0	0	2250000	0	0	0	0	0	2	1	1	Acrosin OS	ACR
Q96CM8|ACSF2_HUMAN	1807000	1933000	0	0	0	0	0	0	0	6	2	2	Acyl-CoA synthetase family member 2 mitochondrial OS	ACSF2
Q4G176|ACSF3_HUMAN	13940000	12200000	1860000	4592000	8138000	798300	7134000	0	0	13	4	4	Acyl-CoA synthetase family member 3 mitochondrial OS	ACSF3
P33121|ACSL1_HUMAN	95820000	59460000	0	66780000	66000000	5923000	140000000	51270000	19520000	35	20	20	Long-chain-fatty-acid--CoA ligase 1 OS	ACSL1
O95573|ACSL3_HUMAN	198500000	117000000	6096000	165300000	170400000	10060000	60250000	58000000	2885000	50	26	24	Long-chain-fatty-acid--CoA ligase 3 OS	ACSL3
O60488|ACSL4_HUMAN	284700000	174800000	10420000	438800000	89460000	8770000	71260000	92190000	10880000	48	30	28	Long-chain-fatty-acid--CoA ligase 4 OS	ACSL4
P62736|ACTA_HUMAN	3144000	6386000	0	0	4146000	0	0	30080000	0	8	73	3	Actin aortic smooth muscle OS	ACTA2
P60709|ACTB_HUMAN	294100	1537000	0	1649000	0	0	0	0	0	4	147	3	Actin cytoplasmic 1 OS	ACTB
Q562R1|ACTBL_HUMAN	171500000	2376000000	690300000	1284000000	2419000000	676600000	1676000000	2306000000	7758000000	16	54	6	Beta-actin-like protein 2 OS	ACTBL2
P63261|ACTG_HUMAN	1674000	1229000	0	3313000	0	0	0	0	0	4	148	4	Actin cytoplasmic 2 OS	ACTG1
O96019|ACL6A_HUMAN	47480000	172800000	5680000	12840000	187800000	5008000	36390000	142100000	0	48	16	16	Actin-like protein 6A OS	ACTL6A
P12814|ACTN1_HUMAN	2111000000	1092000000	669600000	1351000000	687700000	247500000	1406000000	804000000	404500000	60	110	67	Alpha-actinin-1 OS	ACTN1
P35609|ACTN2_HUMAN	0	0	0	10910000	1205000	0	0	0	0	3	31	2	Alpha-actinin-2 OS	ACTN2
O43707|ACTN4_HUMAN	5510000000	3322000000	3336000000	3998000000	2123000000	956000000	6071000000	3135000000	1732000000	63	114	69	Alpha-actinin-4 OS	ACTN4
Q9NZ32|ARP10_HUMAN	24430000	41530000	0	3478000	115400000	0	0	45470000	0	41	15	15	Actin-related protein 10 OS	ACTR10
P61163|ACTZ_HUMAN	369700000	531200000	553900000	146800000	1273000000	112900000	106200000	641800000	83460000	40	31	16	Alpha-centractin OS	ACTR1A
P42025|ACTY_HUMAN	3991000	11260000	4598000	0	3779000	0	0	0	0	15	18	4	Beta-centractin OS	ACTR1B
P61160|ARP2_HUMAN	573100000	714900000	276600000	579600000	677300000	136900000	1211000000	826400000	326200000	58	28	27	Actin-related protein 2 OS	ACTR2
P61158|ARP3_HUMAN	748300000	894900000	453700000	1230000000	1136000000	101400000	1383000000	1521000000	535500000	70	33	33	Actin-related protein 3 OS	ACTR3
Q9H9F9|ARP5_HUMAN	0	909200	1077000	0	7100000	0	0	0	0	15	5	5	Actin-related protein 5 OS	ACTR5
Q9GZN1|ARP6_HUMAN	0	4192000	0	1434000	17250000	0	0	3669000	0	6	2	2	Actin-related protein 6 OS	ACTR6
Q03154|ACY1_HUMAN	12530000	10480000	774300	60160000	15260000	0	34480000	31050000	0	27	8	8	Aminoacylase-1 OS	ACY1
P07311|ACYP1_HUMAN	15330000	18940000	0	49230000	41890000	0	126800000	57000000	0	64	6	6	Acylphosphatase-1 OS	ACYP1
Q13443|ADAM9_HUMAN	11850000	15940000	0	25150000	972400	0	15660000	7922000	4309000	15	9	9	Disintegrin and metalloproteinase domain-containing protein 9 OS	ADAM9
P55265|DSRAD_HUMAN	36190000	8110000	0	0	0	0	2254000	3890000	0	12	11	11	Double-stranded RNA-specific adenosine deaminase OS	ADAR
Q86TW2|ADCK1_HUMAN	0	2028000	0	0	0	0	0	0	0	6	2	2	Uncharacterized aarF domain-containing protein kinase 1 OS	ADCK1
P35611|ADDA_HUMAN	86840000	70720000	2656000	29500000	29330000	0	7977000	4537000	0	35	16	16	Alpha-adducin OS	ADD1
Q9UEY8|ADDG_HUMAN	42210000	27090000	17620000	0	0	0	5747000	4005000	0	29	14	14	Gamma-adducin OS	ADD3
P11766|ADHX_HUMAN	252600000	163700000	256900000	131500000	35180000	0	95010000	39510000	33420000	54	19	19	Alcohol dehydrogenase class-3 OS	ADH5
Q9BV57|MTND_HUMAN	21860000	19240000	0	4556000	0	0	52840000	0	0	48	6	6	1 2-dihydroxy-3-keto-5-methylthiopentene dioxygenase OS	ADI1
P55263|ADK_HUMAN	138000000	65680000	0	135600000	76040000	0	135300000	53930000	2682000	48	17	17	Adenosine kinase OS	ADK
Q9H2P0|ADNP_HUMAN	4728000	839300	0	10090000	125300	0	0	2686000	0	8	5	5	Activity-dependent neuroprotector homeobox protein OS	ADNP
Q96SZ5|AEDO_HUMAN	1051000	0	0	5424000	0	0	0	7153000	0	9	2	2	2-aminoethanethiol dioxygenase OS	ADO
Q9BRR6|ADPGK_HUMAN	43520000	20030000	0	36250000	16830000	0	2209000	3804000	0	30	7	7	ADP-dependent glucokinase OS	ADPGK
Q9NX46|ARHL2_HUMAN	43330000	24730000	79120000	15640000	0	639400	19030000	4431000	0	50	14	14	Poly(ADP-ribose) glycohydrolase ARH3 OS	ADPRHL2
Q16186|ADRM1_HUMAN	33080000	60020000	0	42520000	226000000	1802000	45570000	147300000	4196000	33	13	13	Proteasomal ubiquitin receptor ADRM1 OS	ADRM1
P30566|PUR8_HUMAN	69040000	84420000	0	99340000	91130000	0	21040000	12870000	0	38	14	14	Adenylosuccinate lyase OS	ADSL
P30520|PURA2_HUMAN	15450000	23770000	10540000	8758000	13130000	0	74430000	67330000	0	18	6	6	Adenylosuccinate synthetase isozyme 2 OS	ADSS
P55196|AFAD_HUMAN	14220000	24950000	448100	8780000	0	0	0	0	0	10	13	13	Afadin OS	AFDN
Q9Y4W6|AFG32_HUMAN	29520000	29010000	2113000	21220000	19670000	0	16440000	29860000	0	20	16	16	AFG3-like protein 2 OS	AFG3L2
P20933|ASPG_HUMAN	8008000	14110000	4206000	17520000	2441000	0	50070000	3805000	0	16	3	3	N(4)-(beta-N-acetylglucosaminyl)-L-asparaginase OS	AGA
Q99490|AGAP2_HUMAN	0	0	1844000	116500	0	0	0	0	0	4	2	2	Arf-GAP with GTPase ANK repeat and PH domain-containing protein 2 OS	AGAP2
Q96P47|AGAP3_HUMAN	4974000	11310000	0	776000	15880000	571800	6498000	23760000	0	10	6	6	Arf-GAP with GTPase ANK repeat and PH domain-containing protein 3 OS	AGAP3
P52594|AGFG1_HUMAN	10590000	8413000	1031000	1436000	1528000	1133000	18110000	31060000	1741000	14	7	7	Arf-GAP domain and FG repeat-containing protein 1 OS	AGFG1
Q53H12|AGK_HUMAN	62490000	55170000	0	144500000	117700000	6537000	17670000	4023000	9334000	25	9	9	Acylglycerol kinase mitochondrial OS	AGK
P35573|GDE_HUMAN	0	54190000	0	2888000	30190000	0	0	14860000	0	13	14	14	Glycogen debranching enzyme OS	AGL
Q9UL18|AGO1_HUMAN	702400	17640	4405000	0	1120000	0	0	0	0	3	2	2	Protein argonaute-1 OS	AGO1
Q99943|PLCA_HUMAN	4197000	4186000	0	12610000	2235000	0	3326000	0	0	14	3	3	1-acyl-sn-glycerol-3-phosphate acyltransferase alpha OS	AGPAT1
O00116|ADAS_HUMAN	4637000	12280000	0	19770000	12500000	0	85990000	25190000	7686000	24	11	11	Alkyldihydroxyacetonephosphate synthase peroxisomal OS	AGPS
Q6RW13|ATRAP_HUMAN	13200000	27840000	38340000	878400	13960000	5755000	52850000	41410000	19910000	43	3	3	Type-1 angiotensin II receptor-associated protein OS	AGTRAP
P23526|SAHH_HUMAN	1041000000	891700000	122100000	1014000000	840500000	147100000	1785000000	1328000000	117700000	60	29	27	Adenosylhomocysteinase OS	AHCY
Q96HN2|SAHH3_HUMAN	4050000	13450000	0	3824000	4706000	0	10020000	16990000	0	12	10	8	Adenosylhomocysteinase 3 OS	AHCYL2
Q09666|AHNK_HUMAN	32200000000	26250000000	14410000000	20390000000	7708000000	9508000000	38940000000	24160000000	12010000000	67	528	528	Neuroblast differentiation-associated protein AHNAK OS	AHNAK
Q8IVF2|AHNK2_HUMAN	2668000000	1839000000	1258000000	1874000000	647400000	855100000	2843000000	2121000000	832800000	40	187	187	Protein AHNAK2 OS	AHNAK2
O95433|AHSA1_HUMAN	521400000	488000000	109900000	941300000	308400000	62910000	775000000	483200000	94120000	62	23	23	Activator of 90 kDa heat shock protein ATPase homolog 1 OS	AHSA1
P02765|FETUA_HUMAN	4814000	421900	0	6400000	1888000	0	0	3593000	0	13	5	5	Alpha-2-HS-glycoprotein OS	AHSG
Q96BJ3|AIDA_HUMAN	17860000	12140000	0	0	0	0	17370000	10330000	0	23	5	5	Axin interactor dorsalization-associated protein OS	AIDA
O95831|AIFM1_HUMAN	279100000	231800000	245400000	488200000	275000000	33200000	332900000	441500000	30150000	65	40	40	Apoptosis-inducing factor 1 mitochondrial OS	AIFM1
Q9Y4K1|AIM1_HUMAN	117200000	96940000	43690000	114800000	11630000	11760000	112900000	87820000	6402000	31	42	42	Absent in melanoma 1 protein OS	AIM1
Q12904|AIMP1_HUMAN	53520000	672200000	48960000	11310000	583600000	109500000	28920000	606800000	103300000	77	21	21	Aminoacyl tRNA synthase complex-interacting multifunctional protein 1 OS	AIMP1
Q13155|AIMP2_HUMAN	28690000	209900000	44700000	3427000	548200000	24810000	0	124900000	9518000	63	19	18	Aminoacyl tRNA synthase complex-interacting multifunctional protein 2 OS	AIMP2
O00170|AIP_HUMAN	121300000	151200000	43630000	85690000	36530000	17230000	205800000	168100000	45310000	52	15	15	AH receptor-interacting protein OS	AIP
P00568|KAD1_HUMAN	164800000	96140000	6530000	380800000	85520000	8258000	312200000	147600000	1821000	80	18	18	Adenylate kinase isoenzyme 1 OS	AK1
P54819|KAD2_HUMAN	919100000	847900000	177200000	563500000	207400000	126500000	900000000	723000000	255900000	75	20	19	Adenylate kinase 2 mitochondrial OS	AK2
Q9UIJ7|KAD3_HUMAN	139600000	153900000	7479000	200000000	58990000	10990000	263500000	83930000	13900000	79	21	21	GTP:AMP phosphotransferase AK3 mitochondrial OS	AK3
P27144|KAD4_HUMAN	319600000	241300000	26020000	23970000	142900000	0	26720000	41860000	0	67	15	15	Adenylate kinase 4 mitochondrial OS	AK4
Q9Y3D8|KAD6_HUMAN	4042000	4848000	0	0	17860000	0	221800	2627000	513700	20	3	3	Adenylate kinase isoenzyme 6 OS	AK6
Q9UKA4|AKA11_HUMAN	15680000	39890000	0	0	131400000	0	0	33880000	0	16	21	21	A-kinase anchor protein 11 OS	AKAP11
Q02952|AKA12_HUMAN	563200000	407500000	163300000	259100000	113900000	35710000	597200000	442000000	123100000	54	62	62	A-kinase anchor protein 12 OS	AKAP12
Q9Y2D5|AKAP2_HUMAN	119800000	111500000	39890000	61910000	29810000	18880000	214500000	152400000	58650000	41	24	24	A-kinase anchor protein 2 OS	AKAP2
Q9ULX6|AKP8L_HUMAN	438400	3571000	0	0	1930000	0	0	9706000	0	7	4	4	A-kinase anchor protein 8-like OS	AKAP8L
Q99996|AKAP9_HUMAN	0	4154000	0	0	1599000	0	0	9943000	0	2	6	6	A-kinase anchor protein 9 OS	AKAP9
P14550|AK1A1_HUMAN	151900000	69630000	6223000	108000000	28980000	0	130900000	57220000	0	41	15	13	Alcohol dehydrogenase [NADP(+)] OS	AKR1A1
P15121|ALDR_HUMAN	1698000000	868000000	386400000	1074000000	578400000	31200000	726700000	389900000	110800000	69	27	24	Aldose reductase OS	AKR1B1
P52895|AK1C2_HUMAN	2645000	0	0	5046000	0	0	0	0	0	9	13	2	Aldo-keto reductase family 1 member C2 OS	AKR1C2
P42330|AK1C3_HUMAN	11140000	11600000	0	0	3096000	7130000	15570000	0	0	13	16	3	Aldo-keto reductase family 1 member C3 OS	AKR1C3
O43488|ARK72_HUMAN	51890000	80050000	343800	41780000	31850000	0	104200000	75450000	0	24	11	8	Aflatoxin B1 aldehyde reductase member 2 OS	AKR7A2
Q96B36|AKTS1_HUMAN	13900000	2712000	0	9291000	9891000	0	8532000	2120000	0	21	3	3	Proline-rich AKT1 substrate 1 OS	AKT1S1
P13716|HEM2_HUMAN	15920000	38490000	46480000	5151000	19100000	0	16780000	0	0	52	10	10	Delta-aminolevulinic acid dehydratase OS	ALAD
P02768|ALBU_HUMAN	278700000	166500000	67210000	590400000	1046000000	96360000	209900000	151900000	111900000	17	15	15	Serum albumin OS	ALB
Q13740|CD166_HUMAN	87660000	49910000	7733000	97640000	10660000	0	106400000	29490000	0	32	16	16	CD166 antigen OS	ALCAM
Q8IZ83|A16A1_HUMAN	0	56500000	138600000	0	70150000	0	0	30000000	0	23	13	13	Aldehyde dehydrogenase family 16 member A1 OS	ALDH16A1
P54886|P5CS_HUMAN	708900000	664100000	44170000	758300000	1227000000	35760000	456300000	450300000	29690000	49	40	40	Delta-1-pyrroline-5-carboxylate synthase OS	ALDH18A1
P47895|AL1A3_HUMAN	12260000	4769000	1393000	23120000	25590000	0	0	7833000	0	26	11	10	Aldehyde dehydrogenase family 1 member A3 OS	ALDH1A3
P30837|AL1B1_HUMAN	82250000	58340000	7070000	100300000	103500000	6873000	58290000	183500000	8531000	46	18	17	Aldehyde dehydrogenase X mitochondrial OS	ALDH1B1
Q3SY69|AL1L2_HUMAN	30750000	27010000	596000	20370000	36160000	0	13200000	11900000	1629000	17	16	11	Mitochondrial 10-formyltetrahydrofolate dehydrogenase OS	ALDH1L2
P05091|ALDH2_HUMAN	26880000	29730000	2666000	54080000	20340000	1294000	31990000	12730000	0	35	12	11	Aldehyde dehydrogenase mitochondrial OS	ALDH2
P51648|AL3A2_HUMAN	19930000	28340000	13150000	3898000	54730000	11970000	15520000	41700000	8223000	29	11	9	Fatty aldehyde dehydrogenase OS	ALDH3A2
Q02252|MMSA_HUMAN	61210000	50440000	1504000	30830000	9546000	0	45930000	21330000	0	26	10	10	Methylmalonate-semialdehyde dehydrogenase [acylating] mitochondrial OS	ALDH6A1
P49419|AL7A1_HUMAN	70320000	63500000	0	105400000	89280000	0	47940000	42870000	0	42	16	16	Alpha-aminoadipic semialdehyde dehydrogenase OS	ALDH7A1
P49189|AL9A1_HUMAN	27820000	50790000	3738000	101300000	10800000	0	20800000	75630000	1632000	25	13	12	4-trimethylaminobutyraldehyde dehydrogenase OS	ALDH9A1
P04075|ALDOA_HUMAN	14390000000	9818000000	5451000000	16500000000	7215000000	2769000000	6450000000	7088000000	4757000000	74	68	52	Fructose-bisphosphate aldolase A OS	ALDOA
P09972|ALDOC_HUMAN	690900000	788100000	430100000	126700000	612200000	352800000	385900000	1020000000	1217000000	54	36	20	Fructose-bisphosphate aldolase C OS	ALDOC
Q9BT22|ALG1_HUMAN	5792000	3753000	0	12120000	5848000	0	0	0	0	6	3	3	Chitobiosyldiphosphodolichol beta-mannosyltransferase OS	ALG1
Q9BV10|ALG12_HUMAN	0	532000	0	604700	0	0	417000	0	0	11	3	3	Dol-P-Man:Man(7)GlcNAc(2)-PP-Dol alpha-1 6-mannosyltransferase OS	ALG12
Q9H553|ALG2_HUMAN	1653000	5132000	0	10990000	4695000	0	0	0	0	10	3	3	Alpha-1 3/1 6-mannosyltransferase ALG2 OS	ALG2
Q9Y673|ALG5_HUMAN	23300000	20020000	0	18830000	4992000	0	26710000	27070000	0	28	7	7	Dolichyl-phosphate beta-glucosyltransferase OS	ALG5
Q6P6C2|ALKB5_HUMAN	4672000	4891000	3751000	0	0	0	5608000	0	0	9	2	2	RNA demethylase ALKBH5 OS	ALKBH5
Q86V81|THOC4_HUMAN	161100000	220200000	104200000	359600000	70430000	22680000	377300000	161300000	33860000	66	16	16	THO complex subunit 4 OS	ALYREF
Q9Y303|NAGA_HUMAN	48080000	41770000	4409000	49480000	53540000	0	0	14630000	0	40	9	9	N-acetylglucosamine-6-phosphate deacetylase OS	AMDHD2
Q01433|AMPD2_HUMAN	5556000	10170000	2024000	16930000	8426000	0	7411000	11380000	1318000	7	6	6	AMP deaminase 2 OS	AMPD2
P49418|AMPH_HUMAN	4758000	11420000	2857000	0	0	0	19300000	17040000	0	16	7	6	Amphiphysin OS	AMPH
Q9H1A4|APC1_HUMAN	0	16250000	0	0	39630000	0	0	7958000	0	12	15	15	Anaphase-promoting complex subunit 1 OS	ANAPC1
Q9UJX6|ANC2_HUMAN	0	733800	0	0	313200	0	0	0	0	4	3	3	Anaphase-promoting complex subunit 2 OS	ANAPC2
Q9UJX4|APC5_HUMAN	0	13160000	0	0	12100000	0	0	0	0	13	6	6	Anaphase-promoting complex subunit 5 OS	ANAPC5
Q9UJX3|APC7_HUMAN	14260000	10200000	0	0	43430000	0	0	5006000	0	28	14	14	Anaphase-promoting complex subunit 7 OS	ANAPC7
Q01484|ANK2_HUMAN	3115000	6310000	0	109200	208100	0	0	1518000	0	3	7	7	Ankyrin-2 OS	ANK2
Q9P2R3|ANFY1_HUMAN	49980000	24730000	118500000	41810000	25280000	0	24210000	22090000	0	36	24	24	Rabankyrin-5 OS	ANKFY1
Q8IWZ3|ANKH1_HUMAN	3300000	0	0	2733000	0	1604000	0	3605000	0	4	7	5	Ankyrin repeat and KH domain-containing protein 1 OS	ANKHD1
Q8IV38|ANKY2_HUMAN	7942000	3063000	0	0	0	0	0	4686000	0	10	4	4	Ankyrin repeat and MYND domain-containing protein 2 OS	ANKMY2
Q8IZ07|AN13A_HUMAN	4660000	5057000	0	0	0	0	21500	2279000	0	6	3	3	Ankyrin repeat domain-containing protein 13A OS	ANKRD13A
O75179|ANR17_HUMAN	2718000	0	0	0	2677000	0	0	12230000	0	4	8	5	Ankyrin repeat domain-containing protein 17 OS	ANKRD17
O15084|ANR28_HUMAN	6082000	20890000	17990000	0	50190000	0	0	301400	0	15	10	10	Serine/threonine-protein phosphatase 6 regulatory ankyrin repeat subunit A OS	ANKRD28
Q9H8Y5|ANKZ1_HUMAN	5684000	6454000	0	0	2838000	0	5613000	0	0	5	2	2	Ankyrin repeat and zinc finger domain-containing protein 1 OS	ANKZF1
Q9NW15|ANO10_HUMAN	47080000	10640000	0	10130000	1675000	0	1146000	0	0	18	8	8	Anoctamin-10 OS	ANO10
Q4KMQ2|ANO6_HUMAN	10300000	1346000	0	4639000	0	0	6458000	0	0	4	4	4	Anoctamin-6 OS	ANO6
P39687|AN32A_HUMAN	86500000	45720000	9950000	88790000	51840000	0	43580000	42900000	0	45	21	14	Acidic leucine-rich nuclear phosphoprotein 32 family member A OS	ANP32A
Q92688|AN32B_HUMAN	360900000	200800000	7852000	529200000	188500000	19720000	345500000	147500000	5409000	24	15	8	Acidic leucine-rich nuclear phosphoprotein 32 family member B OS	ANP32B
Q9BTT0|AN32E_HUMAN	27280000	11170000	0	0	0	0	19760000	0	0	17	4	4	Acidic leucine-rich nuclear phosphoprotein 32 family member E OS	ANP32E
P04083|ANXA1_HUMAN	24540000000	15990000000	6150000000	22970000000	10120000000	4587000000	29850000000	14940000000	9662000000	85	67	66	Annexin A1 OS	ANXA1
P50995|ANX11_HUMAN	146500000	134700000	57520000	109700000	46790000	0	239400000	106400000	23680000	31	20	16	Annexin A11 OS	ANXA11
P07355|ANXA2_HUMAN	19260000000	14300000000	7954000000	23150000000	10080000000	3980000000	19940000000	9816000000	7047000000	86	77	76	Annexin A2 OS	ANXA2
P09525|ANXA4_HUMAN	528000000	485400000	135700000	251900000	108200000	38950000	581500000	302800000	306000000	71	33	29	Annexin A4 OS	ANXA4
P08758|ANXA5_HUMAN	9764000000	7184000000	1684000000	7976000000	3144000000	1035000000	9791000000	3971000000	2372000000	89	54	52	Annexin A5 OS	ANXA5
P08133|ANXA6_HUMAN	1437000000	913100000	176300000	857100000	369200000	38520000	945200000	402500000	10580000	70	60	57	Annexin A6 OS	ANXA6
P20073|ANXA7_HUMAN	176200000	147200000	50210000	70020000	120000000	47080000	372100000	236400000	53260000	47	27	26	Annexin A7 OS	ANXA7
Q10567|AP1B1_HUMAN	32030000	28030000	2123000	45940000	42260000	0	23680000	38940000	7694000	14	25	12	AP-1 complex subunit beta-1 OS	AP1B1
O43747|AP1G1_HUMAN	37890000	32310000	0	31090000	27910000	0	16920000	8454000	0	23	14	14	AP-1 complex subunit gamma-1 OS	AP1G1
Q9BXS5|AP1M1_HUMAN	54760000	53600000	4286000	15520000	24390000	5326000	115200000	63210000	0	45	15	15	AP-1 complex subunit mu-1 OS	AP1M1
P56377|AP1S2_HUMAN	0	2669000	1148000	72800	3205000	0	11270000	6177000	0	16	3	2	AP-1 complex subunit sigma-2 OS	AP1S2
O95782|AP2A1_HUMAN	200900000	266800000	58840000	145500000	377200000	27010000	311000000	279800000	56060000	41	45	35	AP-2 complex subunit alpha-1 OS	AP2A1
O94973|AP2A2_HUMAN	163200000	87850000	6612000	102000000	129500000	5038000	47230000	44960000	0	37	34	24	AP-2 complex subunit alpha-2 OS	AP2A2
P63010|AP2B1_HUMAN	411600000	321900000	31000000	262800000	405000000	30770000	279300000	160800000	54060000	44	47	34	AP-2 complex subunit beta OS	AP2B1
Q96CW1|AP2M1_HUMAN	243300000	202800000	46800000	197600000	316400000	15390000	81220000	183800000	2726000	48	22	22	AP-2 complex subunit mu OS	AP2M1
P53680|AP2S1_HUMAN	66030000	23130000	0	45950000	76400000	3085000	13210000	1247000	7726000	19	3	3	AP-2 complex subunit sigma OS	AP2S1
O00203|AP3B1_HUMAN	73580000	63430000	72430000	58480000	92000000	5893000	41530000	42120000	14350000	26	26	26	AP-3 complex subunit beta-1 OS	AP3B1
O14617|AP3D1_HUMAN	197500000	68380000	45690000	74270000	63840000	15340000	125300000	49950000	35350000	29	25	25	AP-3 complex subunit delta-1 OS	AP3D1
Q9Y2T2|AP3M1_HUMAN	33430000	28650000	0	45420000	77850000	2962000	58910000	14220000	1294000	27	10	7	AP-3 complex subunit mu-1 OS	AP3M1
P53677|AP3M2_HUMAN	1759000	6588000	0	3779000	8028000	0	0	0	0	15	6	3	AP-3 complex subunit mu-2 OS	AP3M2
Q92572|AP3S1_HUMAN	25730000	13000000	0	10810000	48440000	0	45300000	9387000	0	34	9	9	AP-3 complex subunit sigma-1 OS	AP3S1
Q2VPB7|AP5B1_HUMAN	0	351200	0	0	0	0	0	843400	0	3	2	2	AP-5 complex subunit beta-1 OS	AP5B1
O43299|AP5Z1_HUMAN	0	4078000	0	0	0	0	0	0	0	7	2	2	AP-5 complex subunit zeta-1 OS	AP5Z1
P13798|ACPH_HUMAN	125500000	210300000	88050000	106200000	264400000	36510000	346900000	418000000	55000000	37	22	22	Acylamino-acid-releasing enzyme OS	APEH
P27695|APEX1_HUMAN	180200000	107300000	13690000	340000000	56770000	6106000	330600000	191800000	42100000	67	20	20	DNA-(apurinic or apyrimidinic site) lyase OS	APEX1
Q9BZZ5|API5_HUMAN	178100000	114000000	18130000	117100000	32280000	12440000	329900000	119300000	30060000	36	19	19	Apoptosis inhibitor 5 OS	API5
Q96GX9|MTNB_HUMAN	36390000	17720000	4690000	775100	13790000	891800	17680000	19750000	0	33	6	6	Methylthioribulose-1-phosphate dehydratase OS	APIP
Q06481|APLP2_HUMAN	0	671200	0	0	2667000	0	0	0	0	6	3	3	Amyloid-like protein 2 OS	APLP2
Q9HDC9|APMAP_HUMAN	133600000	132700000	40140000	39500000	37420000	8069000	146800000	96100000	8109000	41	14	14	Adipocyte plasma membrane-associated protein OS	APMAP
P04114|APOB_HUMAN	15750000	30720000	30240000	18160000	223300000	21270000	2503000	57760	0	4	19	16	Apolipoprotein B-100 OS	APOB
Q9NRW3|ABC3C_HUMAN	6419000	0	0	0	0	0	0	0	0	13	2	2	DNA dC->dU-editing enzyme APOBEC-3C OS	APOBEC3C
P02649|APOE_HUMAN	1994000	8478000	0	0	0	0	0	0	0	7	2	2	Apolipoprotein E OS	APOE
Q9BQE5|APOL2_HUMAN	1511000	0	0	250100	1114000	0	48520	0	0	12	4	4	Apolipoprotein L2 OS	APOL2
Q9BUR5|MIC26_HUMAN	562100	2592000	1235000	4382000	0	0	26410000	9076000	0	39	5	5	MICOS complex subunit MIC26 OS	APOO
Q6UXV4|MIC27_HUMAN	15420000	22420000	6829000	188000	6696000	0	223900	5298000	0	26	5	5	MICOS complex subunit MIC27 OS	APOOL
P05067|A4_HUMAN	0	256000	0	0	0	0	0	0	0	3	3	3	Amyloid beta A4 protein OS	APP
Q9UKG1|DP13A_HUMAN	38810000	19480000	10670000	13790000	964900	3044000	28520000	11110000	12250000	33	16	15	DCC-interacting protein 13-alpha OS	APPL1
Q8NEU8|DP13B_HUMAN	337300	1713000	0	819600	3901000	0	3571000	0	0	6	4	3	DCC-interacting protein 13-beta OS	APPL2
P07741|APT_HUMAN	147600000	156500000	28620000	361900000	231800000	7046000	1018000000	430900000	1535000	71	10	9	Adenine phosphoribosyltransferase OS	APRT
O60306|AQR_HUMAN	0	5529000	0	0	19180000	0	6089000	0	0	7	6	6	Intron-binding protein aquarius OS	AQR
P10398|ARAF_HUMAN	0	3469000	0	20300000	12550000	0	0	0	0	13	7	6	Serine/threonine-protein kinase A-Raf OS	ARAF
Q96P48|ARAP1_HUMAN	9504000	8157000	0	10380000	3185000	0	13150000	1940000	0	6	6	6	Arf-GAP with Rho-GAP domain ANK repeat and PH domain-containing protein 1 OS	ARAP1
Q8WWN8|ARAP3_HUMAN	3183000	1735000	0	0	15990000	0	170600	486100	0	5	3	3	Arf-GAP with Rho-GAP domain ANK repeat and PH domain-containing protein 3 OS	ARAP3
P48444|COPD_HUMAN	220800000	206400000	29970000	148500000	285200000	33030000	90490000	174700000	11020000	59	33	33	Coatomer subunit delta OS	ARCN1
P84077|ARF1_HUMAN	775400000	628800000	42370000	652100000	273500000	23190000	354300000	222000000	39100000	39	16	10	ADP-ribosylation factor 1 OS	ARF1
P61204|ARF3_HUMAN	775400000	628800000	42370000	652100000	273500000	23190000	354300000	222000000	39100000	39	16	10	ADP-ribosylation factor 3 OS	ARF3
P18085|ARF4_HUMAN	136900000	121100000	1864000	121400000	57960000	0	109200000	78390000	27650000	47	14	10	ADP-ribosylation factor 4 OS	ARF4
P84085|ARF5_HUMAN	148500000	92670000	1788000	95680000	25340000	0	40210000	44770000	0	44	13	7	ADP-ribosylation factor 5 OS	ARF5
P62330|ARF6_HUMAN	30220000	25990000	0	0	2233000	0	14160000	0	0	49	6	5	ADP-ribosylation factor 6 OS	ARF6
Q8N6T3|ARFG1_HUMAN	31740000	15430000	429000	32500000	9237000	572200	11850000	29760000	3729000	33	12	12	ADP-ribosylation factor GTPase-activating protein 1 OS	ARFGAP1
Q8N6H7|ARFG2_HUMAN	7596000	5128000	486800	34190000	0	0	38940000	29590000	0	16	8	7	ADP-ribosylation factor GTPase-activating protein 2 OS	ARFGAP2
Q9NP61|ARFG3_HUMAN	1465000	396100	0	0	0	0	0	1300000	0	10	5	4	ADP-ribosylation factor GTPase-activating protein 3 OS	ARFGAP3
Q9Y6D6|BIG1_HUMAN	5112000	8851000	0	0	27210000	0	1180000	6575000	0	6	11	8	Brefeldin A-inhibited guanine nucleotide-exchange protein 1 OS	ARFGEF1
Q9Y6D5|BIG2_HUMAN	11540000	12260000	0	0	10830000	0	0	15380000	3086000	8	11	8	Brefeldin A-inhibited guanine nucleotide-exchange protein 2 OS	ARFGEF2
P53367|ARFP1_HUMAN	124000000	81880000	6940000	2625000	34680000	13350000	63850000	58270000	1058000	59	16	16	Arfaptin-1 OS	ARFIP1
P53365|ARFP2_HUMAN	51100000	6690000	0	38240000	11450000	0	6968000	2141000	0	34	9	9	Arfaptin-2 OS	ARFIP2
P78540|ARGI2_HUMAN	2789000	3168000	2399000	0	0	0	0	0	0	12	3	3	Arginase-2 mitochondrial OS	ARG2
Q07960|RHG01_HUMAN	668700000	464200000	49310000	387900000	172600000	11100000	388000000	172800000	65850000	79	31	31	Rho GTPase-activating protein 1 OS	ARHGAP1
Q8IWW6|RHG12_HUMAN	2158000	493800	0	0	0	0	3502000	0	0	4	4	4	Rho GTPase-activating protein 12 OS	ARHGAP12
Q68EM7|RHG17_HUMAN	38210000	50760000	1449000	31600000	21360000	10830000	17300000	28910000	11040000	29	16	16	Rho GTPase-activating protein 17 OS	ARHGAP17
Q8N392|RHG18_HUMAN	93370	617700	0	0	0	0	586900	0	0	3	3	2	Rho GTPase-activating protein 18 OS	ARHGAP18
Q5T5U3|RHG21_HUMAN	575200	0	0	5590000	0	0	1245000	0	0	2	3	3	Rho GTPase-activating protein 21 OS	ARHGAP21
Q9P227|RHG23_HUMAN	0	0	3709000	0	0	0	0	0	85150	2	2	2	Rho GTPase-activating protein 23 OS	ARHGAP23
Q9NRY4|RHG35_HUMAN	16060000	13480000	0	7162000	12260000	0	17400000	6948000	0	13	14	14	Rho GTPase-activating protein 35 OS	ARHGAP35
P52565|GDIR1_HUMAN	1183000000	1083000000	438500000	730300000	669300000	229400000	4426000000	3119000000	445300000	77	18	18	Rho GDP-dissociation inhibitor 1 OS	ARHGDIA
Q92888|ARHG1_HUMAN	26670000	32380000	0	21970000	10020000	0	68030000	37180000	6942000	27	17	17	Rho guanine nucleotide exchange factor 1 OS	ARHGEF1
O15013|ARHGA_HUMAN	8931000	0	0	1592000	2035000	0	0	0	0	4	3	3	Rho guanine nucleotide exchange factor 10 OS	ARHGEF10
Q6ZSZ5|ARHGI_HUMAN	0	2643000	0	1979000	0	0	251500	29920000	0	6	5	4	Rho guanine nucleotide exchange factor 18 OS	ARHGEF18
Q92974|ARHG2_HUMAN	84520000	86100000	4462000	28350000	53840000	3495000	123800000	135100000	0	39	27	27	Rho guanine nucleotide exchange factor 2 OS	ARHGEF2
Q8TER5|ARH40_HUMAN	6149000	7635000	0	0	3859000	0	8097000	3280000	0	11	11	11	Rho guanine nucleotide exchange factor 40 OS	ARHGEF40
Q15052|ARHG6_HUMAN	25570000	11980000	0	34570000	7973000	0	1836000	28830000	0	16	11	9	Rho guanine nucleotide exchange factor 6 OS	ARHGEF6
Q14155|ARHG7_HUMAN	2017000	0	0	0	0	0	1542000	0	0	4	4	2	Rho guanine nucleotide exchange factor 7 OS	ARHGEF7
O14497|ARI1A_HUMAN	32340000	87800000	0	909400000	137000000	31580000	10930000	68700000	4291000	22	31	28	AT-rich interactive domain-containing protein 1A OS	ARID1A
Q8NFD5|ARI1B_HUMAN	0	1610000	0	6011000	6709000	0	105400000	1908000	0	7	11	8	AT-rich interactive domain-containing protein 1B OS	ARID1B
Q68CP9|ARID2_HUMAN	0	11920000	0	0	45640000	0	0	2070000	0	8	8	8	AT-rich interactive domain-containing protein 2 OS	ARID2
Q9Y4X5|ARI1_HUMAN	3469000	0	0	1132000	3356000	3973000	0	19380000	5383000	4	2	2	E3 ubiquitin-protein ligase ARIH1 OS	ARIH1
P40616|ARL1_HUMAN	113200000	67260000	6704000	8310000	35580000	0	14500000	24400000	0	52	8	8	ADP-ribosylation factor-like protein 1 OS	ARL1
P36404|ARL2_HUMAN	13990000	45800000	0	21690000	4695000	0	34560000	42430000	0	30	5	5	ADP-ribosylation factor-like protein 2 OS	ARL2
P36405|ARL3_HUMAN	71810000	145400000	0	191300000	29480000	0	267900000	156400000	13110000	57	9	9	ADP-ribosylation factor-like protein 3 OS	ARL3
Q15041|AR6P1_HUMAN	953300	3305000	0	83630000	1048000	0	426400	941200	0	12	3	3	ADP-ribosylation factor-like protein 6-interacting protein 1 OS	ARL6IP1
Q66PJ3|AR6P4_HUMAN	693700	3974000	5689000	0	1768000	0	0	0	0	15	5	5	ADP-ribosylation factor-like protein 6-interacting protein 4 OS	ARL6IP4
O75915|PRAF3_HUMAN	463800000	473600000	161000000	335200000	94480000	96390000	594200000	67030000	17950000	28	7	7	PRA1 family protein 3 OS	ARL6IP5
Q8N6S5|AR6P6_HUMAN	1840000	1509000	0	0	0	0	0	0	0	10	2	2	ADP-ribosylation factor-like protein 6-interacting protein 6 OS	ARL6IP6
Q9NVJ2|ARL8B_HUMAN	257400000	54120000	43450000	141300000	34580000	0	17480000	37320000	0	48	9	9	ADP-ribosylation factor-like protein 8B OS	ARL8B
Q9NVT9|ARMC1_HUMAN	12190000	15370000	0	57830000	24410000	0	13390000	0	0	32	4	4	Armadillo repeat-containing protein 1 OS	ARMC1
Q8N2F6|ARM10_HUMAN	14920000	10190000	9134000	25440000	10930000	0	1569000	0	153400	26	6	6	Armadillo repeat-containing protein 10 OS	ARMC10
Q6NXE6|ARMC6_HUMAN	6943000	4038000	0	31980000	17050000	0	2769000	5611000	0	31	9	9	Armadillo repeat-containing protein 6 OS	ARMC6
Q8IUR7|ARMC8_HUMAN	0	13720000	0	0	29720000	0	0	513800	0	9	4	4	Armadillo repeat-containing protein 8 OS	ARMC8
Q7Z3E5|ARMC9_HUMAN	0	995400	0	0	1731000	0	0	0	0	5	3	3	LisH domain-containing protein ARMC9 OS	ARMC9
Q7L311|ARMX2_HUMAN	0	580900	0	0	11400000	0	0	0	0	16	4	4	Armadillo repeat-containing X-linked protein 2 OS	ARMCX2
Q9UH62|ARMX3_HUMAN	63640000	64740000	9202000	23460000	67500000	0	32270000	31660000	2315000	36	11	11	Armadillo repeat-containing X-linked protein 3 OS	ARMCX3
Q9H993|ARMT1_HUMAN	3874000	8264000	0	3521000	1708000	0	341800	0	0	24	7	7	Protein-glutamate O-methyltransferase OS	ARMT1
Q92747|ARC1A_HUMAN	61160000	65660000	60190000	12810000	132600000	0	5525000	9163000	4729000	40	14	13	Actin-related protein 2/3 complex subunit 1A OS	ARPC1A
O15143|ARC1B_HUMAN	102200000	206100000	3679000	163600000	141600000	19170000	132100000	148200000	36680000	38	18	17	Actin-related protein 2/3 complex subunit 1B OS	ARPC1B
O15144|ARPC2_HUMAN	471400000	357400000	22580000	208300000	324900000	37550000	302200000	185000000	51790000	84	33	33	Actin-related protein 2/3 complex subunit 2 OS	ARPC2
O15145|ARPC3_HUMAN	415300000	408600000	20530000	177900000	957700000	130900000	148700000	339700000	113300000	65	14	14	Actin-related protein 2/3 complex subunit 3 OS	ARPC3
P59998|ARPC4_HUMAN	325400000	325400000	69800000	559500000	259700000	98200000	411900000	278400000	202000000	60	11	11	Actin-related protein 2/3 complex subunit 4 OS	ARPC4
O15511|ARPC5_HUMAN	136200000	149600000	3989000	116700000	103800000	11230000	143200000	96330000	0	74	9	8	Actin-related protein 2/3 complex subunit 5 OS	ARPC5
Q9BPX5|ARP5L_HUMAN	13420000	96060000	2796000	162400000	145100000	34610000	135000000	88650000	21610000	54	5	4	Actin-related protein 2/3 complex subunit 5-like protein OS	ARPC5L
Q7Z6K5|ARPIN_HUMAN	5058000	1890000	0	547200	0	0	0	0	0	9	2	2	Arpin OS	ARPIN
P56211|ARP19_HUMAN	17130000	15260000	0	6987000	8250000	0	29920000	592900	0	44	4	3	cAMP-regulated phosphoprotein 19 OS	ARPP19
P51690|ARSE_HUMAN	14540000	10570000	4584000	7348000	3717000	1429000	9599000	525700	0	10	5	5	Arylsulfatase E OS	ARSE
Q96QS3|ARX_HUMAN	544200	0	0	4127000	0	0	0	0	0	8	3	2	Homeobox protein ARX OS	ARX
Q13510|ASAH1_HUMAN	44880000	74320000	21600000	18580000	5877000	5267000	28080000	18120000	7491000	42	14	14	Acid ceramidase OS	ASAH1
Q9ULH1|ASAP1_HUMAN	3857000	662900	0	4214000	0	0	9620000	341700	0	4	4	3	Arf-GAP with SH3 domain ANK repeat and PH domain-containing protein 1 OS	ASAP1
Q8N9N2|ASCC1_HUMAN	664500	0	0	0	4165000	0	0	0	0	6	2	2	Activating signal cointegrator 1 complex subunit 1 OS	ASCC1
Q8N3C0|ASCC3_HUMAN	6023000	7505000	0	8557000	26100000	0	7156000	4777000	0	7	13	11	Activating signal cointegrator 1 complex subunit 3 OS	ASCC3
Q9Y294|ASF1A_HUMAN	1999000	1144000	0	1348000	3650000	0	0	0	0	17	3	3	Histone chaperone ASF1A OS	ASF1A
P04424|ARLY_HUMAN	6167000	4467000	0	4190000	9794000	0	2884000	0	0	17	6	6	Argininosuccinate lyase OS	ASL
O95671|ASML_HUMAN	1600000	0	0	0	0	0	0	0	0	4	2	2	N-acetylserotonin O-methyltransferase-like protein OS	ASMTL
O43681|ASNA_HUMAN	208600000	194300000	48890000	316900000	91250000	17860000	329000000	111800000	31090000	48	13	13	ATPase ASNA1 OS	ASNA1
P08243|ASNS_HUMAN	257600000	301400000	74240000	349500000	169700000	0	424200000	133000000	29120000	52	30	30	Asparagine synthetase [glutamine-hydrolyzing] OS	ASNS
Q12797|ASPH_HUMAN	1269000000	905100000	398100000	702200000	414600000	110300000	1183000000	705500000	340100000	54	45	45	Aspartyl/asparaginyl beta-hydroxylase OS	ASPH
Q9BZE9|ASPC1_HUMAN	16320000	12360000	0	57710000	15010000	0	29650000	13590000	10940000	41	14	14	Tether containing UBX domain for GLUT4 OS	ASPSCR1
Q9NVM9|ASUN_HUMAN	5938000	6177000	0	0	2644000	0	0	0	0	5	2	2	Protein asunder homolog OS	ASUN
Q76L83|ASXL2_HUMAN	0	0	0	61920000	0	0	0	0	0	3	2	2	Putative Polycomb group protein ASXL2 OS	ASXL2
Q9NVI7|ATD3A_HUMAN	10840000	54290000	10710000	0	76550000	0	2696000	33580000	0	18	35	10	ATPase family AAA domain-containing protein 3A OS	ATAD3A
Q5T9A4|ATD3B_HUMAN	0	20350000	0	0	6016000	0	0	0	0	10	28	5	ATPase family AAA domain-containing protein 3B OS	ATAD3B
Q676U5|A16L1_HUMAN	9556000	808600	0	0	0	0	4133000	829500	0	13	5	5	Autophagy-related protein 16-1 OS	ATG16L1
Q2TAZ0|ATG2A_HUMAN	0	1022000	1927000	0	858400	0	1157000	736500	0	1	2	2	Autophagy-related protein 2 homolog A OS	ATG2A
Q9NT62|ATG3_HUMAN	62860000	55470000	4407000	93490000	21430000	0	151300000	72720000	1021000	25	8	8	Ubiquitin-like-conjugating enzyme ATG3 OS	ATG3
Q9H1Y0|ATG5_HUMAN	20940000	8316000	0	0	5896000	0	30500000	0	0	27	6	6	Autophagy protein 5 OS	ATG5
O95352|ATG7_HUMAN	46730000	21140000	0	37460000	61760000	0	25100000	13710000	0	25	13	13	Ubiquitin-like modifier-activating enzyme ATG7 OS	ATG7
Q7Z3C6|ATG9A_HUMAN	0	0	0	0	5419000	0	0	5377000	0	3	2	2	Autophagy-related protein 9A OS	ATG9A
P31939|PUR9_HUMAN	620600000	411500000	187600000	949800000	368100000	137200000	986000000	558200000	337500000	70	45	45	Bifunctional purine biosynthesis protein PURH OS	ATIC
Q8WXF7|ATLA1_HUMAN	3101000	1717000	0	0	0	0	0	0	0	6	2	2	Atlastin-1 OS	ATL1
Q8NHH9|ATLA2_HUMAN	14930000	17660000	582200	146800000	3683000	0	518900	0	8669000	17	8	7	Atlastin-2 OS	ATL2
Q6DD88|ATLA3_HUMAN	673500000	543800000	69830000	459800000	193700000	20530000	163000000	168700000	24370000	72	34	33	Atlastin-3 OS	ATL3
O00244|ATOX1_HUMAN	10090000	7170000	0	1897000	2012000	0	0	0	0	47	4	4	Copper transport protein ATOX1 OS	ATOX1
P54707|AT12A_HUMAN	0	662700	0	1003000	0	0	0	0	0	3	11	2	Potassium-transporting ATPase alpha chain 2 OS	ATP12A
Q9HD20|AT131_HUMAN	28740000	17260000	0	10000000	14810000	0	24920000	1307000	0	13	12	12	Manganese-transporting ATPase 13A1 OS	ATP13A1
P05023|AT1A1_HUMAN	563600000	539600000	143000000	507600000	545300000	152900000	686700000	443300000	296400000	31	62	34	Sodium/potassium-transporting ATPase subunit alpha-1 OS	ATP1A1
P50993|AT1A2_HUMAN	179400	7496000	0	573200	7261000	0	25150000	0	0	5	25	3	Sodium/potassium-transporting ATPase subunit alpha-2 OS	ATP1A2
P13637|AT1A3_HUMAN	0	1451000	0	0	602400	0	2151000	0	0	4	28	2	Sodium/potassium-transporting ATPase subunit alpha-3 OS	ATP1A3
P05026|AT1B1_HUMAN	21630000	12440000	0	21160000	8568000	0	24370000	17050000	2863000	13	3	3	Sodium/potassium-transporting ATPase subunit beta-1 OS	ATP1B1
P54709|AT1B3_HUMAN	225200000	211000000	19180000	169600000	241200000	26190000	168100000	131900000	20780000	54	19	19	Sodium/potassium-transporting ATPase subunit beta-3 OS	ATP1B3
P16615|AT2A2_HUMAN	232300000	316600000	93540000	157500000	246300000	30540000	334200000	309400000	76310000	28	43	29	Sarcoplasmic/endoplasmic reticulum calcium ATPase 2 OS	ATP2A2
P20020|AT2B1_HUMAN	82500000	247100000	58590000	20760000	7445000	13630000	99710000	667700000	0	21	32	16	Plasma membrane calcium-transporting ATPase 1 OS	ATP2B1
P23634|AT2B4_HUMAN	103400000	90060000	23680000	6371000	9470000	0	64550000	50870000	0	20	34	18	Plasma membrane calcium-transporting ATPase 4 OS	ATP2B4
P98194|AT2C1_HUMAN	19050000	14400000	0	32540000	11620000	0	12540000	6626000	0	16	11	10	Calcium-transporting ATPase type 2C member 1 OS	ATP2C1
P20648|ATP4A_HUMAN	2531000	0	0	12010000	0	0	0	0	0	4	10	2	Potassium-transporting ATPase alpha chain 1 OS	ATP4A
P25705|ATPA_HUMAN	4628000000	6177000000	2029000000	1669000000	9725000000	1634000000	4573000000	9177000000	2392000000	67	59	59	ATP synthase subunit alpha mitochondrial OS	ATP5A1
P06576|ATPB_HUMAN	5720000000	8816000000	2841000000	4589000000	14550000000	2572000000	5619000000	9535000000	3768000000	90	75	75	ATP synthase subunit beta mitochondrial OS	ATP5B
P36542|ATPG_HUMAN	182500000	289800000	89210000	350600000	548300000	25800000	126900000	305000000	7847000	57	21	21	ATP synthase subunit gamma mitochondrial OS	ATP5C1
P30049|ATPD_HUMAN	307300000	218300000	0	144700000	465900000	34860000	102800000	116300000	0	82	6	6	ATP synthase subunit delta mitochondrial OS	ATP5D
P24539|AT5F1_HUMAN	262200000	348400000	2836000	187700000	780500000	11880000	194800000	159600000	23650000	53	19	19	ATP synthase F(0) complex subunit B1 mitochondrial OS	ATP5F1
O75947|ATP5H_HUMAN	191200000	337500000	69590000	215400000	457500000	62330000	250200000	370300000	16310000	80	12	12	ATP synthase subunit d mitochondrial OS	ATP5H
P56385|ATP5I_HUMAN	487100	43510000	3899000	14140000	91860000	5571000	7325000	59790000	0	62	6	6	ATP synthase subunit e mitochondrial OS	ATP5I
P18859|ATP5J_HUMAN	92560000	211600000	35540000	57660000	177800000	12550000	205000000	365000000	18630000	74	12	12	ATP synthase-coupling factor 6 mitochondrial OS	ATP5J
P56134|ATPK_HUMAN	229500000	210300000	8695000	742900000	333700000	19940000	636600000	97430000	39070000	26	2	2	ATP synthase subunit f mitochondrial OS	ATP5J2
O75964|ATP5L_HUMAN	220200000	135600000	39640000	281700000	129900000	21910000	131300000	73530000	2554000	48	5	5	ATP synthase subunit g mitochondrial OS	ATP5L
P48047|ATPO_HUMAN	718000000	889900000	20290000	448200000	1962000000	31530000	329400000	632000000	43990000	76	17	17	ATP synthase subunit O mitochondrial OS	ATP5O
Q15904|VAS1_HUMAN	1245000	5172000	0	1778000	5503000	0	4101000	2644000	0	12	5	5	V-type proton ATPase subunit S1 OS	ATP6AP1
O75787|RENR_HUMAN	1023000	1630000	0	11750000	7796000	0	0	0	0	8	2	2	Renin receptor OS	ATP6AP2
Q93050|VPP1_HUMAN	7055000	20560000	3316000	3244000	52230000	0	8303000	9009000	0	15	11	11	V-type proton ATPase 116 kDa subunit a isoform 1 OS	ATP6V0A1
P61421|VA0D1_HUMAN	0	17050000	0	6141000	17920000	0	16020000	15340000	0	12	4	4	V-type proton ATPase subunit d 1 OS	ATP6V0D1
P38606|VATA_HUMAN	554700000	543100000	224200000	379700000	839800000	135400000	423300000	560100000	97600000	82	41	41	V-type proton ATPase catalytic subunit A OS	ATP6V1A
P21281|VATB2_HUMAN	487400000	599000000	329100000	679700000	1102000000	308600000	595100000	575000000	262100000	78	42	42	V-type proton ATPase subunit B brain isoform OS	ATP6V1B2
P21283|VATC1_HUMAN	37600000	28410000	0	19370000	32210000	0	27660000	7660000	0	50	16	16	V-type proton ATPase subunit C 1 OS	ATP6V1C1
Q9Y5K8|VATD_HUMAN	2763000	21770000	0	0	43050000	0	8883000	32970000	0	42	8	8	V-type proton ATPase subunit D OS	ATP6V1D
P36543|VATE1_HUMAN	257800000	245500000	40460000	244000000	196100000	50240000	410100000	274200000	61380000	44	16	16	V-type proton ATPase subunit E 1 OS	ATP6V1E1
Q16864|VATF_HUMAN	14640000	24720000	23800000	2643000	30380000	2583000	13820000	23290000	3206000	88	7	7	V-type proton ATPase subunit F OS	ATP6V1F
O75348|VATG1_HUMAN	82980000	81060000	0	158000000	192200000	0	209500000	84520000	0	53	5	5	V-type proton ATPase subunit G 1 OS	ATP6V1G1
Q9UI12|VATH_HUMAN	48910000	74730000	2885000	19510000	55050000	1988000	64890000	57850000	26120000	44	15	15	V-type proton ATPase subunit H OS	ATP6V1H
O75110|ATP9A_HUMAN	0	1245000	0	0	1074000	0	0	1325000	0	2	3	2	Probable phospholipid-transporting ATPase IIA OS	ATP9A
Q9UII2|ATIF1_HUMAN	37720000	13470000	0	34130000	2706000	0	2889000	5613000	0	50	7	7	ATPase inhibitor mitochondrial OS	ATPIF1
Q13535|ATR_HUMAN	0	0	0	0	6077000	0	0	0	0	1	2	2	Serine/threonine-protein kinase ATR OS	ATR
Q99700|ATX2_HUMAN	4435000	2511000	1205000	5840000	0	0	27440000	4173000	1036000	12	10	10	Ataxin-2 OS	ATXN2
Q8WWM7|ATX2L_HUMAN	107500000	82170000	15720000	80030000	52670000	18720000	35280000	85080000	1423000	32	27	27	Ataxin-2-like protein OS	ATXN2L
Q9Y679|AUP1_HUMAN	49860000	42140000	5192000	51610000	91660000	8473000	34030000	11040000	0	28	12	12	Ancient ubiquitous protein 1 OS	AUP1
Q9NWT8|AKIP_HUMAN	0	1573000	0	0	0	0	0	0	0	7	2	2	Aurora kinase A-interacting protein OS	AURKAIP1
Q8NBF6|AVL9_HUMAN	4930000	2671000	0	572800	0	0	660600	0	0	9	4	4	Late secretory pathway protein AVL9 homolog OS	AVL9
P30530|UFO_HUMAN	0	1206000	0	2411000	6279000	0	0	5645000	0	4	3	3	Tyrosine-protein kinase receptor UFO OS	AXL
P61769|B2MG_HUMAN	29990000	27670000	0	23300000	1572000	0	172400	23460	0	35	3	3	Beta-2-microglobulin OS	B2M
O94766|B3GA3_HUMAN	33650000	9252000	0	3564000	30370000	2953000	14070000	17690000	0	32	8	8	Galactosylgalactosylxylosylprotein 3-beta-glucuronosyltransferase 3 OS	B3GAT3
P15291|B4GT1_HUMAN	5340000	3553000	0	171700	1521000	0	164600	0	0	13	4	4	Beta-1 4-galactosyltransferase 1 OS	B4GALT1
Q9NWV8|BABA1_HUMAN	4848000	7379000	0	5280000	3192000	0	23060000	7083000	0	22	6	6	BRISC and BRCA1-A complex member 1 OS	BABAM1
Q92934|BAD_HUMAN	10320000	11620000	0	25320000	6828000	632200	50840000	11860000	1121000	39	4	4	Bcl2-associated agonist of cell death OS	BAD
O95816|BAG2_HUMAN	11810000	188900000	274400000	187100	143100000	413800000	13230000	61870000	766100000	62	12	12	BAG family molecular chaperone regulator 2 OS	BAG2
O95817|BAG3_HUMAN	182100000	174400000	38220000	155000000	131500000	39600000	262800000	120300000	9735000	74	31	31	BAG family molecular chaperone regulator 3 OS	BAG3
Q9UL15|BAG5_HUMAN	5938000	5447000	0	0	0	0	0	0	0	15	4	4	BAG family molecular chaperone regulator 5 OS	BAG5
P46379|BAG6_HUMAN	71910000	56220000	26760000	146800000	79440000	8162000	116200000	52500000	52910000	29	25	25	Large proline-rich protein BAG6 OS	BAG6
Q9UQB8|BAIP2_HUMAN	10590000	11080000	0	19340000	0	1118000	7850000	6553000	0	18	7	7	Brain-specific angiogenesis inhibitor 1-associated protein 2 OS	BAIAP2
O75531|BAF_HUMAN	52010000	45720000	654900000	64300000	43900000	75950000	116000000	49710000	58540000	51	4	4	Barrier-to-autointegration factor OS	BANF1
Q99728|BARD1_HUMAN	3233000	0	0	0	0	0	0	0	0	3	2	2	BRCA1-associated RING domain protein 1 OS	BARD1
P80723|BASP1_HUMAN	1857000000	1174000000	476000000	1626000000	670000000	476000000	1622000000	1849000000	1578000000	89	28	28	Brain acid soluble protein 1 OS	BASP1
Q07812|BAX_HUMAN	20220000	20640000	5640000	43150000	21490000	0	121500000	57630000	0	44	7	7	Apoptosis regulator BAX OS	BAX
Q9UIG0|BAZ1B_HUMAN	0	2182000	2026000	0	678600	2546000	0	0	0	3	3	3	Tyrosine-protein kinase BAZ1B OS	BAZ1B
P51572|BAP31_HUMAN	539000000	201500000	78540000	200600000	43110000	26630000	276200000	85730000	40760000	56	19	19	B-cell receptor-associated protein 31 OS	BCAP31
P56945|BCAR1_HUMAN	3584000	1428000	0	0	18590000	0	0	0	0	6	3	3	Breast cancer anti-estrogen resistance protein 1 OS	BCAR1
O75934|SPF27_HUMAN	8542000	14140000	0	10430000	1052000	6998000	0	0	0	34	6	6	Pre-mRNA-splicing factor SPF27 OS	BCAS2
P54687|BCAT1_HUMAN	70170000	94640000	23820000	105000000	35060000	0	206900000	172100000	0	23	6	6	Branched-chain-amino-acid aminotransferase cytosolic OS	BCAT1
O15382|BCAT2_HUMAN	5025000	2430000	0	0	0	0	0	0	0	9	2	2	Branched-chain-amino-acid aminotransferase mitochondrial OS	BCAT2
Q9P287|BCCIP_HUMAN	193500000	91480000	14550000	234200000	89300000	5681000	150000000	77200000	5690000	27	6	6	BRCA2 and CDKN1A-interacting protein OS	BCCIP
P12694|ODBA_HUMAN	1807000	1314000	0	0	2327000	0	7976000	0	0	11	3	3	2-oxoisovalerate dehydrogenase subunit alpha mitochondrial OS	BCKDHA
O14874|BCKD_HUMAN	39230000	15690000	0	19690000	31200000	0	0	0	0	21	5	5	[3-methyl-2-oxobutanoate dehydrogenase [lipoamide]] kinase mitochondrial OS	BCKDK
Q9BXK5|B2L13_HUMAN	16930000	29730000	0	150400	0	0	0	6516000	0	26	8	8	Bcl-2-like protein 13 OS	BCL2L13
Q8WUZ0|BCL7C_HUMAN	454900	3437000	0	0	6429000	0	0	21160000	0	10	2	2	B-cell CLL/lymphoma 7 protein family member C OS	BCL7C
Q86UU0|BCL9L_HUMAN	0	1886000	0	0	0	0	1192000	0	0	3	3	3	B-cell CLL/lymphoma 9-like protein OS	BCL9L
P11274|BCR_HUMAN	62590	22.754	0	0	311500	0	0	0	0	1	3	2	Breakpoint cluster region protein OS	BCR
Q9Y276|BCS1_HUMAN	15320000	12690000	0	114100000	22890000	0	0	12450000	0	28	8	8	Mitochondrial chaperone BCS1 OS	BCS1L
Q9NYM9|BET1L_HUMAN	0	6598000	0	0	0	0	0	0	0	48	4	4	BET1-like protein OS	BET1L
Q8TD16|BICD2_HUMAN	5242000	420400	0	10340000	0	0	7736000	12180000	0	11	8	8	Protein bicaudal D homolog 2 OS	BICD2
P55957|BID_HUMAN	60330000	62800000	0	20150000	26230000	0	26620000	26940000	0	55	8	8	BH3-interacting domain death agonist OS	BID
O00499|BIN1_HUMAN	37670000	37180000	8385000	32450000	5316000	2932000	54470000	5461000	9856000	31	13	12	Myc box-dependent-interacting protein 1 OS	BIN1
Q9NQY0|BIN3_HUMAN	3338000	0	0	170100	0	0	6767000	1423000	0	10	2	2	Bridging integrator 3 OS	BIN3
Q9NR09|BIRC6_HUMAN	83110	118100000	0	0	201100000	2615000	0	42200000	0	15	42	42	Baculoviral IAP repeat-containing protein 6 OS	BIRC6
Q13867|BLMH_HUMAN	12190000	13240000	12120000	29730000	27550000	0	35220000	37630000	0	9	3	3	Bleomycin hydrolase OS	BLMH
P78537|BL1S1_HUMAN	0	2703000	0	0	0	0	0	0	0	37	3	3	Biogenesis of lysosome-related organelles complex 1 subunit 1 OS	BLOC1S1
Q6QNY0|BL1S3_HUMAN	14270000	15880000	2791000	15840000	5169000	1349000	7416000	17400000	0	25	5	5	Biogenesis of lysosome-related organelles complex 1 subunit 3 OS	BLOC1S3
Q9UL45|BL1S6_HUMAN	17910000	6589000	0	0	0	0	0	0	0	24	2	2	Biogenesis of lysosome-related organelles complex 1 subunit 6 OS	BLOC1S6
P53004|BIEA_HUMAN	195200000	122000000	1863000	159900000	155700000	2055000	149200000	52140000	0	54	15	15	Biliverdin reductase A OS	BLVRA
P30043|BLVRB_HUMAN	480400000	533700000	463500000	603900000	163000000	64330000	547200000	704500000	234900000	73	14	14	Flavin reductase (NADPH) OS	BLVRB
P35226|BMI1_HUMAN	773800	163500	0	0	0	0	46850000	0	0	14	3	3	Polycomb complex protein BMI-1 OS	BMI1
Q9NSY1|BMP2K_HUMAN	127500	0	0	6325000	0	0	2718000	15970000	0	7	6	6	BMP-2-inducible protein kinase OS	BMP2K
Q12981|SEC20_HUMAN	1248000	9092000	0	0	0	0	0	2188000	0	22	4	4	Vesicle transport protein SEC20 OS	BNIP1
Q12983|BNIP3_HUMAN	4375000	2352000	83970	0	0	0	73590	0	0	22	4	4	BCL2/adenovirus E1B 19 kDa protein-interacting protein 3 OS	BNIP3
Q8NFC6|BD1L1_HUMAN	4151000	1285000	0	26260000	0	0	164000	3233000	0	5	8	8	Biorientation of chromosomes in cell division protein 1-like 1 OS	BOD1L1
Q9H3K6|BOLA2_HUMAN	29890000	53520000	0	4753000	53570000	0	211700000	136500000	0	62	4	4	BolA-like protein 2 OS	BOLA2
Q96GS4|BORC6_HUMAN	402300	298300	0	0	0	0	0	0	0	8	2	2	BLOC-1-related complex subunit 6 OS	BORCS6
O95861|BPNT1_HUMAN	1411000	1047000	0	0	0	0	1403000	0	0	10	3	3	3'(2') 5'-bisphosphate nucleotidase 1 OS	BPNT1
Q6PJG6|BRAT1_HUMAN	0	0	0	111700	19660000	0	1976000	0	0	7	4	4	BRCA1-associated ATM activator 1 OS	BRAT1
P46736|BRCC3_HUMAN	14540000	4963000	0	0	26870000	0	0	0	0	24	5	5	Lys-63-specific deubiquitinase BRCC36 OS	BRCC3
O60885|BRD4_HUMAN	1045000	5964000	0	0	0	0	5175000	4345000	0	5	6	6	Bromodomain-containing protein 4 OS	BRD4
Q9H0E9|BRD8_HUMAN	392500	2399000	0	0	0	0	0	8904000	0	3	3	3	Bromodomain-containing protein 8 OS	BRD8
Q9NXR7|BRE_HUMAN	30840000	24910000	0	31570000	61680000	0	19920000	20130000	0	7	2	2	BRCA1-A complex subunit BRE OS	BRE
Q8TDN6|BRX1_HUMAN	0	1432000	0	0	0	2868000	0	0	32470000	12	3	3	Ribosome biogenesis protein BRX1 homolog OS	BRIX1
Q8WUW1|BRK1_HUMAN	15170000	9677000	0	9501000	4331000	0	14800000	0	0	28	2	2	Protein BRICK1 OS	BRK1
Q5VW32|BROX_HUMAN	4177000	6192000	3215000	0	3232000	0	595700	7943000	0	11	3	3	BRO1 domain-containing protein BROX OS	BROX
P35613|BASI_HUMAN	273000000	225500000	77650000	181300000	55550000	7381000	365800000	163000000	44540000	26	9	9	Basigin OS	BSG
O14981|BTAF1_HUMAN	3715000	2621000	0	2084000	26980000	0	2500000	2616000	0	4	6	6	TATA-binding protein-associated factor 172 OS	BTAF1
Q9BSF8|BTBDA_HUMAN	0	0	0	0	5260000	0	0	0	0	7	2	2	BTB/POZ domain-containing protein 10 OS	BTBD10
Q9BX70|BTBD2_HUMAN	0	1529000	0	0	2459000	0	0	0	0	5	2	2	BTB/POZ domain-containing protein 2 OS	BTBD2
P20290|BTF3_HUMAN	423600000	379000000	89860000	530000000	315400000	151200000	327900000	403500000	184800000	67	14	13	Transcription factor BTF3 OS	BTF3
Q96K17|BT3L4_HUMAN	69070000	67010000	21180000	1856000	20070000	0	52410000	90020000	0	68	10	9	Transcription factor BTF3 homolog 4 OS	BTF3L4
Q7KYR7|BT2A1_HUMAN	623100	722300	0	0	0	0	0	0	0	7	2	2	Butyrophilin subfamily 2 member A1 OS	BTN2A1
O43684|BUB3_HUMAN	77220000	82010000	18960000	79910000	73160000	12420000	178000000	186700000	33860000	53	14	14	Mitotic checkpoint protein BUB3 OS	BUB3
Q13895|BYST_HUMAN	0	78740000	0	0	81440000	0	0	5526000	0	38	12	12	Bystin OS	BYSL
Q7L1Q6|BZW1_HUMAN	70340000	49060000	28670000	62470000	51630000	332000	119400000	120700000	0	61	27	26	Basic leucine zipper and W2 domain-containing protein 1 OS	BZW1
Q9Y6E2|BZW2_HUMAN	51760000	28500000	11020000	52250000	42970000	10730000	66150000	73630000	19820000	18	8	7	Basic leucine zipper and W2 domain-containing protein 2 OS	BZW2
Q5T2E6|CJ076_HUMAN	2505000	2064000	66710000	0	0	0	0	0	0	8	3	3	UPF0668 protein C10orf76 OS	C10orf76
Q9H3H3|CK068_HUMAN	40450000	32050000	0	11270000	1308000	0	70730000	12120000	0	33	8	8	UPF0696 protein C11orf68 OS	C11orf68
Q9HB07|MYG1_HUMAN	102800000	89040000	12390000	191900000	35220000	14360000	384400000	191600000	29590000	39	10	10	UPF0160 protein MYG1 mitochondrial OS	C12orf10
Q96C57|CL043_HUMAN	10580000	11110000	0	8028000	6331000	4903000	1810000	10270000	0	24	4	4	Uncharacterized protein C12orf43 OS	C12orf43
Q99622|C10_HUMAN	1979000	13190000	0	1771000	19120000	698400	9504000	0	0	40	3	3	Protein C10 OS	C12orf57
Q9BXV9|CN142_HUMAN	3538000	4921000	0	16150000	3224000	3789000	0	14860000	0	78	4	4	Uncharacterized protein C14orf142 OS	C14orf142
Q9Y224|CN166_HUMAN	189000000	122100000	12340000	23960000	72900000	13560000	59370000	48480000	20530000	61	17	17	UPF0568 protein C14orf166 OS	C14orf166
Q96GQ5|RUS1_HUMAN	4134000	8855000	0	0	10150000	0	587000	4037000	0	11	3	3	RUS1 family protein C16orf58 OS	C16orf58
Q7Z3J2|CP062_HUMAN	19360000	18810000	39890000	885200	26880000	0	500500	4454000	0	20	13	13	UPF0505 protein C16orf62 OS	C16orf62
Q9HAS0|NJMU_HUMAN	3280000	1575000	0	0	0	0	0	0	0	5	2	2	Protein Njmu-R1 OS	C17orf75
Q9UFG5|CS025_HUMAN	4034000	13010000	0	0	2776000	0	0	4892000	0	36	2	2	UPF0449 protein C19orf25 OS	C19orf25
Q9BQ61|CS043_HUMAN	1942000	9463000	5559000	3821000	12580000	4627000	14570000	47850000	19140000	36	8	8	Uncharacterized protein C19orf43 OS	C19orf43
Q6ZSJ8|CA122_HUMAN	1676000	0	0	519900	0	0	0	7203000	0	34	2	2	Uncharacterized protein C1orf122 OS	C1orf122
Q07021|C1QBP_HUMAN	787200000	718700000	347300000	70880000	161900000	87290000	275300000	198000000	164400000	55	16	16	Complement component 1 Q subcomponent-binding protein mitochondrial OS	C1QBP
P30042|ES1_HUMAN	7887000	11600000	3097000	0	0	0	0	0	0	31	4	4	ES1 protein homolog mitochondrial OS	C21orf33
P0C0L4|CO4A_HUMAN	32190000	17340000	0	118200000	55110000	7996000	4551000	0	0	7	13	13	Complement C4-A OS	C4A
Q8N8J7|CD032_HUMAN	808900	0	0	505000	0	0	8150000	0	0	24	2	2	Uncharacterized protein C4orf32 OS	C4orf32
A6NDU8|CE051_HUMAN	21550000	8575000	0	0	2601000	0	6437000	0	0	15	2	2	UPF0600 protein C5orf51 OS	C5orf51
Q9BRJ6|CG050_HUMAN	1370000	12000000	2219000	92580	7623000	0	34380000	58320000	0	24	3	3	Uncharacterized protein C7orf50 OS	C7orf50
E0CX11|CG073_HUMAN	0	0	0	0	0	0	286900	0	0	26	2	2	Uncharacterized protein C7orf73 OS	C7orf73
Q9H7E9|CH033_HUMAN	3619000	3005000	0	0	3344000	0	1486000	0	0	12	2	2	UPF0488 protein C8orf33 OS	C8orf33
Q6P1X6|CH082_HUMAN	13640000	14630000	0	234200	0	0	1081000	2313000	0	12	3	3	UPF0598 protein C8orf82 OS	C8orf82
Q8IXQ3|CI040_HUMAN	1937000	1813000	3509000	4602000	0	0	0	2449000	0	14	2	2	Uncharacterized protein C9orf40 OS	C9orf40
Q5T6V5|CI064_HUMAN	16060000	13310000	0	48680000	8605000	2988000	41160000	54240000	12000000	26	8	8	UPF0553 protein C9orf64 OS	C9orf64
O43570|CAH12_HUMAN	49420000	75490000	19300000	0	0	0	0	3203000	0	33	8	8	Carbonic anhydrase 12 OS	CA12
Q16790|CAH9_HUMAN	219000000	245900000	71950000	962100	11000000	0	33900000	64480000	0	49	12	12	Carbonic anhydrase 9 OS	CA9
Q9Y376|CAB39_HUMAN	29100000	26080000	0	28350000	6581000	0	33070000	8948000	0	29	9	9	Calcium-binding protein 39 OS	CAB39
Q8WXS5|CCG8_HUMAN	0	0	0	7232000	0	2085000	0	0	0	11	5	5	Voltage-dependent calcium channel gamma-8 subunit OS	CACNG8
Q9HB71|CYBP_HUMAN	283700000	152700000	6814000	261900000	32640000	0	163000000	79080000	0	69	17	17	Calcyclin-binding protein OS	CACYBP
P27708|PYR1_HUMAN	152000000	808400000	57960000	81170000	2165000000	50000000	83490000	1182000000	70930000	52	96	95	CAD protein OS	CAD
Q05682|CALD1_HUMAN	1050000000	387700000	70700000	474300000	137300000	52040000	578500000	428800000	138500000	47	56	53	Caldesmon OS	CALD1
P62158|CALM_HUMAN	1387000000	1640000000	481200000	981100000	1144000000	371400000	1895000000	1339000000	690000000	87	23	21	Calmodulin OS	CALM1
Q9NZT1|CALL5_HUMAN	0	259200	0	0	5447000	5024000	0	0	23710000	21	3	2	Calmodulin-like protein 5 OS	CALML5
P27797|CALR_HUMAN	5214000000	3880000000	1792000000	3910000000	2370000000	751300000	6258000000	3783000000	1290000000	80	50	50	Calreticulin OS	CALR
O43852|CALU_HUMAN	7376000000	4210000000	2276000000	4410000000	1554000000	740200000	4503000000	3436000000	2097000000	80	45	45	Calumenin OS	CALU
Q13557|KCC2D_HUMAN	49180000	153500000	25140000	34530000	227400000	17530000	38510000	236300000	24340000	27	26	14	Calcium/calmodulin-dependent protein kinase type II subunit delta OS	CAMK2D
Q13555|KCC2G_HUMAN	0	7147000	4794	0	7931000	0	0	19050000	0	11	18	4	Calcium/calmodulin-dependent protein kinase type II subunit gamma OS	CAMK2G
Q86VP6|CAND1_HUMAN	839400000	742100000	90200000	684700000	596800000	29680000	515000000	367300000	126100000	45	56	50	Cullin-associated NEDD8-dissociated protein 1 OS	CAND1
P27824|CALX_HUMAN	1723000000	964000000	604900000	1250000000	394100000	325900000	1820000000	909600000	182300000	64	43	42	Calnexin OS	CANX
Q01518|CAP1_HUMAN	2444000000	1614000000	1316000000	1957000000	2051000000	280800000	1496000000	1895000000	661400000	81	58	57	Adenylyl cyclase-associated protein 1 OS	CAP1
P40123|CAP2_HUMAN	5475000	3910000	0	0	0	0	0	4240000	0	11	4	3	Adenylyl cyclase-associated protein 2 OS	CAP2
P40121|CAPG_HUMAN	1303000000	1228000000	608300000	1381000000	359400000	223700000	1786000000	1211000000	269900000	66	21	21	Macrophage-capping protein OS	CAPG
P07384|CAN1_HUMAN	627900000	421400000	82160000	565300000	233100000	82180000	529800000	340000000	25260000	53	40	39	Calpain-1 catalytic subunit OS	CAPN1
P17655|CAN2_HUMAN	556500000	470200000	280700000	990000000	272100000	24020000	659700000	409300000	45340000	55	39	38	Calpain-2 catalytic subunit OS	CAPN2
O15484|CAN5_HUMAN	9551000	2640000	0	0	1541000	0	0	0	0	8	3	3	Calpain-5 OS	CAPN5
P04632|CPNS1_HUMAN	871300000	873700000	220000000	1831000000	998900000	172800000	966000000	415700000	379600000	81	49	49	Calpain small subunit 1 OS	CAPNS1
Q14444|CAPR1_HUMAN	226100000	258800000	97640000	248700000	223500000	84690000	244200000	362000000	147100000	31	17	17	Caprin-1 OS	CAPRIN1
P52907|CAZA1_HUMAN	171100000	201200000	37980000	291200000	284100000	72360000	234500000	269000000	138400000	47	15	10	F-actin-capping protein subunit alpha-1 OS	CAPZA1
P47755|CAZA2_HUMAN	89940000	126000000	25580000	147900000	95230000	130200	128300000	23540000	67170000	49	13	8	F-actin-capping protein subunit alpha-2 OS	CAPZA2
P47756|CAPZB_HUMAN	413200000	483300000	35580000	368800000	243100000	37030000	545600000	505700000	71940000	64	17	17	F-actin-capping protein subunit beta OS	CAPZB
Q96LW7|CAR19_HUMAN	0	13020000	0	0	2645000	0	0	5817000	0	10	3	2	Caspase recruitment domain-containing protein 19 OS	CARD19
Q9Y2V2|CHSP1_HUMAN	289600000	102200000	7373000	210500000	24030000	1506000	53480000	23960000	27900000	50	6	6	Calcium-regulated heat-stable protein 1 OS	CARHSP1
Q86X55|CARM1_HUMAN	96740000	65890000	7247000	172400000	156700000	0	73310000	29590000	0	48	18	18	Histone-arginine methyltransferase CARM1 OS	CARM1
Q5VZK9|CARL1_HUMAN	1117000	2253000	222900	0	0	0	0	0	0	5	3	3	F-actin-uncapping protein LRRC16A OS	CARMIL1
Q8N4J0|CARME_HUMAN	0	0	0	8952000	2244000	0	0	0	0	4	2	2	Carnosine N-methyltransferase OS	CARNMT1
P49589|SYCC_HUMAN	337300000	226600000	22030000	245100000	128900000	8849000	222300000	184400000	10670000	40	36	36	Cysteine--tRNA ligase cytoplasmic OS	CARS
O14936|CSKP_HUMAN	10630000	7512000	0	0	3115000	0	0	0	0	5	3	3	Peripheral plasma membrane protein CASK OS	CASK
P42574|CASP3_HUMAN	844000	0	0	19200000	0	0	0	1693000	0	9	3	2	Caspase-3 OS	CASP3
P55212|CASP6_HUMAN	8374000	2745000	0	0	0	0	0	0	0	16	4	3	Caspase-6 OS	CASP6
Q14790|CASP8_HUMAN	6056000	3511000	0	0	0	0	6415000	16900000	0	11	4	4	Caspase-8 OS	CASP8
P20810|ICAL_HUMAN	427300000	235600000	104800000	175400000	53010000	22860000	316400000	314600000	85120000	63	40	40	Calpastatin OS	CAST
P04040|CATA_HUMAN	166800000	194400000	35910000	241700000	321300000	15510000	74860000	147500000	9960000	61	24	24	Catalase OS	CAT
Q03135|CAV1_HUMAN	85800000	118700000	1270000000	13960000	34760000	299400000	73820000	76570000	409100000	46	9	9	Caveolin-1 OS	CAV1
Q13951|PEBB_HUMAN	6077000	5558000	0	15370000	0	0	28590000	11150000	0	34	4	4	Core-binding factor subunit beta OS	CBFB
P22681|CBL_HUMAN	7035000	2117000	0	362800	3499000	0	5001000	10450000	0	8	5	5	E3 ubiquitin-protein ligase CBL OS	CBL
P16152|CBR1_HUMAN	301700000	250300000	25320000	798700000	211700000	5806000	513600000	221500000	1817000	54	15	12	Carbonyl reductase [NADPH] 1 OS	CBR1
O75828|CBR3_HUMAN	0	2571000	0	9382000	3086000	0	5594000	7273000	0	17	7	4	Carbonyl reductase [NADPH] 3 OS	CBR3
Q9BRT8|CBWD1_HUMAN	886000	3166000	0	1130000	3729000	889700	2969000	0	0	15	4	4	COBW domain-containing protein 1 OS	CBWD1
Q8IUF1|CBWD2_HUMAN	886000	3166000	0	1130000	3729000	889700	2969000	0	0	15	4	4	COBW domain-containing protein 2 OS	CBWD2
Q13185|CBX3_HUMAN	15530000	15620000	0	4215000	9745000	0	28560000	22580000	0	23	4	4	Chromobox protein homolog 3 OS	CBX3
Q9HC52|CBX8_HUMAN	954900	201900	0	0	0	0	0	0	0	7	2	2	Chromobox protein homolog 8 OS	CBX8
Q6P1N0|C2D1A_HUMAN	8526000	24470000	0	17000000	2285000	13900000	32320000	12870000	0	27	15	15	Coiled-coil and C2 domain-containing protein 1A OS	CC2D1A
Q5T0F9|C2D1B_HUMAN	533400	1382000	3276000	0	0	0	0	3936000	0	6	3	3	Coiled-coil and C2 domain-containing protein 1B OS	CC2D1B
Q8IX12|CCAR1_HUMAN	40970000	32970000	0	1153000	13810000	781600	27910000	33440000	21650000	17	18	18	Cell division cycle and apoptosis regulator protein 1 OS	CCAR1
Q8N163|CCAR2_HUMAN	225300000	1008000000	115700000	84750000	2111000000	91740000	86150000	1159000000	51010000	65	50	49	Cell cycle and apoptosis regulator protein 2 OS	CCAR2
Q96CT7|CC124_HUMAN	134200000	117300000	3130000	85570000	9237000	9469000	120200000	77810000	80380000	47	11	11	Coiled-coil domain-containing protein 124 OS	CCDC124
Q96BQ5|CC127_HUMAN	655700	0	0	2356000	0	0	1141000	0	0	10	2	2	Coiled-coil domain-containing protein 127 OS	CCDC127
O60826|CCD22_HUMAN	24550000	65540000	6648000	16780000	175700000	9045000	44820000	79780000	9497000	37	17	16	Coiled-coil domain-containing protein 22 OS	CCDC22
Q96A33|CCD47_HUMAN	255100000	117000000	20400000	206800000	106900000	2346000	83820000	51370000	0	46	21	21	Coiled-coil domain-containing protein 47 OS	CCDC47
Q8IVM0|CCD50_HUMAN	2399000	11400000	0	20910000	0	0	8586000	0	0	22	4	4	Coiled-coil domain-containing protein 50 OS	CCDC50
Q96ER9|CCD51_HUMAN	29050000	25420000	0	1390000	7671000	932500	2818000	8477000	4920000	20	7	7	Coiled-coil domain-containing protein 51 OS	CCDC51
Q4VC31|CCD58_HUMAN	26540000	44830000	0	13370000	1244000	0	58680000	8458000	0	42	6	6	Coiled-coil domain-containing protein 58 OS	CCDC58
Q16204|CCDC6_HUMAN	87300000	63310000	18210000	41510000	38310000	12220000	111200000	64630000	30730000	55	24	24	Coiled-coil domain-containing protein 6 OS	CCDC6
A6NKD9|CC85C_HUMAN	0	0	0	65120000	0	0	0	0	0	11	2	2	Coiled-coil domain-containing protein 85C OS	CCDC85C
Q9H6F5|CCD86_HUMAN	0	2257000	0	0	0	0	4518000	846200	0	12	3	3	Coiled-coil domain-containing protein 86 OS	CCDC86
Q9P219|DAPLE_HUMAN	10960000	17680000	0	118700	0	0	0	1366000	0	1	3	2	Protein Daple OS	CCDC88C
Q9Y3X0|CCDC9_HUMAN	0	569200	0	0	0	0	1209000	0	0	7	2	2	Coiled-coil domain-containing protein 9 OS	CCDC9
Q567U6|CCD93_HUMAN	8219000	21800000	2502000	375300	20980000	0	0	27130000	0	22	12	12	Coiled-coil domain-containing protein 93 OS	CCDC93
Q96S94|CCNL2_HUMAN	0	0	0	25960000	0	0	0	0	0	8	2	2	Cyclin-L2 OS	CCNL2
Q8ND76|CCNY_HUMAN	8204000	8156000	0	0	0	0	0	0	0	9	2	2	Cyclin-Y OS	CCNY
O14618|CCS_HUMAN	5634000	11920000	0	293400	5652000	0	22540000	24750000	0	18	3	3	Copper chaperone for superoxide dismutase OS	CCS
P78371|TCPB_HUMAN	674600000	4911000000	2000000000	669000000	9924000000	1019000000	198600000	6835000000	1632000000	87	74	74	T-complex protein 1 subunit beta OS	CCT2
P49368|TCPG_HUMAN	564400000	5772000000	859800000	629300000	8616000000	960000000	163900000	7522000000	1176000000	82	76	76	T-complex protein 1 subunit gamma OS	CCT3
P50991|TCPD_HUMAN	659500000	4127000000	793400000	333800000	7031000000	746800000	115500000	4963000000	767800000	82	56	54	T-complex protein 1 subunit delta OS	CCT4
P48643|TCPE_HUMAN	498300000	3800000000	404500000	587200000	7113000000	359300000	113200000	3223000000	396800000	79	67	63	T-complex protein 1 subunit epsilon OS	CCT5
P40227|TCPZ_HUMAN	510400000	3536000000	1294000000	244000000	6149000000	473900000	66370000	3457000000	683400000	51	55	41	T-complex protein 1 subunit zeta OS	CCT6A
Q99832|TCPH_HUMAN	244100000	3083000000	198900000	68110000	4314000000	248000000	49400000	4865000000	215400000	87	68	67	T-complex protein 1 subunit eta OS	CCT7
P50990|TCPQ_HUMAN	738200000	5678000000	768000000	240500000	8299000000	812500000	336500000	9976000000	1172000000	87	72	72	T-complex protein 1 subunit theta OS	CCT8
Q6YHK3|CD109_HUMAN	42590000	55600000	41870000	9225000	19450000	0	0	0	0	19	21	21	CD109 antigen OS	CD109
P48509|CD151_HUMAN	49550000	48020000	0	4115000	6425000	0	27070000	0	0	13	4	4	CD151 antigen OS	CD151
Q5ZPR3|CD276_HUMAN	32300000	38890000	59230000	12960000	2065000	4943000	9277000	360900	20430000	17	6	6	CD276 antigen OS	CD276
Q9Y5K6|CD2AP_HUMAN	90700000	34670000	18710000	46630000	21030000	5720000	113900000	22210000	6959000	34	19	19	CD2-associated protein OS	CD2AP
O95400|CD2B2_HUMAN	0	73710000	141400	0	101400000	6889000	36320	121400000	0	48	13	13	CD2 antigen cytoplasmic tail-binding protein 2 OS	CD2BP2
O15446|RPA34_HUMAN	1777000	5530000	3749000	2670000	28120000	0	13700000	8156000	0	18	6	6	DNA-directed RNA polymerase I subunit RPA34 OS	CD3EAP
P16070|CD44_HUMAN	1401000000	1324000000	1023000000	1970000000	446400000	487800000	1920000000	1374000000	335300000	20	23	23	CD44 antigen OS	CD44
P13987|CD59_HUMAN	164700000	159300000	0	113800000	22490000	0	72780000	55310000	3201000	37	5	5	CD59 glycoprotein OS	CD59
P08962|CD63_HUMAN	86830000	197800000	29690000	96420000	106100000	12280000	32420000	60060000	0	8	3	3	CD63 antigen OS	CD63
P34810|CD68_HUMAN	17340000	14930000	0	0	4216000	0	0	0	0	15	2	2	Macrosialin OS	CD68
P21926|CD9_HUMAN	38110000	23480000	0	19320000	0	0	15640000	0	0	20	3	3	CD9 antigen OS	CD9
P48960|CD97_HUMAN	98060000	69560000	13870000	65460000	15540000	2129000	64290000	24980000	1061000	20	12	12	CD97 antigen OS	CD97
P14209|CD99_HUMAN	55030000	7818000	17300000	17820000	0	0	4772000	2041000	0	64	5	5	CD99 antigen OS	CD99
Q8IWY9|CDAN1_HUMAN	138000	13320000	0	476600	30430000	0	824000	0	0	6	4	4	Codanin-1 OS	CDAN1
Q9UJX2|CDC23_HUMAN	0	6852000	0	0	15970000	0	0	0	0	8	5	4	Cell division cycle protein 23 homolog OS	CDC23
P30260|CDC27_HUMAN	0	7340000	0	0	15170000	0	0	2115000	0	17	9	9	Cell division cycle protein 27 homolog OS	CDC27
Q16543|CDC37_HUMAN	442200000	316900000	117800000	439100000	121200000	94100000	1231000000	796000000	250300000	49	22	22	Hsp90 co-chaperone Cdc37 OS	CDC37
Q7L3B6|CD37L_HUMAN	0	2629000	0	0	0	502000	470200	0	0	7	2	2	Hsp90 co-chaperone Cdc37-like 1 OS	CDC37L1
P60953|CDC42_HUMAN	616800000	390600000	269800000	707200000	147700000	38150000	341800000	202300000	0	38	11	9	Cell division control protein 42 homolog OS	CDC42
Q5VT25|MRCKA_HUMAN	945100	5993000	3074000	0	6617000	0	0	9481000	0	4	6	5	Serine/threonine-protein kinase MRCK alpha OS	CDC42BPA
Q9Y5S2|MRCKB_HUMAN	24790000	501600000	0	942100	5478000	0	1637000	474700	0	14	19	17	Serine/threonine-protein kinase MRCK beta OS	CDC42BPB
Q00587|BORG5_HUMAN	0	509800	0	0	0	0	0	604800	0	8	2	2	Cdc42 effector protein 1 OS	CDC42EP1
Q9H3Q1|BORG4_HUMAN	2541000	7857000	0	0	0	0	0	586800	0	27	5	5	Cdc42 effector protein 4 OS	CDC42EP4
Q99459|CDC5L_HUMAN	45670000	54830000	6770000	64070000	72170000	13780000	75430000	62670000	15140000	38	24	24	Cell division cycle 5-like protein OS	CDC5L
Q6P1J9|CDC73_HUMAN	7905000	16820000	0	0	17230000	0	0	0	0	10	3	3	Parafibromin OS	CDC73
P55290|CAD13_HUMAN	4713000	10250000	9779000	364100	0	0	0	4755000	0	11	5	5	Cadherin-13 OS	CDH13
O14735|CDIPT_HUMAN	8669000	8368000	0	0	6523000	0	10580000	17240000	0	16	3	3	CDP-diacylglycerol--inositol 3-phosphatidyltransferase OS	CDIPT
P06493|CDK1_HUMAN	59700000	72060000	15970000	80350000	78510000	117000000	50530000	21580000	15320000	61	18	16	Cyclin-dependent kinase 1 OS	CDK1
Q9NYV4|CDK12_HUMAN	11540000	8322000	0	161200	6378000	0	176200	1176000	0	3	3	2	Cyclin-dependent kinase 12 OS	CDK12
P24941|CDK2_HUMAN	15780000	9782000	5536000	11230000	4631000	0	9681000	11840000	0	21	6	4	Cyclin-dependent kinase 2 OS	CDK2
Q00535|CDK5_HUMAN	39980000	7243000	0	17020000	2422000	0	40150000	21110000	0	36	11	9	Cyclin-dependent-like kinase 5 OS	CDK5
Q96JB5|CK5P3_HUMAN	22210000	30620000	10310000	11440000	2916000	7458000	115000000	35320000	13440000	14	7	6	CDK5 regulatory subunit-associated protein 3 OS	CDK5RAP3
P50750|CDK9_HUMAN	36360000	90160000	27780000	2723000	121700000	0	0	1292000	0	19	6	5	Cyclin-dependent kinase 9 OS	CDK9
Q5VV42|CDKAL_HUMAN	0	1705000	1063000	0	0	0	4514000	890800	0	7	3	3	Threonylcarbamoyladenosine tRNA methylthiotransferase OS	CDKAL1
O95674|CDS2_HUMAN	7692000	6229000	421300	5249000	16180000	0	4213000	9418000	2114000	20	4	4	Phosphatidate cytidylyltransferase 2 OS	CDS2
Q9UKY7|CDV3_HUMAN	108200000	124900000	2427000	119900000	54280000	23050000	203400000	148500000	36930000	60	14	14	Protein CDV3 homolog OS	CDV3
Q03701|CEBPZ_HUMAN	1557000	1172000	4819000	52880	0	0	2376000	6864000	0	5	4	4	CCAAT/enhancer-binding protein zeta OS	CEBPZ
Q9BXW7|CECR5_HUMAN	123700000	72870000	4135000	47510000	37640000	0	68760000	50830000	0	43	13	13	Cat eye syndrome critical region protein 5 OS	CECR5
Q92879|CELF1_HUMAN	59890000	31110000	4951000	32360000	23650000	0	59330000	59780000	2852000	27	11	11	CUGBP Elav-like family member 1 OS	CELF1
Q8N111|CEND_HUMAN	62700000	24330000	0	33260000	2621000	13750000	16390000	5140000	0	48	5	5	Cell cycle exit and neuronal differentiation protein 1 OS	CEND1
Q02224|CENPE_HUMAN	0	0	0	0	7470000	0	0	0	0	1	3	2	Centromere-associated protein E OS	CENPE
Q5SW79|CE170_HUMAN	13210000	26530000	0	468500	6679000	0	1484000	5220000	0	16	15	15	Centrosomal protein of 170 kDa OS	CEP170
Q5VT06|CE350_HUMAN	0	3792000	0	0	0	0	0	0	0	1	2	2	Centrosome-associated protein 350 OS	CEP350
Q9Y6K0|CEPT1_HUMAN	8008000	14220000	0	5754000	54870000	0	2536000	19780000	11150000	6	2	2	Choline/ethanolaminephosphotransferase 1 OS	CEPT1
Q96G23|CERS2_HUMAN	22950000	8620000	0	12440000	4556000	0	166500	762100	0	11	4	4	Ceramide synthase 2 OS	CERS2
P41208|CETN2_HUMAN	28220000	7428000	0	70720000	28960000	0	43910000	17970000	0	41	5	5	Centrin-2 OS	CETN2
Q9Y6A4|CFA20_HUMAN	1638000	4264000	0	0	0	1993000	0	0	0	15	2	2	Cilia- and flagella-associated protein 20 OS	CFAP20
Q9UEE9|CFDP1_HUMAN	2964000	3060000	0	321500	0	3021000	11520000	0	0	18	4	4	Craniofacial development protein 1 OS	CFDP1
P23528|COF1_HUMAN	3802000000	1880000000	1408000000	4572000000	1080000000	491000000	4509000000	945800000	310100000	62	42	27	Cofilin-1 OS	CFL1
Q9Y281|COF2_HUMAN	84610000	58840000	7190000	63700000	26110000	15000000	98150000	74800000	10640000	39	20	5	Cofilin-2 OS	CFL2
Q9UFW8|CGBP1_HUMAN	770700	1048000	0	0	0	0	0	223900	0	20	4	4	CGG triplet repeat-binding protein 1 OS	CGGBP1
Q13112|CAF1B_HUMAN	1717000	1672000	0	17570000	4801000	0	39640000	0	0	4	2	2	Chromatin assembly factor 1 subunit B OS	CHAF1B
Q96JM3|CHAP1_HUMAN	4689000	1160000	0	0	0	0	0	0	0	4	3	3	Chromosome alignment-maintaining phosphoprotein 1 OS	CHAMP1
Q9Y6H1|CHCH2_HUMAN	114500000	33140000	3065000	79680000	14250000	1246000	81730000	45650000	60420000	34	4	4	Coiled-coil-helix-coiled-coil-helix domain-containing protein 2 OS	CHCHD2
Q9NX63|MIC19_HUMAN	43810000	260900000	34000000	50310000	272000000	24470000	48260000	275600000	9625000	52	18	17	MICOS complex subunit MIC19 OS	CHCHD3
Q14839|CHD4_HUMAN	31540000	65770000	1790000	15270000	95830000	623200	38290000	34050000	0	22	46	32	Chromodomain-helicase-DNA-binding protein 4 OS	CHD4
Q8TDI0|CHD5_HUMAN	0	0	0	0	0	0	0	13240000	0	1	16	2	Chromodomain-helicase-DNA-binding protein 5 OS	CHD5
Q8IWX8|CHERP_HUMAN	7465000	9209000	0	0	2983000	0	4274000	0	0	8	6	6	Calcium homeostasis endoplasmic reticulum protein OS	CHERP
Q9BWS9|CHID1_HUMAN	19470000	11420000	0	0	5190000	0	861400	0	0	23	7	7	Chitinase domain-containing protein 1 OS	CHID1
P24386|RAE1_HUMAN	5590000	0	0	662700	0	0	1162000	0	0	6	2	2	Rab proteins geranylgeranyltransferase component A 1 OS	CHM
Q9HD42|CHM1A_HUMAN	13540000	8788000	0	5105000	4427000	0	2829000	4250000	0	28	7	7	Charged multivesicular body protein 1a OS	CHMP1A
O43633|CHM2A_HUMAN	244600	2636000	0	3138000	0	0	17320000	4826000	0	20	7	5	Charged multivesicular body protein 2a OS	CHMP2A
Q9UQN3|CHM2B_HUMAN	1569000	4001000	0	16430000	196500	0	912700	3396000	0	14	3	3	Charged multivesicular body protein 2b OS	CHMP2B
Q9Y3E7|CHMP3_HUMAN	10680000	17930000	0	26990000	8391000	0	17150000	13320000	0	29	4	4	Charged multivesicular body protein 3 OS	CHMP3
Q9BY43|CHM4A_HUMAN	1955000	2499000	0	3038000	0	0	0	0	0	17	3	3	Charged multivesicular body protein 4a OS	CHMP4A
Q9H444|CHM4B_HUMAN	117200000	184600000	19450000	336200000	49990000	48840000	72080000	40700000	53660000	51	12	12	Charged multivesicular body protein 4b OS	CHMP4B
Q9NZZ3|CHMP5_HUMAN	18070000	27480000	8534000	14920000	6534000	3089000	38120000	41520000	4195000	30	4	4	Charged multivesicular body protein 5 OS	CHMP5
Q96FZ7|CHMP6_HUMAN	5441000	8382000	0	0	0	0	20260000	38180000	0	12	2	2	Charged multivesicular body protein 6 OS	CHMP6
Q8WUX9|CHMP7_HUMAN	21420000	8483000	0	9548000	6814000	0	540200	0	0	22	7	7	Charged multivesicular body protein 7 OS	CHMP7
Q9UHD1|CHRD1_HUMAN	45740000	31390000	0	20260000	1690000	0	24570000	8449000	0	34	10	10	Cysteine and histidine-rich domain-containing protein 1 OS	CHORDC1
Q99653|CHP1_HUMAN	54800000	72080000	40710000	43030000	99030000	25840000	210200000	183300000	19290000	76	14	14	Calcineurin B homologous protein 1 OS	CHP1
Q9NRG0|CHRC1_HUMAN	11850000	7625000	0	4092000	5898000	0	25180000	14700000	0	26	2	2	Chromatin accessibility complex protein 1 OS	CHRAC1
Q8WVB6|CTF18_HUMAN	0	0	0	0	0	0	8988000	0	0	3	2	2	Chromosome transmission fidelity protein 18 homolog OS	CHTF18
P0CG12|CTF8A_HUMAN	18840000	163700	0	0	0	0	22570000	14110000	0	30	10	10	Chromosome transmission fidelity protein 8 homolog isoform 2 OS	CHTF8
O15111|IKKA_HUMAN	4186000	1537000	0	1706000	4597000	0	1278000	1323000	0	7	4	4	Inhibitor of nuclear factor kappa-B kinase subunit alpha OS	CHUK
O76071|CIAO1_HUMAN	3274000	3490000	0	25940000	13180000	0	7960000	6767000	0	9	3	3	Probable cytosolic iron-sulfur protein assembly protein CIAO1 OS	CIAO1
Q6FI81|CPIN1_HUMAN	9282000	10130000	0	16950000	2922000	0	3718000	1921000	7407000	34	6	6	Anamorsin OS	CIAPIN1
Q14011|CIRBP_HUMAN	13810000	3662000	0	9046000	1948000	0	0	0	0	48	6	6	Cold-inducible RNA-binding protein OS	CIRBP
Q9NZ45|CISD1_HUMAN	54200000	39440000	1890000	2594000	0	0	42860000	33190000	0	49	6	6	CDGSH iron-sulfur domain-containing protein 1 OS	CISD1
Q8N5K1|CISD2_HUMAN	51450000	54430000	0	86560000	8093000	0	57930000	38720000	0	50	7	7	CDGSH iron-sulfur domain-containing protein 2 OS	CISD2
O14578|CTRO_HUMAN	839900	0	0	7443000	5085000	0	10850000	0	0	3	4	4	Citron Rho-interacting kinase OS	CIT
Q07065|CKAP4_HUMAN	1800000000	940500000	669200000	1411000000	403600000	406400000	1799000000	1607000000	1059000000	78	49	48	Cytoskeleton-associated protein 4 OS	CKAP4
Q14008|CKAP5_HUMAN	179800000	125200000	62570000	310200000	88870000	9201000	431300000	219000000	90790000	36	58	58	Cytoskeleton-associated protein 5 OS	CKAP5
Q7Z460|CLAP1_HUMAN	14650000	11930000	452500	11730000	2949000	0	14900000	0	0	8	14	10	CLIP-associating protein 1 OS	CLASP1
O75122|CLAP2_HUMAN	10200000	8750000	0	21400000	2174000	0	20530000	10040000	0	15	19	15	CLIP-associating protein 2 OS	CLASP2
P51798|CLCN7_HUMAN	891300	640200	0	4540000	0	0	709300	0	0	4	3	3	H(+)/Cl(-) exchange transporter 7 OS	CLCN7
O00299|CLIC1_HUMAN	1163000000	1092000000	408500000	1593000000	694700000	203800000	2234000000	1675000000	500200000	72	21	20	Chloride intracellular channel protein 1 OS	CLIC1
Q9Y696|CLIC4_HUMAN	672200000	378100000	17870000	1206000000	159300000	0	365500000	242000000	7413000	77	21	20	Chloride intracellular channel protein 4 OS	CLIC4
Q14677|EPN4_HUMAN	48270000	36930000	9674000	25140000	20240000	0	37950000	11730000	2131000	30	14	14	Clathrin interactor 1 OS	CLINT1
P30622|CLIP1_HUMAN	78300000	52600000	5590000	80110000	22390000	3832000	94510000	86550000	14520000	30	43	37	CAP-Gly domain-containing linker protein 1 OS	CLIP1
Q9UDT6|CLIP2_HUMAN	8045000	6196000	555900	744400	0	0	0	0	0	12	12	8	CAP-Gly domain-containing linker protein 2 OS	CLIP2
Q9NWW5|CLN6_HUMAN	6316000	5409000	0	98270000	43850000	939600	6394000	0	0	11	3	3	Ceroid-lipofuscinosis neuronal protein 6 OS	CLN6
P54105|ICLN_HUMAN	10140000	18600000	32840000	14820000	72520000	4419000	7946000	35110000	0	40	5	5	Methylosome subunit pICln OS	CLNS1A
Q9H078|CLPB_HUMAN	2856000	8039000	0	0	0	0	0	0	10240000	15	7	7	Caseinolytic peptidase B protein homolog OS	CLPB
Q16740|CLPP_HUMAN	59900000	37380000	21590000	39920000	11100000	676000	74430000	32020000	0	38	9	9	ATP-dependent Clp protease proteolytic subunit mitochondrial OS	CLPP
O96005|CLPT1_HUMAN	18420000	22410000	1833000	16040000	16930000	2390000	8544000	24040000	0	20	13	13	Cleft lip and palate transmembrane protein 1 OS	CLPTM1
Q96KA5|CLP1L_HUMAN	18060000	15270000	0	0	7818000	0	0	0	0	13	4	4	Cleft lip and palate transmembrane protein 1-like protein OS	CLPTM1L
O76031|CLPX_HUMAN	20930000	18500000	2855000	9941000	25050000	0	9934000	8414000	0	26	11	11	ATP-dependent Clp protease ATP-binding subunit clpX-like mitochondrial OS	CLPX
P09496|CLCA_HUMAN	249200000	461000000	83010000	410100000	648000000	102500000	167400000	675500000	1383000000	24	8	7	Clathrin light chain A OS	CLTA
P09497|CLCB_HUMAN	8063000	5074000	0	0	17300000	0	0	0	4205000	19	7	6	Clathrin light chain B OS	CLTB
Q00610|CLH1_HUMAN	4710000000	8266000000	1801000000	4427000000	14740000000	1383000000	1438000000	3988000000	18210000000	64	177	134	Clathrin heavy chain 1 OS	CLTC
P53675|CLH2_HUMAN	0	723700	0	0	298000	0	0	0	0	2	44	2	Clathrin heavy chain 2 OS	CLTCL1
O75153|CLU_HUMAN	34380000	27690000	0	70440000	79680000	0	107900000	128400000	20190000	21	23	22	Clustered mitochondria protein homolog OS	CLUH
Q8NFW8|NEUA_HUMAN	33660000	16160000	8306000	30320000	37390000	0	6046000	7078000	0	24	7	7	N-acylneuraminate cytidylyltransferase OS	CMAS
Q96DG6|CMBL_HUMAN	9276000	3650000	82290000	9005000	0	0	14130000	22780000	0	22	5	5	Carboxymethylenebutenolidase homolog OS	CMBL
P30085|KCY_HUMAN	129000000	83600000	6824000	177900000	13920000	0	97970000	63870000	1765000	65	16	15	UMP-CMP kinase OS	CMPK1
Q9BQ75|CMS1_HUMAN	4028000	0	0	10310000	734000	0	19900000	14650000	0	12	3	3	Protein CMSS1 OS	CMSS1
Q8N1G2|CMTR1_HUMAN	0	356600	0	0	0	0	0	519600	0	2	2	2	Cap-specific mRNA (nucleoside-2'-O-)-methyltransferase 1 OS	CMTR1
P62633|CNBP_HUMAN	13200000	19680000	0	160800000	5990000	0	76490000	23140000	0	36	6	6	Cellular nucleic acid-binding protein OS	CNBP
Q96KP4|CNDP2_HUMAN	330500000	221400000	65900000	244900000	132100000	36810000	255700000	108800000	49090000	60	25	25	Cytosolic non-specific dipeptidase OS	CNDP2
Q99439|CNN2_HUMAN	31660000	16550000	5002000	77600000	9459000	0	25030000	199400	0	31	8	7	Calponin-2 OS	CNN2
Q15417|CNN3_HUMAN	28960000	28030000	0	677000	1372000	0	18490000	13660000	0	45	9	8	Calponin-3 OS	CNN3
A5YKK6|CNOT1_HUMAN	84490000	180400000	6155000	22800000	200000000	509400	25030000	137200000	0	25	46	46	CCR4-NOT transcription complex subunit 1 OS	CNOT1
Q9NZN8|CNOT2_HUMAN	12800000	42800000	32190000	7349000	63140000	14000000	22730000	27510000	0	37	10	10	CCR4-NOT transcription complex subunit 2 OS	CNOT2
O75175|CNOT3_HUMAN	6997000	13240000	6222000	147200	33710000	0	2658000	17700000	0	12	8	8	CCR4-NOT transcription complex subunit 3 OS	CNOT3
Q96LI5|CNO6L_HUMAN	0	431100	0	0	3289000	0	0	0	0	6	2	2	CCR4-NOT transcription complex subunit 6-like OS	CNOT6L
Q9UIV1|CNOT7_HUMAN	11790000	3314000	429500	0	20670000	0	0	0	0	19	4	4	CCR4-NOT transcription complex subunit 7 OS	CNOT7
P09543|CN37_HUMAN	28450000	3304000	0	47700000	6802000	0	30120000	11650000	0	37	14	14	2' 3'-cyclic-nucleotide 3'-phosphodiesterase OS	CNP
Q9Y2B0|CNPY2_HUMAN	157000000	155600000	30490000	36270000	64720000	24870000	230600000	199000000	41280000	65	11	11	Protein canopy homolog 2 OS	CNPY2
Q9BT09|CNPY3_HUMAN	1489000	13410000	0	0	2871000	0	36740000	23970000	0	20	5	5	Protein canopy homolog 3 OS	CNPY3
Q8N129|CNPY4_HUMAN	11410000	5503000	0	0	0	0	261600	0	0	14	3	3	Protein canopy homolog 4 OS	CNPY4
Q96F85|CNRP1_HUMAN	9248000	7367000	0	15400000	3552000	0	0	0	0	44	4	4	CB1 cannabinoid receptor-interacting protein 1 OS	CNRIP1
P78357|CNTP1_HUMAN	5239000	4843000	0	0	10480000	0	0	0	0	9	7	7	Contactin-associated protein 1 OS	CNTNAP1
Q9Y2R0|COA3_HUMAN	53640000	40650000	11500000	20420000	0	0	281700	1030000	0	27	4	4	Cytochrome c oxidase assembly factor 3 homolog mitochondrial OS	COA3
Q5JTJ3|COA6_HUMAN	0	5587000	0	0	0	0	0	24560000	0	12	2	2	Cytochrome c oxidase assembly factor 6 homolog OS	COA6
Q13057|COASY_HUMAN	31040000	36560000	0	57260000	29260000	0	19850000	11320000	921500	23	9	9	Bifunctional coenzyme A synthase OS	COASY
Q8WTW3|COG1_HUMAN	618000	18240000	1166000	288700	46280000	209600	0	49990000	0	14	10	10	Conserved oligomeric Golgi complex subunit 1 OS	COG1
Q14746|COG2_HUMAN	6954000	15140000	0	0	50170000	2141000	0	5450000	0	24	11	11	Conserved oligomeric Golgi complex subunit 2 OS	COG2
Q96JB2|COG3_HUMAN	5541000	3298000	0	8242000	9513000	0	3103000	6108000	0	7	5	5	Conserved oligomeric Golgi complex subunit 3 OS	COG3
Q9H9E3|COG4_HUMAN	11490000	12290000	0	0	108500000	0	0	16450000	0	18	11	11	Conserved oligomeric Golgi complex subunit 4 OS	COG4
Q9UP83|COG5_HUMAN	6886000	19780000	2613000	7854000	17350000	1034000	13490000	19330000	0	21	11	11	Conserved oligomeric Golgi complex subunit 5 OS	COG5
Q9Y2V7|COG6_HUMAN	1590000	12760000	0	0	24130000	0	364000000	5077000	0	14	6	6	Conserved oligomeric Golgi complex subunit 6 OS	COG6
P83436|COG7_HUMAN	3397000	9298000	0	115400	35630000	0	36320	0	0	18	9	9	Conserved oligomeric Golgi complex subunit 7 OS	COG7
Q96MW5|COG8_HUMAN	5862000	9328000	0	12500000	25170000	0	0	1734000	0	14	6	6	Conserved oligomeric Golgi complex subunit 8 OS	COG8
P38432|COIL_HUMAN	2152000	680800	0	2240000	1258000	0	0	0	0	12	4	4	Coilin OS	COIL
P12107|COBA1_HUMAN	0	0	0	2129000	0	0	0	0	0	3	2	2	Collagen alpha-1(XI) chain OS	COL11A1
P39060|COIA1_HUMAN	0	0	0	15980000	0	0	0	0	0	2	2	2	Collagen alpha-1(XVIII) chain OS	COL18A1
P02452|CO1A1_HUMAN	0	0	0	24540000	0	0	0	0	0	6	4	4	Collagen alpha-1(I) chain OS	COL1A1
P08123|CO1A2_HUMAN	4037000	749800	0	2505000	247900000	0	17150000	2261000	2270000	17	14	14	Collagen alpha-2(I) chain OS	COL1A2
Q8IZC6|CORA1_HUMAN	0	1217000	3129000	0	0	0	0	0	0	3	2	2	Collagen alpha-1(XXVII) chain OS	COL27A1
P02462|CO4A1_HUMAN	0	0	0	0	1270000	0	0	2585000	0	2	2	2	Collagen alpha-1(IV) chain OS	COL4A1
P08572|CO4A2_HUMAN	0	0	0	516400	0	351900	0	0	0	2	2	2	Collagen alpha-2(IV) chain OS	COL4A2
Q9Y5P4|C43BP_HUMAN	5372000	14830000	1729000	28140000	16490000	0	20240000	0	0	11	5	5	Collagen type IV alpha-3-binding protein OS	COL4A3BP
P05997|CO5A2_HUMAN	0	0	0	4162000	0	401100	0	0	0	7	4	4	Collagen alpha-2(V) chain OS	COL5A2
P12109|CO6A1_HUMAN	0	3858000	0	0	0	0	0	0	0	4	3	3	Collagen alpha-1(VI) chain OS	COL6A1
P12110|CO6A2_HUMAN	11670000	14890000	12530000	2906000	3495000	0	2132000	2056000	0	14	11	11	Collagen alpha-2(VI) chain OS	COL6A2
P12111|CO6A3_HUMAN	883400000	780600000	351000000	192400000	175100000	17270000	84280000	48270000	7376000	48	116	115	Collagen alpha-3(VI) chain OS	COL6A3
Q8NBJ5|GT251_HUMAN	201100000	114300000	102000000	92810000	107700000	24920000	167900000	187800000	80830000	39	19	19	Procollagen galactosyltransferase 1 OS	COLGALT1
Q9UBI1|COMD3_HUMAN	14040000	14020000	4438000	25480000	11790000	4943000	37100000	5552000	5206000	28	4	4	COMM domain-containing protein 3 OS	COMMD3
Q9H0A8|COMD4_HUMAN	10820000	11040000	4104000	0	17320000	0	0	0	0	36	3	3	COMM domain-containing protein 4 OS	COMMD4
Q9GZQ3|COMD5_HUMAN	12000000	23030000	0	18180000	66340000	2066000	14710000	2122000	0	30	4	4	COMM domain-containing protein 5 OS	COMMD5
Q86VX2|COMD7_HUMAN	5171000	4607000	23780000	0	19950000	0	0	0	0	14	2	2	COMM domain-containing protein 7 OS	COMMD7
Q9P000|COMD9_HUMAN	10100000	17030000	0	23030000	34820000	0	3376000	3499000	0	45	7	7	COMM domain-containing protein 9 OS	COMMD9
P21964|COMT_HUMAN	94070000	85390000	15850000	38470000	3378000	0	1267000	5058000	0	49	15	15	Catechol O-methyltransferase OS	COMT
P53621|COPA_HUMAN	551900000	643300000	363700000	521300000	1639000000	59170000	329900000	1331000000	18400000	65	73	72	Coatomer subunit alpha OS	COPA
P53618|COPB_HUMAN	476500000	607200000	74930000	232300000	582400000	40090000	220500000	422100000	29910000	45	40	40	Coatomer subunit beta OS	COPB1
P35606|COPB2_HUMAN	322100000	434200000	89620000	109000000	583000000	38230000	186000000	491200000	15590000	63	52	52	Coatomer subunit beta' OS	COPB2
O14579|COPE_HUMAN	129700000	172100000	675500000	26900000	390100000	19540000	21560000	58870000	20910000	77	23	23	Coatomer subunit epsilon OS	COPE
Q9Y678|COPG1_HUMAN	238000000	248500000	48050000	163100000	594800000	27240000	60180000	135700000	27120000	51	44	41	Coatomer subunit gamma-1 OS	COPG1
Q9UBF2|COPG2_HUMAN	20530000	38940000	1146000	18130000	129700000	595600	17540000	19620000	0	31	21	18	Coatomer subunit gamma-2 OS	COPG2
P61201|CSN2_HUMAN	181200000	85400000	0	59060000	176800000	397800	15620000	42220000	0	52	19	19	COP9 signalosome complex subunit 2 OS	COPS2
Q9UNS2|CSN3_HUMAN	42230000	49750000	41320000	74110000	58560000	3404000	49060000	817700	5897000	40	10	10	COP9 signalosome complex subunit 3 OS	COPS3
Q9BT78|CSN4_HUMAN	136800000	123000000	7174000	59200000	95810000	3353000	74920000	13470000	11420000	62	21	21	COP9 signalosome complex subunit 4 OS	COPS4
Q92905|CSN5_HUMAN	84010000	20930000	0	39060000	17350000	0	6638000	0	0	30	9	9	COP9 signalosome complex subunit 5 OS	COPS5
Q7L5N1|CSN6_HUMAN	100300000	42500000	0	466700000	30770000	0	4013000	6645000	0	32	8	8	COP9 signalosome complex subunit 6 OS	COPS6
Q9UBW8|CSN7A_HUMAN	22370000	34220000	0	2861000	49570000	0	5639000	3565000	0	35	7	7	COP9 signalosome complex subunit 7a OS	COPS7A
Q9H9Q2|CSN7B_HUMAN	11740000	12350000	0	114600000	3551000	0	43000000	42140000	0	20	5	5	COP9 signalosome complex subunit 7b OS	COPS7B
Q99627|CSN8_HUMAN	41000000	53360000	19890000	84300000	139400000	16690000	97370000	62460000	0	55	8	8	COP9 signalosome complex subunit 8 OS	COPS8
P61923|COPZ1_HUMAN	94530000	92950000	4031000	41730000	48950000	11090000	39270000	0	0	27	4	4	Coatomer subunit zeta-1 OS	COPZ1
Q9Y2Z9|COQ6_HUMAN	3362000	675700	0	0	0	0	0	0	0	9	2	2	Ubiquinone biosynthesis monooxygenase COQ6 mitochondrial OS	COQ6
Q96D53|COQ8B_HUMAN	529900	7056000	803300	0	26110000	0	0	0	0	15	5	5	Atypical kinase COQ8B mitochondrial OS	COQ8B
O75208|COQ9_HUMAN	8600000	8760000	0	0	8919000	0	13960000	0	0	29	5	5	Ubiquinone biosynthesis protein COQ9 mitochondrial OS	COQ9
Q9BR76|COR1B_HUMAN	677100000	526900000	177300000	633000000	446600000	200900000	679500000	310900000	294700000	51	29	26	Coronin-1B OS	CORO1B
Q9ULV4|COR1C_HUMAN	1709000000	859100000	1172000000	2416000000	1523000000	132800000	1019000000	743200000	754600000	64	48	44	Coronin-1C OS	CORO1C
P57737|CORO7_HUMAN	17790000	3898000	0	9754000	2632000	0	0	0	0	10	6	6	Coronin-7 OS	CORO7
Q14019|COTL1_HUMAN	64710000	44500000	27990000	9704000	17070000	0	2061000	36050000	0	42	10	10	Coactosin-like protein OS	COTL1
Q7KZN9|COX15_HUMAN	15450000	35070000	0	13370000	55320000	0	19830000	27000000	0	23	8	8	Cytochrome c oxidase assembly protein COX15 homolog OS	COX15
Q5RI15|COX20_HUMAN	13620000	24010000	23850000	2707000	2362000	0	8811000	3959000	0	47	4	4	Cytochrome c oxidase protein 20 homolog OS	COX20
P13073|COX41_HUMAN	321300000	316700000	80270000	309100000	91210000	54790000	522200000	168100000	60230000	38	10	10	Cytochrome c oxidase subunit 4 isoform 1 mitochondrial OS	COX4I1
P20674|COX5A_HUMAN	821600000	484800000	76380000	761600000	221400000	53840000	298800000	114100000	0	63	10	10	Cytochrome c oxidase subunit 5A mitochondrial OS	COX5A
P10606|COX5B_HUMAN	249600000	207800000	13140000	162100000	106000000	19630000	383600000	285100000	22880000	47	8	8	Cytochrome c oxidase subunit 5B mitochondrial OS	COX5B
P12074|CX6A1_HUMAN	38670000	25120000	0	31160000	28320000	0	195000	60620	0	73	4	4	Cytochrome c oxidase subunit 6A1 mitochondrial OS	COX6A1
P14854|CX6B1_HUMAN	55210000	84740000	1396000	206000000	11330000	0	143500000	37170000	0	76	5	5	Cytochrome c oxidase subunit 6B1 OS	COX6B1
P09669|COX6C_HUMAN	49040000	57500000	0	17410000	10910000	0	26580000	2217000	0	52	9	9	Cytochrome c oxidase subunit 6C OS	COX6C
P14406|CX7A2_HUMAN	75230000	83900000	107200000	42910000	32510000	15370000	118400000	0	48830000	57	5	5	Cytochrome c oxidase subunit 7A2 mitochondrial OS	COX7A2
O14548|COX7R_HUMAN	7957000	7768000	0	11230000	6206000	0	0	5541000	0	40	2	2	Cytochrome c oxidase subunit 7A-related protein mitochondrial OS	COX7A2L
Q9UI42|CBPA4_HUMAN	100900000	96290000	9932000	0	0	0	16210000	6855000	0	58	17	17	Carboxypeptidase A4 OS	CPA4
O75976|CBPD_HUMAN	12700000	14170000	3527000	17640000	3401000	1913000	18050000	6618000	0	15	13	13	Carboxypeptidase D OS	CPD
Q99829|CPNE1_HUMAN	327700000	255600000	73250000	436600000	357000000	39940000	393800000	182900000	80580000	36	21	21	Copine-1 OS	CPNE1
Q96FN4|CPNE2_HUMAN	1427000	0	0	0	12220000	0	1370000	0	0	5	3	2	Copine-2 OS	CPNE2
O75131|CPNE3_HUMAN	290800000	174700000	16820000	374000000	335300000	39700000	148600000	115000000	14910000	31	21	20	Copine-3 OS	CPNE3
Q86YQ8|CPNE8_HUMAN	883700	0	0	0	6559000	0	0	0	0	6	3	2	Copine-8 OS	CPNE8
P36551|HEM6_HUMAN	315400000	242400000	10350000	435400000	142200000	0	403000000	212400000	0	42	18	18	Oxygen-dependent coproporphyrinogen-III oxidase mitochondrial OS	CPOX
Q9BRF8|CPPED_HUMAN	29240000	16550000	0	4679000	3462000	0	1952000	0	0	18	6	6	Serine/threonine-protein phosphatase CPPED1 OS	CPPED1
P31327|CPSM_HUMAN	2403000	1972000	0	0	0	0	0	0	0	2	3	2	Carbamoyl-phosphate synthase [ammonia] mitochondrial OS	CPS1
Q10570|CPSF1_HUMAN	45920000	66480000	0	1168000000	140100000	5126000	20190000	80530000	0	19	23	23	Cleavage and polyadenylation specificity factor subunit 1 OS	CPSF1
Q9P2I0|CPSF2_HUMAN	19210000	31550000	0	9964000	32940000	0	82230000	4917000	0	18	12	12	Cleavage and polyadenylation specificity factor subunit 2 OS	CPSF2
Q9UKF6|CPSF3_HUMAN	7873000	25470000	0	13220000	19720000	0	4727000	12210000	0	22	9	9	Cleavage and polyadenylation specificity factor subunit 3 OS	CPSF3
Q5TA45|INT11_HUMAN	1174000	4623000	0	0	13330000	0	0	0	0	6	2	2	Integrator complex subunit 11 OS	CPSF3L
O95639|CPSF4_HUMAN	0	4129000	0	0	2489000	0	0	4775000	0	15	2	2	Cleavage and polyadenylation specificity factor subunit 4 OS	CPSF4
Q16630|CPSF6_HUMAN	35050000	54350000	17410000	11140000	48610000	17870000	99320000	75250000	37180000	24	12	12	Cleavage and polyadenylation specificity factor subunit 6 OS	CPSF6
Q8N684|CPSF7_HUMAN	18870000	37860000	22180000	9956000	11790000	0	75200000	15010000	5284000	30	12	12	Cleavage and polyadenylation specificity factor subunit 7 OS	CPSF7
P50416|CPT1A_HUMAN	45570000	44270000	12700000	102500000	100600000	5417000	66710000	84560000	11700000	25	16	16	Carnitine O-palmitoyltransferase 1 liver isoform OS	CPT1A
P23786|CPT2_HUMAN	3040000	1165000	0	4100000	0	0	4320000	0	0	15	6	6	Carnitine O-palmitoyltransferase 2 mitochondrial OS	CPT2
P29373|RABP2_HUMAN	5995000	2486000	0	1405000	0	0	2025000	0	0	13	2	2	Cellular retinoic acid-binding protein 2 OS	CRABP2
P43155|CACP_HUMAN	32740000	7701000	32270000	32210000	0	0	4776000	0	0	22	9	9	Carnitine O-acetyltransferase OS	CRAT
P16220|CREB1_HUMAN	0	3195000	0	0	0	0	8248000	0	0	13	3	2	Cyclic AMP-responsive element-binding protein 1 OS	CREB1
O75629|CREG1_HUMAN	40450000	27410000	36520000	81580000	46600000	0	0	0	0	20	3	3	Protein CREG1 OS	CREG1
P52943|CRIP2_HUMAN	5183000	7886000	0	0	0	0	0	0	0	26	3	3	Cysteine-rich protein 2 OS	CRIP2
P46108|CRK_HUMAN	84900000	66290000	2717000	90930000	62730000	5339000	37860000	80160000	17310000	52	13	11	Adapter molecule crk OS	CRK
P46109|CRKL_HUMAN	88460000	73080000	17210000	123100000	29280000	3093000	340500000	98610000	5363000	54	16	15	Crk-like protein OS	CRKL
O75718|CRTAP_HUMAN	11320000	4251000	0	6550000	6044000	0	3064000	3532000	0	10	5	5	Cartilage-associated protein OS	CRTAP
Q68DQ2|CRBG3_HUMAN	957900	0	0	2100000	4467000	0	0	0	0	2	3	3	Very large A-kinase anchor protein OS	CRYBG3
Q08257|QOR_HUMAN	120800000	108000000	18680000	50140000	16850000	14910000	63290000	15060000	0	48	14	14	Quinone oxidoreductase OS	CRYZ
O75390|CISY_HUMAN	2102000000	1345000000	247900000	787100000	1249000000	115300000	888300000	565300000	317700000	74	36	36	Citrate synthase mitochondrial OS	CS
O75534|CSDE1_HUMAN	14260000	11390000	3369000	92070000	12890000	0	21590000	12690000	9271000	21	17	17	Cold shock domain-containing protein E1 OS	CSDE1
P55060|XPO2_HUMAN	790400000	791000000	113200000	1154000000	646300000	36880000	1384000000	806500000	305800000	56	52	52	Exportin-2 OS	CSE1L
P41240|CSK_HUMAN	35870000	28770000	0	116800000	30070000	0	95480000	17440000	0	21	8	8	Tyrosine-protein kinase CSK OS	CSK
P48729|KC1A_HUMAN	6418000	3862000	0	18490000	9458000	0	8727000	1700000	0	13	3	3	Casein kinase I isoform alpha OS	CSNK1A1
P68400|CSK21_HUMAN	82470000	74910000	28130000	6470000	77340000	84200000	68410000	48360000	5809000	43	13	12	Casein kinase II subunit alpha OS	CSNK2A1
P19784|CSK22_HUMAN	13620000	23810000	0	1234000	14860000	0	49190000	229700	0	32	11	10	Casein kinase II subunit alpha' OS	CSNK2A2
P67870|CSK2B_HUMAN	58400000	13120000	22720000	34480000	79840000	7257000	6858000	3574000	0	17	3	3	Casein kinase II subunit beta OS	CSNK2B
Q6UVK1|CSPG4_HUMAN	129100000	131700000	46350000	44980000	30850000	9013000	45630000	52170000	0	29	43	43	Chondroitin sulfate proteoglycan 4 OS	CSPG4
P21291|CSRP1_HUMAN	111900000	25240000	0	191100000	256000	4021000	34870000	24800000	0	34	7	7	Cysteine and glycine-rich protein 1 OS	CSRP1
P04080|CYTB_HUMAN	690600000	277800000	34800000	470800000	338700000	63380000	366900000	170000000	137600000	64	6	6	Cystatin-B OS	CSTB
Q05048|CSTF1_HUMAN	54580000	52990000	20880000	259900000	196100000	4346000	35300000	5233000	0	29	11	11	Cleavage stimulation factor subunit 1 OS	CSTF1
P33240|CSTF2_HUMAN	50190000	44780000	2615000	63820000	34250000	5110000	24660000	26650000	1991000	33	20	10	Cleavage stimulation factor subunit 2 OS	CSTF2
Q9H0L4|CSTFT_HUMAN	14860000	10400000	2902000	37230000	10400000	3249000	14400000	5412000	0	30	19	9	Cleavage stimulation factor subunit 2 tau variant OS	CSTF2T
Q12996|CSTF3_HUMAN	46580000	78070000	3291000	40610000	57250000	0	67890000	8312000	0	31	18	18	Cleavage stimulation factor subunit 3 OS	CSTF3
Q13363|CTBP1_HUMAN	59140000	28050000	3124000	37920000	21930000	0	3144000	3354000	0	16	14	9	C-terminal-binding protein 1 OS	CTBP1
P56545|CTBP2_HUMAN	63220000	45330000	0	15840000	47420000	0	14170000	9059000	0	39	14	10	C-terminal-binding protein 2 OS	CTBP2
Q9Y5B0|CTDP1_HUMAN	1953000	0	0	0	0	0	0	5949000	0	4	3	3	RNA polymerase II subunit A C-terminal domain phosphatase OS	CTDP1
P32929|CGL_HUMAN	32350000	5849000	0	105500	4976000	0	8442000	16760000	0	36	9	9	Cystathionine gamma-lyase OS	CTH
P35221|CTNA1_HUMAN	74580000	64290000	2971000	67010000	40800000	4402000	64140000	40160000	6473000	33	22	19	Catenin alpha-1 OS	CTNNA1
P26232|CTNA2_HUMAN	5247000	33600000	0	0	679700	0	24370000	66000000	1893000	4	6	3	Catenin alpha-2 OS	CTNNA2
Q9UBT7|CTNL1_HUMAN	7092000	5884000	0	0	0	0	0	0	0	6	3	3	Alpha-catulin OS	CTNNAL1
P35222|CTNB1_HUMAN	47780000	22360000	4007000	6577000	12550000	0	21320000	54430	17560000	25	16	14	Catenin beta-1 OS	CTNNB1
Q8WYA6|CTBL1_HUMAN	12850000	14220000	0	53980000	7672000	0	13170000	9745000	0	11	6	6	Beta-catenin-like protein 1 OS	CTNNBL1
O60716|CTND1_HUMAN	198900000	174200000	83260000	129400000	64910000	10410000	191600000	161400000	51470000	56	48	48	Catenin delta-1 OS	CTNND1
P17812|PYRG1_HUMAN	120900000	87980000	981700	150700000	50030000	9118000	96870000	111700000	25700000	37	20	17	CTP synthase 1 OS	CTPS1
Q9NRF8|PYRG2_HUMAN	6669000	1548000	0	0	0	0	1093000	0	0	8	6	3	CTP synthase 2 OS	CTPS2
Q6PD62|CTR9_HUMAN	2501000	10030000	0	0	0	0	0	0	0	7	4	4	RNA polymerase-associated protein CTR9 homolog OS	CTR9
P10619|PPGB_HUMAN	163900000	89170000	46750000	0	76750000	11600000	52240000	94580000	46670000	34	15	15	Lysosomal protective protein OS	CTSA
P07858|CATB_HUMAN	978200000	800500000	106500000	222100000	144500000	11500000	236100000	294500000	65140000	43	16	16	Cathepsin B OS	CTSB
P53634|CATC_HUMAN	11200000	7609000	0	0	14650000	0	6007000	3548000	0	7	3	3	Dipeptidyl peptidase 1 OS	CTSC
P07339|CATD_HUMAN	1326000000	1733000000	488600000	2569000000	971200000	306100000	1539000000	1015000000	319600000	60	33	33	Cathepsin D OS	CTSD
P43235|CATK_HUMAN	958300	1242000	0	9211000	0	0	0	0	0	18	5	4	Cathepsin K OS	CTSK
P07711|CATL1_HUMAN	54850000	47500000	0	13330000	0	0	0	0	0	18	5	4	Cathepsin L1 OS	CTSL
Q14247|SRC8_HUMAN	1273000000	963800000	426800000	2234000000	308800000	269200000	2440000000	1543000000	624300000	72	58	58	Src substrate cortactin OS	CTTN
Q9P2B4|CT2NL_HUMAN	1842000	0	1161000	0	3002000	0	0	0	0	7	3	3	CTTNBP2 N-terminal-like protein OS	CTTNBP2NL
Q7Z7A3|CTU1_HUMAN	0	0	758300	0	1770000	0	0	15740000	0	9	2	2	Cytoplasmic tRNA 2-thiolation protein 1 OS	CTU1
Q2VPK5|CTU2_HUMAN	7960000	6890000	0	15020000	0	0	11890000	3544000	0	22	8	8	Cytoplasmic tRNA 2-thiolation protein 2 OS	CTU2
Q13616|CUL1_HUMAN	53160000	39250000	444600	13180000	23310000	0	29680000	14500000	0	25	17	16	Cullin-1 OS	CUL1
Q13617|CUL2_HUMAN	53320000	20390000	1049000	35460000	16550000	0	3307000	1254000	0	27	18	18	Cullin-2 OS	CUL2
Q13618|CUL3_HUMAN	38110000	22700000	5847000	15810000	10300000	0	25290000	21010000	0	15	11	11	Cullin-3 OS	CUL3
Q13619|CUL4A_HUMAN	13590000	11930000	0	185200	0	0	4153000	10180000	0	13	15	8	Cullin-4A OS	CUL4A
Q13620|CUL4B_HUMAN	22130000	35110000	1763000	5909000	8252000	0	16610000	368800	0	23	23	16	Cullin-4B OS	CUL4B
Q93034|CUL5_HUMAN	5180000	845500	0	9130000	2281000	0	1410000	1833000	0	7	4	4	Cullin-5 OS	CUL5
O60888|CUTA_HUMAN	367500000	327200000	41340000	544100000	245400000	52710000	495800000	211600000	123600000	41	5	5	Protein CutA OS	CUTA
Q13948|CASP_HUMAN	994400	0	0	0	508100	0	0	0	0	8	9	3	Protein CASP OS	CUX1
P39880|CUX1_HUMAN	9734000	0	0	1118000	1858000	0	0	0	0	3	9	3	Homeobox protein cut-like 1 OS	CUX1
Q9P013|CWC15_HUMAN	0	5985000	0	6289000	5073000	0	2933000	0	0	14	2	2	Spliceosome-associated protein CWC15 homolog OS	CWC15
Q9HCG8|CWC22_HUMAN	3432000	6159000	0	0	0	0	0	0	0	6	3	3	Pre-mRNA-splicing factor CWC22 homolog OS	CWC22
Q6UX04|CWC27_HUMAN	1896000	6032000	0	0	0	0	21910000	0	0	25	6	6	Peptidyl-prolyl cis-trans isomerase CWC27 homolog OS	CWC27
Q69YN2|C19L1_HUMAN	8822000	2154000	0	20070000	3759000	0	17760000	8376000	0	8	4	4	CWF19-like protein 1 OS	CWF19L1
P00167|CYB5_HUMAN	23720000	15320000	0	7054000	11770000	0	88780000	36750000	0	32	3	3	Cytochrome b5 OS	CYB5A
O43169|CYB5B_HUMAN	124200000	40130000	102400000	1821000	30290000	32360000	136400000	48470000	0	63	8	8	Cytochrome b5 type B OS	CYB5B
Q9UHQ9|NB5R1_HUMAN	16700000	5317000	0	1718000	0	0	217100	1169000	0	25	6	6	NADH-cytochrome b5 reductase 1 OS	CYB5R1
P00387|NB5R3_HUMAN	1425000000	1002000000	67540000	213100000	547800000	79840000	223700000	186400000	92340000	70	27	27	NADH-cytochrome b5 reductase 3 OS	CYB5R3
P08574|CY1_HUMAN	223600000	138500000	39720000	239800000	90420000	13090000	350000000	101000000	56940000	35	10	10	Cytochrome c1 heme protein mitochondrial OS	CYC1
P99999|CYC_HUMAN	438800000	342200000	3571000	1422000000	162000000	0	506000000	222500000	0	59	12	12	Cytochrome c OS	CYCS
Q7L576|CYFP1_HUMAN	308100000	258600000	23160000	258800000	251300000	872700000	366100000	221300000	82310000	32	38	38	Cytoplasmic FMR1-interacting protein 1 OS	CYFIP1
Q9NQC7|CYLD_HUMAN	2160000	0	0	53170	0	0	0	1171000	0	8	4	4	Ubiquitin carboxyl-terminal hydrolase CYLD OS	CYLD
Q16678|CP1B1_HUMAN	24740000	16910000	1368000	11010000	68620000	0	0	0	0	29	10	10	Cytochrome P450 1B1 OS	CYP1B1
Q6UW02|CP20A_HUMAN	7192000	10870	0	14990000	0	0	0	0	0	21	5	5	Cytochrome P450 20A1 OS	CYP20A1
Q16850|CP51A_HUMAN	27600000	14740000	0	32790000	14240000	0	21130000	7142000	0	21	8	8	Lanosterol 14-alpha demethylase OS	CYP51A1
Q99418|CYH2_HUMAN	0	503800	0	0	0	1454000	0	0	0	5	2	2	Cytohesin-2 OS	CYTH2
O43739|CYH3_HUMAN	0	503800	0	0	0	1454000	0	0	0	5	2	2	Cytohesin-3 OS	CYTH3
P98082|DAB2_HUMAN	27060000	44520000	17760000	317000	5312000	0	10110000	7209000	0	22	14	14	Disabled homolog 2 OS	DAB2
P61803|DAD1_HUMAN	32340000	27880000	6332000	0	8595000	1342000	80430000	62140000	2811000	27	3	3	Dolichyl-diphosphooligosaccharide--protein glycosyltransferase subunit DAD1 OS	DAD1
P51398|RT29_HUMAN	0	245600000	102500000	0	271700000	56250000	0	168200000	6774000	61	21	21	28S ribosomal protein S29 mitochondrial OS	DAP3
P14868|SYDC_HUMAN	433300000	1355000000	180500000	128000000	1628000000	92700000	302500000	1693000000	188800000	80	44	44	Aspartate--tRNA ligase cytoplasmic OS	DARS
Q96EP5|DAZP1_HUMAN	60240000	47340000	27710000	28190000	12050000	2056000	78910000	51950000	7780000	33	7	7	DAZ-associated protein 1 OS	DAZAP1
P07108|ACBP_HUMAN	733500000	701200000	73340000	613100000	343100000	96150000	1613000000	523000000	119100000	76	12	12	Acyl-CoA-binding protein OS	DBI
Q16643|DREB_HUMAN	14870000	133000000	3515000	0	50100000	0	18810000	14430000	0	30	14	14	Drebrin OS	DBN1
Q9UJU6|DBNL_HUMAN	160300000	91990000	32520000	368700000	51540000	3891000	150300000	139300000	36070000	51	22	22	Drebrin-like protein OS	DBNL
Q9UK59|DBR1_HUMAN	1960000	43970000	0	0	0	0	0	0	0	13	6	6	Lariat debranching enzyme OS	DBR1
P11182|ODB2_HUMAN	24500000	4150000	0	0	0	0	0	0	0	5	2	2	Lipoamide acyltransferase component of branched-chain alpha-keto acid dehydrogenase complex mitochondrial OS	DBT
P61962|DCAF7_HUMAN	0	2652000	0	0	0	0	1759000	2329000	0	6	2	2	DDB1- and CUL4-associated factor 7 OS	DCAF7
Q96PD2|DCBD2_HUMAN	26600000	30570000	19110000	82360000	21900000	10360000	52680000	9737000	4962000	14	8	8	Discoidin CUB and LCCL domain-containing protein 2 OS	DCBLD2
P81605|DCD_HUMAN	0	2368000	148000000	0	23960000	105000000	0	0	122000000	56	7	7	Dermcidin OS	DCD
P27707|DCK_HUMAN	0	2855000	0	3802000	0	0	3180000	506700	0	16	4	4	Deoxycytidine kinase OS	DCK
O15075|DCLK1_HUMAN	39810000	39770000	0	17290000	3061000	0	37770000	34100000	0	24	12	12	Serine/threonine-protein kinase DCLK1 OS	DCLK1
Q96C86|DCPS_HUMAN	5574000	6598000	0	7407000	5098000	0	7883000	790800	0	32	7	7	m7GpppX diphosphatase OS	DCPS
P32321|DCTD_HUMAN	24430000	28270000	0	2563000	25500000	0	3431000	17270000	1239000	42	7	7	Deoxycytidylate deaminase OS	DCTD
Q14203|DCTN1_HUMAN	274100000	693600000	101300000	140200000	1078000000	32240000	119700000	1178000000	33910000	64	72	70	Dynactin subunit 1 OS	DCTN1
Q13561|DCTN2_HUMAN	436900000	943700000	156800000	138400000	1676000000	281600000	307600000	1166000000	183700000	63	27	27	Dynactin subunit 2 OS	DCTN2
O75935|DCTN3_HUMAN	9979000	32280000	0	1089000	66750000	0	823800	56220000	0	34	8	8	Dynactin subunit 3 OS	DCTN3
Q9UJW0|DCTN4_HUMAN	14950000	55820000	5525000	15380000	177100000	0	27170000	250900000	4193000	38	14	14	Dynactin subunit 4 OS	DCTN4
Q9BTE1|DCTN5_HUMAN	0	0	0	0	2161000	0	0	69630	0	18	3	3	Dynactin subunit 5 OS	DCTN5
O00399|DCTN6_HUMAN	188100	176600	0	0	2026000	0	0	3028000	0	15	2	2	Dynactin subunit 6 OS	DCTN6
Q9H773|DCTP1_HUMAN	89180000	46990000	0	17760000	20980000	25850000	136900000	111500000	0	37	9	9	dCTP pyrophosphatase 1 OS	DCTPP1
Q96GG9|DCNL1_HUMAN	12330000	13360000	1876000	12270000	0	0	13400000	0	0	18	4	4	DCN1-like protein 1 OS	DCUN1D1
Q7Z4W1|DCXR_HUMAN	12500000	8955000	0	13020000	0	0	0	4688000	0	39	7	7	L-xylulose reductase OS	DCXR
Q9BW61|DDA1_HUMAN	18650	0	0	1963000	0	0	210700	0	0	18	2	2	DET1- and DDB1-associated protein 1 OS	DDA1
O95865|DDAH2_HUMAN	21000000	44230000	1344000	69550000	18930000	0	13200000	0	0	75	14	14	N(G) N(G)-dimethylarginine dimethylaminohydrolase 2 OS	DDAH2
Q16531|DDB1_HUMAN	288500000	187100000	12760000	177500000	257400000	718500	88140000	107400000	0	40	48	47	DNA damage-binding protein 1 OS	DDB1
Q92466|DDB2_HUMAN	9428000	12790000	0	3660000	23830000	0	3141000	0	0	11	3	3	DNA damage-binding protein 2 OS	DDB2
Q5TDH0|DDI2_HUMAN	5202000	8466000	0	0	0	0	0	8591000	0	12	3	3	Protein DDI1 homolog 2 OS	DDI2
P39656|OST48_HUMAN	717100000	465200000	597200000	846500000	434700000	75540000	655000000	419500000	204400000	55	18	18	Dolichyl-diphosphooligosaccharide--protein glycosyltransferase 48 kDa subunit OS	DDOST
Q96HY6|DDRGK_HUMAN	86230000	66580000	25670000	52960000	51680000	0	36980000	60610000	67930000	47	9	9	DDRGK domain-containing protein 1 OS	DDRGK1
P30046|DOPD_HUMAN	229300000	131100000	0	607000000	116300000	0	464900000	55390000	0	57	11	11	D-dopachrome decarboxylase OS	DDT
Q92499|DDX1_HUMAN	438800000	250300000	42730000	458700000	297300000	59340000	162300000	182400000	70370000	54	37	37	ATP-dependent RNA helicase DDX1 OS	DDX1
Q92841|DDX17_HUMAN	255200000	271900000	39860000	255200000	103700000	41460000	314800000	137600000	87940000	36	34	23	Probable ATP-dependent RNA helicase DDX17 OS	DDX17
Q9NVP1|DDX18_HUMAN	66370000	31110000	0	32810000	10300000	0	57380000	10860000	0	28	14	14	ATP-dependent RNA helicase DDX18 OS	DDX18
Q9NUU7|DD19A_HUMAN	51690000	34960000	2240000	14450000	6482000	2022000	94340000	68100000	17980000	31	15	15	ATP-dependent RNA helicase DDX19A OS	DDX19A
Q9UHI6|DDX20_HUMAN	6591000	46080000	0	169100	279400000	0	172900	19070000	0	32	17	17	Probable ATP-dependent RNA helicase DDX20 OS	DDX20
Q9NR30|DDX21_HUMAN	238400000	129400000	30970000	513800000	345800000	12280000	480100000	224200000	43790000	48	37	33	Nucleolar RNA helicase 2 OS	DDX21
Q9BUQ8|DDX23_HUMAN	24910000	279300000	2401000	0	273200000	3184000	124800	505600000	0	46	38	38	Probable ATP-dependent RNA helicase DDX23 OS	DDX23
Q9GZR7|DDX24_HUMAN	3613000	7989000	5191000	470900	34970000	0	2197000	3862000	0	12	6	6	ATP-dependent RNA helicase DDX24 OS	DDX24
Q96GQ7|DDX27_HUMAN	4333000	342100	5760000	0	5951000	1249000	32710000	13160000	6473000	10	6	6	Probable ATP-dependent RNA helicase DDX27 OS	DDX27
Q9NUL7|DDX28_HUMAN	0	0	0	16790000	35200000	0	26450000	3056000	0	15	4	4	Probable ATP-dependent RNA helicase DDX28 OS	DDX28
O00148|DX39A_HUMAN	61640000	58920000	21630000	42610000	100900000	24660000	449500	157200	0	25	25	9	ATP-dependent RNA helicase DDX39A OS	DDX39A
Q13838|DX39B_HUMAN	27870000	32110000	24860000	89970000	10720000	0	39700000	831700	0	37	26	10	Spliceosome RNA helicase DDX39B OS	DDX39B
O00571|DDX3X_HUMAN	174800000	117000000	4473000	554500000	298500000	35750000	396400000	128300000	63980000	20	35	14	ATP-dependent RNA helicase DDX3X OS	DDX3X
O15523|DDX3Y_HUMAN	0	0	0	1348000	0	0	0	0	0	5	23	2	ATP-dependent RNA helicase DDX3Y OS	DDX3Y
Q9UJV9|DDX41_HUMAN	0	0	0	0	0	0	0	2819000	0	4	2	2	Probable ATP-dependent RNA helicase DDX41 OS	DDX41
Q86XP3|DDX42_HUMAN	23240000	25820000	1043000	17100000	11070000	5100000	52480000	38090000	0	32	22	22	ATP-dependent RNA helicase DDX42 OS	DDX42
Q7L014|DDX46_HUMAN	55900000	59330000	8893000	0	65690000	91580000	113900000	55860000	0	24	25	25	Probable ATP-dependent RNA helicase DDX46 OS	DDX46
Q9H0S4|DDX47_HUMAN	13320000	15530000	0	11350000	3395000	0	14550000	19390000	0	18	6	6	Probable ATP-dependent RNA helicase DDX47 OS	DDX47
P17844|DDX5_HUMAN	157400000	175300000	29070000	866000000	327500000	102400000	856300000	359000000	114300000	41	36	24	Probable ATP-dependent RNA helicase DDX5 OS	DDX5
Q9BQ39|DDX50_HUMAN	129000000	95570000	5118000	113800000	157800000	494100	62150000	37430000	14530000	36	21	17	ATP-dependent RNA helicase DDX50 OS	DDX50
Q9Y2R4|DDX52_HUMAN	5844000	5933000	0	147800	12220000	0	0	3202000	0	10	3	3	Probable ATP-dependent RNA helicase DDX52 OS	DDX52
Q8TDD1|DDX54_HUMAN	13080000	31600000	0	138500	16710000	0	9208000	12310000	0	23	13	13	ATP-dependent RNA helicase DDX54 OS	DDX54
Q8NHQ9|DDX55_HUMAN	879600	814500	464500	57390000	8886000	0	11050	5290000	0	13	4	4	ATP-dependent RNA helicase DDX55 OS	DDX55
P26196|DDX6_HUMAN	222600000	129100000	70010000	191000000	74050000	11910000	257500000	157200000	58920000	55	19	19	Probable ATP-dependent RNA helicase DDX6 OS	DDX6
Q16698|DECR_HUMAN	101900000	74490000	8100000	82570000	39790000	2737000	97260000	17130000	0	33	9	9	2 4-dienoyl-CoA reductase mitochondrial OS	DECR1
O15121|DEGS1_HUMAN	6030000	8649000	5875000	410300	0	0	463600	6156000	0	24	6	6	Sphingolipid delta(4)-desaturase DES1 OS	DEGS1
P35659|DEK_HUMAN	125900000	88370000	22730000	94850000	23930000	32400000	312200000	144600000	26240000	32	11	11	Protein DEK OS	DEK
Q5VZ89|DEN4C_HUMAN	5301000	2107000	0	154300	0	0	0	0	0	2	3	2	DENN domain-containing protein 4C OS	DENND4C
O43583|DENR_HUMAN	67020000	65420000	15290000	33480000	21600000	0	81550000	120800000	51500000	23	4	4	Density-regulated protein OS	DENR
Q9Y315|DEOC_HUMAN	0	31570000	0	0	60670000	0	0	17800000	0	37	9	8	Deoxyribose-phosphate aldolase OS	DERA
Q9BUN8|DERL1_HUMAN	115500000	111400000	0	223400000	182400000	0	174500000	79200000	0	19	4	4	Derlin-1 OS	DERL1
Q9GZP9|DERL2_HUMAN	0	8653000	0	0	9154000	0	23110000	0	0	17	2	2	Derlin-2 OS	DERL2
O00273|DFFA_HUMAN	31070000	31390000	12250000	786400	1839000	0	26880000	553200	0	22	6	6	DNA fragmentation factor subunit alpha OS	DFFA
O60443|DFNA5_HUMAN	131100000	155000000	55290000	34390000	19240000	3878000	138400000	64370000	26540000	36	13	13	Non-syndromic hearing impairment protein 5 OS	DFNA5
Q15392|DHC24_HUMAN	29580000	46050000	0	16150000	49600000	1949000	44510000	27100000	0	15	10	10	Delta(24)-sterol reductase OS	DHCR24
Q9UBM7|DHCR7_HUMAN	52760000	61880000	42610000	26450000	61670000	0	15830000	35170000	0	24	11	11	7-dehydrocholesterol reductase OS	DHCR7
Q02127|PYRD_HUMAN	2455000	3282000	0	2704000	0	0	0	0	0	17	4	4	Dihydroorotate dehydrogenase (quinone) mitochondrial OS	DHODH
P49366|DHYS_HUMAN	5619000	3150000	0	43010000	26110000	4846000	20470000	13390000	0	35	8	8	Deoxyhypusine synthase OS	DHPS
Q9BTZ2|DHRS4_HUMAN	611500	0	0	2493000	0	0	1384000	0	0	5	2	2	Dehydrogenase/reductase SDR family member 4 OS	DHRS4
Q9Y394|DHRS7_HUMAN	105900000	80160000	0	36330000	29000000	0	46910000	18920000	0	52	14	14	Dehydrogenase/reductase SDR family member 7 OS	DHRS7
Q6IAN0|DRS7B_HUMAN	5942000	2586000	0	0	10330000	0	0	0	0	17	4	4	Dehydrogenase/reductase SDR family member 7B OS	DHRS7B
O43143|DHX15_HUMAN	465500000	297200000	41220000	696800000	450300000	98910000	721100000	524400000	107400000	50	41	39	Pre-mRNA-splicing factor ATP-dependent RNA helicase DHX15 OS	DHX15
O60231|DHX16_HUMAN	6780000	18950000	25610000	866500	6320000	0	20140000	1245000	0	15	12	11	Putative pre-mRNA-splicing factor ATP-dependent RNA helicase DHX16 OS	DHX16
Q7Z478|DHX29_HUMAN	23270000	16720000	0	23880000	25180000	0	44550000	12780000	0	18	21	20	ATP-dependent RNA helicase DHX29 OS	DHX29
Q7L2E3|DHX30_HUMAN	1568000	9741000	21360000	11750000	25980000	25180000	22030000	9989000	0	20	18	17	Putative ATP-dependent RNA helicase DHX30 OS	DHX30
Q9H2U1|DHX36_HUMAN	2206000	2951000	3133000	10130000	0	0	5453000	1856000	0	9	7	6	ATP-dependent RNA helicase DHX36 OS	DHX36
Q92620|PRP16_HUMAN	16190000	10600000	0	15190000	0	0	11950000	0	0	11	11	11	Pre-mRNA-splicing factor ATP-dependent RNA helicase PRP16 OS	DHX38
Q8IX18|DHX40_HUMAN	870500	0	0	0	0	3020000	0	0	0	3	2	2	Probable ATP-dependent RNA helicase DHX40 OS	DHX40
Q08211|DHX9_HUMAN	727900000	500100000	68140000	492300000	238000000	56340000	721200000	446400000	116900000	47	57	57	ATP-dependent RNA helicase A OS	DHX9
Q9NR28|DBLOH_HUMAN	24480000	36610000	0	15020000	32250000	0	14100000	38810000	0	36	9	9	Diablo homolog mitochondrial OS	DIABLO
O60610|DIAP1_HUMAN	109900000	85010000	28790000	36570000	49150000	3112000	66490000	48560000	6395000	35	43	43	Protein diaphanous homolog 1 OS	DIAPH1
O60879|DIAP2_HUMAN	0	0	0	0	0	0	8225000	7204000	0	2	2	2	Protein diaphanous homolog 2 OS	DIAPH2
Q9UPY3|DICER_HUMAN	668600	5140000	0	0	9958000	0	3335000	1839000	0	6	7	7	Endoribonuclease Dicer OS	DICER1
Q9BTC0|DIDO1_HUMAN	47870000	28760000	3670000	61640000	2669000	2017000	13660000	35500000	49530000	12	20	20	Death-inducer obliterator 1 OS	DIDO1
Q68CQ4|DIEXF_HUMAN	680500	0	0	0	0	0	206800	0	0	4	2	2	Digestive organ expansion factor homolog OS	DIEXF
Q9P265|DIP2B_HUMAN	4496000	1904000	0	5588000	2572000	0	8276000	70400000	36070000	9	11	10	Disco-interacting protein 2 homolog B OS	DIP2B
Q9Y2L1|RRP44_HUMAN	0	3865000	1070000	0	1562000	0	4686000	0	0	9	6	6	Exosome complex exonuclease RRP44 OS	DIS3
O60832|DKC1_HUMAN	32030000	59300000	60360000	8300000	18940000	32720000	43130000	26950000	3288000	26	12	11	H/ACA ribonucleoprotein complex subunit 4 OS	DKC1
P10515|ODP2_HUMAN	3755000	327400000	34670000	3225000	975600000	27840000	2515000	125800000	18280000	39	18	18	Dihydrolipoyllysine-residue acetyltransferase component of pyruvate dehydrogenase complex mitochondrial OS	DLAT
P09622|DLDH_HUMAN	519200000	522200000	98340000	776400000	351200000	38940000	370300000	276300000	135000000	57	26	26	Dihydrolipoyl dehydrogenase mitochondrial OS	DLD
Q12959|DLG1_HUMAN	25420000	30360000	7013000	6803000	441100	0	17980000	17160000	844500	20	13	12	Disks large homolog 1 OS	DLG1
Q15398|DLGP5_HUMAN	0	0	0	0	0	0	8777000	7711000	0	4	3	3	Disks large-associated protein 5 OS	DLGAP5
P36957|ODO2_HUMAN	119200000	993400000	577400000	971400	887400000	81050000	80730000	1306000000	140800000	68	25	25	Dihydrolipoyllysine-residue succinyltransferase component of 2-oxoglutarate dehydrogenase complex mitochondrial OS	DLST
P11532|DMD_HUMAN	996100	253700	12310000	0	0	0	0	0	4004000	1	6	3	Dystrophin OS	DMD
Q86Y56|DAAF5_HUMAN	361200	2447000	0	0	5648000	0	597900	561700	0	9	7	7	Dynein assembly factor 5 axonemal OS	DNAAF5
Q8IVF4|DYH10_HUMAN	3052000	1370000	0	0	0	0	0	0	597200	1	4	2	Dynein heavy chain 10 axonemal OS	DNAH10
Q8WXX0|DYH7_HUMAN	0	0	0	0	9286000	0	0	3422000	0	1	4	2	Dynein heavy chain 7 axonemal OS	DNAH7
Q96JB1|DYH8_HUMAN	153700	140300	0	1874000	0	0	6235000	20880000	0	0	5	2	Dynein heavy chain 8 axonemal OS	DNAH8
P31689|DNJA1_HUMAN	73880000	70580000	32170000	150900000	78370000	48650000	44480000	78850000	16750000	57	17	17	DnaJ homolog subfamily A member 1 OS	DNAJA1
O60884|DNJA2_HUMAN	32520000	40940000	18290000	19250000	30760000	3237000	28470000	25330000	0	30	12	12	DnaJ homolog subfamily A member 2 OS	DNAJA2
Q96EY1|DNJA3_HUMAN	18360000	30170000	58850000	34330000	77620000	19210000	33240000	47020000	0	13	5	5	DnaJ homolog subfamily A member 3 mitochondrial OS	DNAJA3
P25685|DNJB1_HUMAN	54570000	55410000	9728000	96840000	42270000	3894000	184300000	47890000	1055000	48	15	14	DnaJ homolog subfamily B member 1 OS	DNAJB1
Q9UBS4|DJB11_HUMAN	37010000	33780000	34250000	2810000	30470000	17300000	398600000	24690000	0	37	10	10	DnaJ homolog subfamily B member 11 OS	DNAJB11
Q9NXW2|DJB12_HUMAN	2013000	1468000	0	1436000	20160000	4363000	176000	11150000	15620000	31	9	9	DnaJ homolog subfamily B member 12 OS	DNAJB12
P25686|DNJB2_HUMAN	0	3108000	0	0	0	0	0	935700	0	8	2	2	DnaJ homolog subfamily B member 2 OS	DNAJB2
Q9UDY4|DNJB4_HUMAN	0	0	0	2198000	0	0	7052000	0	0	11	3	2	DnaJ homolog subfamily B member 4 OS	DNAJB4
O75190|DNJB6_HUMAN	0	0	0	0	0	0	3323000	0	4399000	9	2	2	DnaJ homolog subfamily B member 6 OS	DNAJB6
Q8IXB1|DJC10_HUMAN	13950000	20330000	10270000	25060000	35240000	0	17390000	3902000	4105000	18	10	10	DnaJ homolog subfamily C member 10 OS	DNAJC10
Q9NVH1|DJC11_HUMAN	48030000	26780000	4183000	56860000	19780000	0	24200000	15190000	0	24	12	12	DnaJ homolog subfamily C member 11 OS	DNAJC11
O75165|DJC13_HUMAN	106900000	573500000	42330000	11930000	980900000	6143000	40260000	357400000	0	40	80	79	DnaJ homolog subfamily C member 13 OS	DNAJC13
Q99543|DNJC2_HUMAN	8909000	4799000	1659000	1084000	1025000	0	24180000	12160000	0	27	13	13	DnaJ homolog subfamily C member 2 OS	DNAJC2
Q13217|DNJC3_HUMAN	0	910000	0	2861000	0	0	0	0	0	8	2	2	DnaJ homolog subfamily C member 3 OS	DNAJC3
Q9H3Z4|DNJC5_HUMAN	2092000	0	0	1895000	0	0	245300	859600	0	16	2	2	DnaJ homolog subfamily C member 5 OS	DNAJC5
Q99615|DNJC7_HUMAN	16120000	23960000	1767000	45400000	10660000	37670000	55040000	41880000	0	30	16	16	DnaJ homolog subfamily C member 7 OS	DNAJC7
O75937|DNJC8_HUMAN	98380000	61020000	12080000	169800000	22860000	0	93780000	78190000	14990000	46	12	12	DnaJ homolog subfamily C member 8 OS	DNAJC8
Q8WXX5|DNJC9_HUMAN	128900000	151800000	39090000	67090000	91930000	20840000	421500000	372700000	43170000	55	17	17	DnaJ homolog subfamily C member 9 OS	DNAJC9
O00115|DNS2A_HUMAN	36010000	64820000	184400000	44060000	0	6875000	25550000	17720000	0	32	8	8	Deoxyribonuclease-2-alpha OS	DNASE2
Q05193|DYN1_HUMAN	23170000	22830000	1588000	59980000	15160000	0	12500000	11590000	0	27	30	16	Dynamin-1 OS	DNM1
O00429|DNM1L_HUMAN	279400000	169300000	19180000	496700000	137000000	23890000	211700000	124200000	22280000	68	44	42	Dynamin-1-like protein OS	DNM1L
P50570|DYN2_HUMAN	144400000	100600000	7051000	65750000	52710000	5507000	131800000	123400000	2625000	36	42	25	Dynamin-2 OS	DNM2
Q9UQ16|DYN3_HUMAN	0	1133000	0	13160	0	0	0	0	0	4	18	2	Dynamin-3 OS	DNM3
Q6XZF7|DNMBP_HUMAN	23330000	8939000	0	23120000	5306000	0	7210000	0	0	12	11	11	Dynamin-binding protein OS	DNMBP
P26358|DNMT1_HUMAN	6529000	18780000	5827000	73510000	42280000	4649000	45700000	73990000	70210000	11	17	17	DNA (cytosine-5)-methyltransferase 1 OS	DNMT1
Q9ULA0|DNPEP_HUMAN	49400000	294100000	254200	7913000	516300000	19360000	2227000	297600000	25760000	57	24	24	Aspartyl aminopeptidase OS	DNPEP
Q96BY6|DOC10_HUMAN	36590000	35830000	6824000	16120000	90460000	0	23520000	75150000	0	13	23	22	Dedicator of cytokinesis protein 10 OS	DOCK10
Q5JSL3|DOC11_HUMAN	3020000	3433000	0	0	14800000	0	0	2242000	0	3	5	4	Dedicator of cytokinesis protein 11 OS	DOCK11
Q9H7D0|DOCK5_HUMAN	1050000	0	0	0	28100000	0	0	0	0	4	4	4	Dedicator of cytokinesis protein 5 OS	DOCK5
Q96N67|DOCK7_HUMAN	32350000	54870000	8625000	19570000	90730000	1673000	19080000	85310000	0	19	33	32	Dedicator of cytokinesis protein 7 OS	DOCK7
Q9BU89|DOHH_HUMAN	16080000	16270000	0	19690000	0	0	43970000	0	0	27	5	5	Deoxyhypusine hydroxylase OS	DOHH
Q9UPQ8|DOLK_HUMAN	0	0	0	0	5060000	0	0	0	0	6	2	2	Dolichol kinase OS	DOLK
Q86YN1|DOPP1_HUMAN	0	3541000	0	0	7676000	0	1297000	0	0	8	2	2	Dolichyldiphosphatase 1 OS	DOLPP1
Q9Y3R5|DOP2_HUMAN	63660	1731000	0	0	10060000	0	5070000	0	0	2	4	4	Protein dopey-2 OS	DOPEY2
Q92785|REQU_HUMAN	1571000	16210000	2975000	135800	25590000	2566000	2368000	55430000	0	23	8	7	Zinc finger protein ubi-d4 OS	DPF2
O60762|DPM1_HUMAN	139700000	135700000	21860000	38110000	206300000	5621000	72410000	78880000	2861000	51	14	14	Dolichol-phosphate mannosyltransferase subunit 1 OS	DPM1
Q9P2X0|DPM3_HUMAN	0	153100	0	2141000	0	0	0	2359000	0	24	2	2	Dolichol-phosphate mannosyltransferase subunit 3 OS	DPM3
Q9NY33|DPP3_HUMAN	258100000	214300000	63090000	397800000	158200000	25160000	322900000	197000000	66530000	58	35	35	Dipeptidyl peptidase 3 OS	DPP3
P27487|DPP4_HUMAN	4361000	2135000	1070000	0	0	0	0	458300	0	6	5	5	Dipeptidyl peptidase 4 OS	DPP4
Q9UHL4|DPP2_HUMAN	6444000	864700	0	0	0	0	0	0	0	10	2	2	Dipeptidyl peptidase 2 OS	DPP7
Q86TI2|DPP9_HUMAN	17450000	11820000	0	10350000	6089000	0	38090000	22570000	0	13	10	10	Dipeptidyl peptidase 9 OS	DPP9
Q2PZI1|D19L1_HUMAN	1278000	4902000	0	1273000	862100	0	952300	656000	0	5	3	3	Probable C-mannosyltransferase DPY19L1 OS	DPY19L1
Q9C005|DPY30_HUMAN	125900000	95650000	0	16980000	86240000	0	7294000	13980000	0	38	4	4	Protein dpy-30 homolog OS	DPY30
Q12882|DPYD_HUMAN	10080000	10440000	5110000	1578000	2375000	0	0	903900	30950000	7	5	5	Dihydropyrimidine dehydrogenase [NADP(+)] OS	DPYD
Q16555|DPYL2_HUMAN	981400000	1211000000	785200000	1318000000	811100000	413500000	1223000000	1067000000	267400000	60	36	30	Dihydropyrimidinase-related protein 2 OS	DPYSL2
Q14195|DPYL3_HUMAN	46800000	45180000	4436000	3794000	1829000	0	54870000	30830000	0	31	16	11	Dihydropyrimidinase-related protein 3 OS	DPYSL3
O14531|DPYL4_HUMAN	0	396700	0	0	191300	0	0	0	0	4	2	2	Dihydropyrimidinase-related protein 4 OS	DPYSL4
Q01658|NC2B_HUMAN	6871000	11370000	3444000	1544000	1093000	8825000	24090000	32810000	21670000	21	2	2	Protein Dr1 OS	DR1
Q14919|NC2A_HUMAN	3342000	3592000	0	6406000	0	0	9127000	5794000	595100	11	3	3	Dr1-associated corepressor OS	DRAP1
Q9Y295|DRG1_HUMAN	119000000	85140000	17100000	121300000	17560000	2879000	213600000	187100000	31460000	45	15	14	Developmentally-regulated GTP-binding protein 1 OS	DRG1
P55039|DRG2_HUMAN	66430000	35540000	0	65480000	12360000	0	172700000	8841000	0	35	12	11	Developmentally-regulated GTP-binding protein 2 OS	DRG2
O14972|DSCR3_HUMAN	4258000	3664000	0	0	10480000	0	258700	7699000	0	14	3	3	Down syndrome critical region protein 3 OS	DSCR3
Q9UL01|DSE_HUMAN	0	0	0	0	0	0	833300	441400	0	3	2	2	Dermatan-sulfate epimerase OS	DSE
Q02413|DSG1_HUMAN	0	0	233400000	3107000	0	65710000	0	0	5345000	20	12	12	Desmoglein-1 OS	DSG1
Q14126|DSG2_HUMAN	1037000	1893000	3537000	1427000	4424000	0	1788000	670800	0	5	3	3	Desmoglein-2 OS	DSG2
P15924|DESP_HUMAN	0	541100	240300000	0	15910000	57380000	0	0	25480000	11	25	23	Desmoplakin OS	DSP
Q03001|DYST_HUMAN	77470000	81430000	15390000	22970000	55700000	9793000	43250000	33780000	0	12	71	62	Dystonin OS	DST
P60981|DEST_HUMAN	112300000	44200000	0	77950000	24480000	0	38410000	6805000	23870000	39	16	10	Destrin OS	DSTN
Q8TEA8|DTD1_HUMAN	39480000	7320000	0	36130000	2807000	0	3423000	11040000	0	21	3	3	D-tyrosyl-tRNA(Tyr) deacylase 1 OS	DTD1
Q9Y4J8|DTNA_HUMAN	13850000	7453000	0	10990000	2987000	0	1675000	5659000	0	18	13	12	Dystrobrevin alpha OS	DTNA
P23919|KTHY_HUMAN	93310000	77300000	0	180300000	38760000	0	187400000	52150000	0	67	17	17	Thymidylate kinase OS	DTYMK
Q96G46|DUS3L_HUMAN	119500	5775000	0	1815000	8206000	0	0	2769000	0	14	6	6	tRNA-dihydrouridine(47) synthase [NAD(P)(+)]-like OS	DUS3L
Q9UNI6|DUS12_HUMAN	0	0	0	0	371400	0	5303000	0	0	7	2	2	Dual specificity protein phosphatase 12 OS	DUSP12
P51452|DUS3_HUMAN	72680000	54140000	1524000	94430000	32140000	0	120800000	74770000	0	50	8	8	Dual specificity protein phosphatase 3 OS	DUSP3
P33316|DUT_HUMAN	351200000	252900000	76700000	740000000	161700000	57010000	630200000	360800000	65110000	58	17	17	Deoxyuridine 5'-triphosphate nucleotidohydrolase mitochondrial OS	DUT
Q14204|DYHC1_HUMAN	4237000000	14000000000	2065000000	1904000000	26170000000	950300000	1615000000	15720000000	1688000000	74	454	450	Cytoplasmic dynein 1 heavy chain 1 OS	DYNC1H1
Q13409|DC1I2_HUMAN	67520000	615300000	143900000	68350000	754900000	47350000	138500000	916900000	8763000	53	32	32	Cytoplasmic dynein 1 intermediate chain 2 OS	DYNC1I2
Q9Y6G9|DC1L1_HUMAN	33210000	190200000	16530000	14110000	251400000	2104000	4072000	190800000	18470000	54	28	27	Cytoplasmic dynein 1 light intermediate chain 1 OS	DYNC1LI1
O43237|DC1L2_HUMAN	88540000	271600000	35150000	32290000	235900000	32940000	66690000	377500000	54680000	54	23	22	Cytoplasmic dynein 1 light intermediate chain 2 OS	DYNC1LI2
P63167|DYL1_HUMAN	46980000	93520000	11720000	78800000	33650000	11190000	44210000	47650000	12480000	39	10	4	Dynein light chain 1 cytoplasmic OS	DYNLL1
Q9NP97|DLRB1_HUMAN	152900000	281800000	111200000	234000000	534500000	134800000	280900000	570500000	150900000	78	6	6	Dynein light chain roadblock-type 1 OS	DYNLRB1
P63172|DYLT1_HUMAN	28550000	53290000	0	26030000	143000000	0	0	56970000	0	40	4	4	Dynein light chain Tctex-type 1 OS	DYNLT1
O75923|DYSF_HUMAN	300600	0	0	0	1464000	0	0	0	0	1	4	2	Dysferlin OS	DYSF
Q5JPH6|SYEM_HUMAN	28250000	17560000	0	14580000	40620000	0	7399000	6398000	0	25	9	9	Probable glutamate--tRNA ligase mitochondrial OS	EARS2
Q99848|EBP2_HUMAN	0	1157000	21470000	0	0	40670000	0	2971000	283800000	18	5	5	Probable rRNA-processing protein EBP2 OS	EBNA1BP2
Q15125|EBP_HUMAN	68850000	35050000	0	240800000	47820000	0	46760000	11420000	0	17	6	6	3-beta-hydroxysteroid-Delta(8) Delta(7)-isomerase OS	EBP
P42892|ECE1_HUMAN	28090000	21250000	7656000	91610000	49970000	0	7538000	2631000	0	24	14	13	Endothelin-converting enzyme 1 OS	ECE1
Q13011|ECH1_HUMAN	74670000	82530000	51110000	7794000	56580000	0	36660000	22500000	0	44	11	11	Delta(3 5)-Delta(2 4)-dienoyl-CoA isomerase mitochondrial OS	ECH1
Q9NTX5|ECHD1_HUMAN	207000000	158800000	22420000	91140000	33100000	16340000	303200000	219800000	0	59	17	17	Ethylmalonyl-CoA decarboxylase OS	ECHDC1
P30084|ECHM_HUMAN	422500000	389100000	54520000	283800000	172600000	15730000	235300000	144800000	38770000	52	18	18	Enoyl-CoA hydratase mitochondrial OS	ECHS1
P42126|ECI1_HUMAN	20290000	28480000	9410000	476000	0	0	16930000	12260000	0	28	6	6	Enoyl-CoA delta isomerase 1 mitochondrial OS	ECI1
O75521|ECI2_HUMAN	8578000	5055000	1754000	11100000	5779000	0	20800000	9631000	0	11	3	3	Enoyl-CoA delta isomerase 2 mitochondrial OS	ECI2
Q5VYK3|ECM29_HUMAN	78590000	63870000	121700000	63510000	103600000	3112000	81910000	26790000	0	25	31	31	Proteasome-associated protein ECM29 homolog OS	ECM29
Q9BQ95|ECSIT_HUMAN	23620000	32540000	6669000	17570000	70290000	0	40240000	25290000	0	35	10	9	Evolutionarily conserved signaling intermediate in Toll pathway mitochondrial OS	ECSIT
Q96F86|EDC3_HUMAN	22130000	14830000	0	6302000	9587000	0	267900	0	0	29	10	10	Enhancer of mRNA-decapping protein 3 OS	EDC3
Q6P2E9|EDC4_HUMAN	147400000	110300000	22630000	106100000	105100000	8262000	45530000	47180000	24300000	35	34	34	Enhancer of mRNA-decapping protein 4 OS	EDC4
O60869|EDF1_HUMAN	33630000	27540000	0	26160000	20520000	0	91100000	45610000	0	56	9	9	Endothelial differentiation-related factor 1 OS	EDF1
O43854|EDIL3_HUMAN	1971000	3865000	0	1155000	9024000	0	0	0	0	11	4	4	EGF-like repeat and discoidin I-like domain-containing protein 3 OS	EDIL3
Q15075|EEA1_HUMAN	153700000	89980000	51140000	66710000	6958000	16770000	129400000	69930000	12110000	41	51	51	Early endosome antigen 1 OS	EEA1
P68104|EF1A1_HUMAN	565600000	420100000	38400000	4734000000	222000000	0	711900	0	0	11	80	4	Elongation factor 1-alpha 1 OS	EEF1A1
P24534|EF1B_HUMAN	743400000	975600000	273700000	1731000000	1457000000	339400000	1133000000	1315000000	184900000	77	20	19	Elongation factor 1-beta OS	EEF1B2
P29692|EF1D_HUMAN	2336000000	2112000000	1237000000	1472000000	5101000000	1317000000	3204000000	5339000000	2013000000	81	32	31	Elongation factor 1-delta OS	EEF1D
O43324|MCA3_HUMAN	8705000	143200000	38180000	0	550600000	6998000	0	160000000	6721000	69	8	8	Eukaryotic translation elongation factor 1 epsilon-1 OS	EEF1E1
P26641|EF1G_HUMAN	3696000000	3373000000	2579000000	3190000000	12060000000	847900000	3417000000	5800000000	1488000000	81	55	55	Elongation factor 1-gamma OS	EEF1G
P13639|EF2_HUMAN	10360000000	7023000000	3359000000	13180000000	5982000000	1688000000	12110000000	8006000000	3413000000	82	125	120	Elongation factor 2 OS	EEF2
Q96C19|EFHD2_HUMAN	103800000	76950000	11940000	98490000	47630000	1067000	201800000	72550000	14470000	42	17	17	EF-hand domain-containing protein D2 OS	EFHD2
Q7Z2Z2|EFL1_HUMAN	55490000	36150000	13320000	45340000	10590000	4927000	37280000	11850000	5143000	20	17	15	Elongation factor-like GTPase 1 OS	EFL1
Q15029|U5S1_HUMAN	89390000	674400000	125000000	31080000	1229000000	50190000	6554000	968300000	29840000	58	57	55	116 kDa U5 small nuclear ribonucleoprotein component OS	EFTUD2
P00533|EGFR_HUMAN	58640000	93350000	22820000	320500	34280000	11130000	39190000	25420000	7297000	21	20	18	Epidermal growth factor receptor OS	EGFR
Q9GZT9|EGLN1_HUMAN	3801000	4740000	0	1746000	0	0	12470000	7268000	0	21	5	5	Egl nine homolog 1 OS	EGLN1
Q8N3D4|EH1L1_HUMAN	9824000	19450000	23160000	505500	207800	4816000	27830000	6730000	9480000	21	22	21	EH domain-binding protein 1-like protein 1 OS	EHBP1L1
Q9H4M9|EHD1_HUMAN	447100000	383500000	99920000	261900000	162400000	107400000	707500000	300300000	224100000	49	36	21	EH domain-containing protein 1 OS	EHD1
Q9NZN4|EHD2_HUMAN	243400000	218500000	29640000	14910000	24020000	0	68270000	52190000	3218000	57	26	23	EH domain-containing protein 2 OS	EHD2
Q9H223|EHD4_HUMAN	20760000	21900000	5709000	6124000	26750000	0	89890000	30810000	0	24	15	10	EH domain-containing protein 4 OS	EHD4
P41567|EIF1_HUMAN	0	9117000	0	20300000	0	0	0	0	0	30	4	4	Eukaryotic translation initiation factor 1 OS	EIF1
Q8N9N8|EIF1A_HUMAN	4358000	0	0	6141000	3769000	0	11320000	6950000	0	25	3	3	Probable RNA-binding protein EIF1AD OS	EIF1AD
P47813|IF1AX_HUMAN	113900000	71150000	143300000	65950000	42370000	0	45970000	45970000	11060000	51	8	8	Eukaryotic translation initiation factor 1A X-chromosomal OS	EIF1AX
Q9BY44|EIF2A_HUMAN	126000000	389900000	6392000	186800000	32870000	629500	90640000	94520000	6608000	51	22	22	Eukaryotic translation initiation factor 2A OS	EIF2A
P19525|E2AK2_HUMAN	19610000	16790000	5591000	23070000	773200	0	35140000	17050000	3409000	18	8	8	Interferon-induced double-stranded RNA-activated protein kinase OS	EIF2AK2
Q9P2K8|E2AK4_HUMAN	1210000	0	0	2604000	21430000	0	3929000	0	0	2	4	4	eIF-2-alpha kinase GCN2 OS	EIF2AK4
Q14232|EI2BA_HUMAN	13080000	23580000	0	22020000	26570000	0	12010000	13650000	0	47	14	14	Translation initiation factor eIF-2B subunit alpha OS	EIF2B1
P49770|EI2BB_HUMAN	21690000	34270000	0	15540000	36030000	281900	9329000	40690000	0	32	11	11	Translation initiation factor eIF-2B subunit beta OS	EIF2B2
Q9NR50|EI2BG_HUMAN	1520000	9922000	0	0	17900000	0	0	8558000	0	23	7	7	Translation initiation factor eIF-2B subunit gamma OS	EIF2B3
Q9UI10|EI2BD_HUMAN	70110000	58480000	489500	83030000	270000000	72040000	17370000	52390000	3397000	35	15	15	Translation initiation factor eIF-2B subunit delta OS	EIF2B4
Q13144|EI2BE_HUMAN	17720000	45490000	24080000	0	88470000	6278000	10630000	7027000	1367000	26	13	13	Translation initiation factor eIF-2B subunit epsilon OS	EIF2B5
P41214|EIF2D_HUMAN	0	1854000	0	2386000	0	0	18070000	0	0	6	2	2	Eukaryotic translation initiation factor 2D OS	EIF2D
P05198|IF2A_HUMAN	489700000	317100000	53150000	222500000	168300000	34160000	452800000	246900000	106700000	65	26	26	Eukaryotic translation initiation factor 2 subunit 1 OS	EIF2S1
P20042|IF2B_HUMAN	128700000	113100000	197800000	49990000	36110000	51120000	321600000	197100000	90420000	56	22	22	Eukaryotic translation initiation factor 2 subunit 2 OS	EIF2S2
P41091|IF2G_HUMAN	314400000	215200000	47670000	189200000	116600000	14950000	161100000	204000000	999100	47	23	23	Eukaryotic translation initiation factor 2 subunit 3 OS	EIF2S3
Q14152|EIF3A_HUMAN	1359000000	1413000000	143200000	1050000000	3759000000	531400000	782900000	2362000000	442800000	67	125	124	Eukaryotic translation initiation factor 3 subunit A OS	EIF3A
P55884|EIF3B_HUMAN	394000000	544700000	140000000	324400000	1329000000	18520000	268100000	942700000	0	61	59	59	Eukaryotic translation initiation factor 3 subunit B OS	EIF3B
Q99613|EIF3C_HUMAN	356400000	561400000	78220000	221000000	996200000	110600000	337300000	1197000000	108700000	44	47	46	Eukaryotic translation initiation factor 3 subunit C OS	EIF3C
O15371|EIF3D_HUMAN	146800000	275400000	109900000	141100000	652500000	52330000	127800000	529600000	51580000	59	30	30	Eukaryotic translation initiation factor 3 subunit D OS	EIF3D
P60228|EIF3E_HUMAN	279000000	422900000	0	112300000	963300000	30360000	125700000	413400000	2070000	66	34	34	Eukaryotic translation initiation factor 3 subunit E OS	EIF3E
O00303|EIF3F_HUMAN	306100000	449800000	53440000	272400000	1777000000	224100000	229800000	639400000	151200000	67	28	28	Eukaryotic translation initiation factor 3 subunit F OS	EIF3F
O75821|EIF3G_HUMAN	155400000	161800000	114600000	16990000	374100000	21140000	66980000	187900000	0	62	24	24	Eukaryotic translation initiation factor 3 subunit G OS	EIF3G
O15372|EIF3H_HUMAN	152400000	204900000	49100000	29300000	289100000	44530000	86330000	528800000	0	63	26	26	Eukaryotic translation initiation factor 3 subunit H OS	EIF3H
Q13347|EIF3I_HUMAN	87860000	190900000	0	77360000	244800000	26450000	40890000	164300000	25560000	67	21	21	Eukaryotic translation initiation factor 3 subunit I OS	EIF3I
O75822|EIF3J_HUMAN	45120000	52760000	0	47920000	0	0	31660000	25350000	0	36	12	12	Eukaryotic translation initiation factor 3 subunit J OS	EIF3J
Q9UBQ5|EIF3K_HUMAN	30860000	86840000	71840000	29910000	138100000	47950000	92040000	157300000	16620000	46	8	8	Eukaryotic translation initiation factor 3 subunit K OS	EIF3K
Q9Y262|EIF3L_HUMAN	427500000	450500000	55140000	83180000	909200000	40410000	67600000	329500000	24850000	60	41	41	Eukaryotic translation initiation factor 3 subunit L OS	EIF3L
Q7L2H7|EIF3M_HUMAN	185700000	170100000	1099000	146100000	449000000	0	28780000	49150000	0	46	17	17	Eukaryotic translation initiation factor 3 subunit M OS	EIF3M
P60842|IF4A1_HUMAN	1661000000	1131000000	212200000	2546000000	900800000	381800000	2188000000	1104000000	263400000	55	56	30	Eukaryotic initiation factor 4A-I OS	EIF4A1
Q14240|IF4A2_HUMAN	30150000	28370000	4676000	21860000	4480000	931500	9472000	11140000	0	29	32	6	Eukaryotic initiation factor 4A-II OS	EIF4A2
P38919|IF4A3_HUMAN	26100000	34370000	53720000	11530000	15780000	56590000	80110000	48050000	55050000	30	19	12	Eukaryotic initiation factor 4A-III OS	EIF4A3
P23588|IF4B_HUMAN	476000000	311100000	36560000	902100000	257500000	14270000	355100000	245700000	37180000	57	44	44	Eukaryotic translation initiation factor 4B OS	EIF4B
P06730|IF4E_HUMAN	170600000	91440000	12440000	85330000	7850000	0	172600000	28390000	0	28	9	9	Eukaryotic translation initiation factor 4E OS	EIF4E
O60573|IF4E2_HUMAN	14140000	9258000	0	20300000	15460000	0	46590000	6253000	0	35	6	6	Eukaryotic translation initiation factor 4E type 2 OS	EIF4E2
Q04637|IF4G1_HUMAN	392800000	309800000	133100000	666600000	185300000	79340000	607700000	295500000	156500000	39	56	52	Eukaryotic translation initiation factor 4 gamma 1 OS	EIF4G1
P78344|IF4G2_HUMAN	336500000	220200000	46200000	612200000	146200000	44830000	841500000	480800000	179300000	49	37	37	Eukaryotic translation initiation factor 4 gamma 2 OS	EIF4G2
O43432|IF4G3_HUMAN	3767000	590200	1799	10110000	2460000	0	18070000	3892000	0	4	9	5	Eukaryotic translation initiation factor 4 gamma 3 OS	EIF4G3
Q15056|IF4H_HUMAN	931800000	484400000	35930000	584400000	904300000	18550000	717900000	731500000	171800000	57	19	19	Eukaryotic translation initiation factor 4H OS	EIF4H
P55010|IF5_HUMAN	193500000	147100000	10910000	160700000	74690000	11520000	457800000	310400000	48480000	40	20	20	Eukaryotic translation initiation factor 5 OS	EIF5
P63241|IF5A1_HUMAN	1151000000	601900000	72600000	940700000	307200000	46640000	997400000	727200000	227100000	56	21	21	Eukaryotic translation initiation factor 5A-1 OS	EIF5A
O60841|IF2P_HUMAN	172600000	561500000	127400000	373200000	322300000	60880000	287900000	213600000	72080000	43	48	47	Eukaryotic translation initiation factor 5B OS	EIF5B
P56537|IF6_HUMAN	281200000	378900000	182300000	89630000	683600000	103500000	268000000	533600000	351300000	71	11	11	Eukaryotic translation initiation factor 6 OS	EIF6
Q53HC9|TSSC1_HUMAN	4023000	10670000	4236000	3526000	14640000	2639000	16670000	6238000	0	17	5	5	Protein TSSC1 OS	EIPR1
Q9BQ52|RNZ2_HUMAN	12370000	13790000	0	856100	36780000	0	611600	2355000	0	11	7	6	Zinc phosphodiesterase ELAC protein 2 OS	ELAC2
Q15717|ELAV1_HUMAN	190900000	163100000	22810000	282300000	90300000	3017000	217600000	217200000	14740000	58	18	18	ELAV-like protein 1 OS	ELAVL1
Q96JJ3|ELMO2_HUMAN	0	77500	0	2047000	6006000	0	0	0	0	7	3	3	Engulfment and cell motility protein 2 OS	ELMO2
Q8IZ81|ELMD2_HUMAN	0	8517000	0	0	0	0	33600	0	0	17	3	3	ELMO domain-containing protein 2 OS	ELMOD2
Q6PJG2|EMSA1_HUMAN	0	0	0	0	3054000	0	3575000	0	0	3	2	2	ELM2 and SANT domain-containing protein 1 OS	ELMSAN1
P15502|ELN_HUMAN	0	0	4100000	9177000	0	3568000	0	0	0	12	5	5	Elastin OS	ELN
Q15370|ELOB_HUMAN	25450000	17110000	0	73710000	12110000	0	29850000	9984000	0	54	6	6	Elongin-B OS	ELOB
Q15369|ELOC_HUMAN	38240000	41350000	7585000	3359000	13680000	0	46910000	46360000	0	59	8	8	Elongin-C OS	ELOC
Q6IA86|ELP2_HUMAN	758200	10430000	3428000	395400	6108000	0	0	6084000	0	14	8	8	Elongator complex protein 2 OS	ELP2
Q9H9T3|ELP3_HUMAN	644800	35330000	1887000	0	42640000	0	5793000	41510000	0	28	11	11	Elongator complex protein 3 OS	ELP3
Q96EB1|ELP4_HUMAN	1598000	0	0	0	0	0	90150	0	0	7	2	2	Elongator complex protein 4 OS	ELP4
Q8TE02|ELP5_HUMAN	1344000	741900	0	0	1648000	0	864900	0	0	11	2	2	Elongator complex protein 5 OS	ELP5
Q8N766|EMC1_HUMAN	96830000	110300000	84130000	282400000	103300000	6751000	39600000	99850000	6745000	38	24	24	ER membrane protein complex subunit 1 OS	EMC1
Q15006|EMC2_HUMAN	46560000	49260000	0	896600	26770000	0	41510000	14430000	3248000	44	10	9	ER membrane protein complex subunit 2 OS	EMC2
Q9P0I2|EMC3_HUMAN	6581000	8214000	0	406500	22680000	0	0	38650000	0	15	3	3	ER membrane protein complex subunit 3 OS	EMC3
Q5J8M3|EMC4_HUMAN	0	6261000	1569000	0	1678000	0	0	5500000	0	16	2	2	ER membrane protein complex subunit 4 OS	EMC4
Q9NPA0|EMC7_HUMAN	37020000	9692000	16780000	27610000	6373000	0	14270000	14360000	0	50	8	8	ER membrane protein complex subunit 7 OS	EMC7
O43402|EMC8_HUMAN	4627000	5001000	0	0	1996000	0	0	0	0	22	3	3	ER membrane protein complex subunit 8 OS	EMC8
P50402|EMD_HUMAN	153800000	73720000	96970000	71860000	57000000	27570000	87990000	98680000	37350000	58	19	19	Emerin OS	EMD
O00423|EMAL1_HUMAN	17620000	11790000	2689000	171700	3445000	0	19500000	25780000	7319000	6	5	5	Echinoderm microtubule-associated protein-like 1 OS	EML1
O95834|EMAL2_HUMAN	4200000	1859000	12310000	0	0	0	0	0	0	10	3	3	Echinoderm microtubule-associated protein-like 2 OS	EML2
Q32P44|EMAL3_HUMAN	336400	7231000	0	56190	11590000	1330000	126500	1200000	3633000	9	6	6	Echinoderm microtubule-associated protein-like 3 OS	EML3
Q9HC35|EMAL4_HUMAN	32810000	37460000	57340000	4999000	39260000	0	42370000	19770000	7669000	23	19	19	Echinoderm microtubule-associated protein-like 4 OS	EML4
Q8N8S7|ENAH_HUMAN	47810000	33900000	0	97500000	20690000	0	57780000	39980000	0	27	12	12	Protein enabled homolog OS	ENAH
O94919|ENDD1_HUMAN	51680000	21680000	2204000	31000000	12170000	5404000	10130000	18280000	0	22	8	8	Endonuclease domain-containing 1 protein OS	ENDOD1
P06733|ENOA_HUMAN	31540000000	21580000000	15350000000	38060000000	22430000000	6246000000	41350000000	31450000000	15440000000	77	97	82	Alpha-enolase OS	ENO1
P09104|ENOG_HUMAN	981400000	751500000	197300000	382600000	197900000	9008000	523100000	323600000	41240000	59	39	23	Gamma-enolase OS	ENO2
P13929|ENOB_HUMAN	2645000	2156000	0	6432000	0	0	0	2757000	1909000	15	21	4	Beta-enolase OS	ENO3
Q9UHY7|ENOPH_HUMAN	35670000	20180000	0	0	5406000	0	0	0	0	21	4	4	Enolase-phosphatase E1 OS	ENOPH1
P22413|ENPP1_HUMAN	6334000	5913000	0	0	1015000	0	0	0	0	10	6	6	Ectonucleotide pyrophosphatase/phosphodiesterase family member 1 OS	ENPP1
O43768|ENSA_HUMAN	2479000	131200	0	0	0	0	7476000	0	0	31	4	3	Alpha-endosulfine OS	ENSA
Q9NPA8|ENY2_HUMAN	3545000	3546000	0	0	0	0	1029000	0	0	28	2	2	Transcription and mRNA export factor ENY2 OS	ENY2
Q5NDL2|EOGT_HUMAN	1141000	2031000	0	0	0	0	0	0	0	8	2	2	EGF domain-specific O-linked N-acetylglucosamine transferase OS	EOGT
Q96L91|EP400_HUMAN	0	9652000	0	0	43330000	0	0	11430000	0	10	20	20	E1A-binding protein p400 OS	EP400
O43491|E41L2_HUMAN	189000000	167200000	42820000	41160000	24520000	5572000	223500000	88940000	0	48	35	34	Band 4.1-like protein 2 OS	EPB41L2
Q9UM22|EPDR1_HUMAN	36150000	19220000	0	11340000	15360000	0	41330000	34010000	0	25	5	5	Mammalian ependymin-related protein 1 OS	EPDR1
Q9HCE0|EPG5_HUMAN	619100	463200	0	0	9297000	0	987100	0	0	3	5	5	Ectopic P granules protein 5 homolog OS	EPG5
P29323|EPHB2_HUMAN	1896000	1230000	0	361500	0	0	6897000	0	0	2	2	2	Ephrin type-B receptor 2 OS	EPHB2
P07099|HYEP_HUMAN	13060000	11980000	0	8604000	15800000	0	0	2753000	0	24	9	9	Epoxide hydrolase 1 OS	EPHX1
Q9Y6I3|EPN1_HUMAN	29310000	57640000	19700000	16550000	31820000	7717000	29510000	35020000	0	28	10	9	Epsin-1 OS	EPN1
O95208|EPN2_HUMAN	5451000	5127000	0	19220000	4156000	0	25470000	3776000	0	11	8	7	Epsin-2 OS	EPN2
P07814|SYEP_HUMAN	51510000	1552000000	117100000	0	2186000000	5199000	10530000	1235000000	89410000	65	99	98	Bifunctional glutamate/proline--tRNA ligase OS	EPRS
P42566|EPS15_HUMAN	9275000	16070000	0	0	4148000	0	4152000	198300	0	10	7	7	Epidermal growth factor receptor substrate 15 OS	EPS15
Q9UBC2|EP15R_HUMAN	8657000	21160000	1684000	5260000	861900	2215000	90020000	37980000	0	18	10	10	Epidermal growth factor receptor substrate 15-like 1 OS	EPS15L1
Q12929|EPS8_HUMAN	9540000	517100	5443000	2353000	5523000	0	4633000	13130000	0	12	7	7	Epidermal growth factor receptor kinase substrate 8 OS	EPS8
O75616|ERAL1_HUMAN	0	188300	0	0	5200000	0	0	770500	0	5	2	2	GTPase Era mitochondrial OS	ERAL1
Q9NZ08|ERAP1_HUMAN	42950000	27870000	6984000	4041000	36640000	1245000	0	0	0	19	12	12	Endoplasmic reticulum aminopeptidase 1 OS	ERAP1
Q6P179|ERAP2_HUMAN	75430000	70490000	0	32370000	42390000	0	0	22640	0	19	14	14	Endoplasmic reticulum aminopeptidase 2 OS	ERAP2
Q96RT1|ERBIN_HUMAN	16800000	13050000	524700	30100000	13580000	0	31270000	10180000	0	11	11	11	Erbin OS	ERBIN
Q8IUD2|RB6I2_HUMAN	26810000	27330000	6142000	47560000	0	0	0	13340000	0	14	10	10	ELKS/Rab6-interacting/CAST family member 1 OS	ERC1
P18074|ERCC2_HUMAN	1498000	2114000	657700	0	2695000	0	0	0	0	4	2	2	TFIIH basal transcription factor complex helicase XPD subunit OS	ERCC2
Q2NKX8|ERC6L_HUMAN	34540000	32780000	0	27010000	34180000	1670000	19590000	15100000	65420000	17	13	13	DNA excision repair protein ERCC-6-like OS	ERCC6L
Q969X5|ERGI1_HUMAN	82380000	86760000	3824000	91760000	82950000	2961000	47280000	52950000	0	48	11	11	Endoplasmic reticulum-Golgi intermediate compartment protein 1 OS	ERGIC1
Q96RQ1|ERGI2_HUMAN	25370000	32350000	4172000	42970000	8720000	0	28470000	20030000	0	29	8	8	Endoplasmic reticulum-Golgi intermediate compartment protein 2 OS	ERGIC2
Q9Y282|ERGI3_HUMAN	12910000	8841000	0	3654000	15020000	0	8630000	4986000	0	12	6	6	Endoplasmic reticulum-Golgi intermediate compartment protein 3 OS	ERGIC3
P84090|ERH_HUMAN	1294000	0	0	0	795800	0	0	0	0	14	3	2	Enhancer of rudimentary homolog OS	ERH
Q8IV48|ERI1_HUMAN	7225000	1405000	0	6692000	0	0	7104000	3561000	0	11	2	2	3'-5' exoribonuclease 1 OS	ERI1
Q96DZ1|ERLEC_HUMAN	0	1427000	0	0	0	0	9054000	7868000	0	11	4	4	Endoplasmic reticulum lectin 1 OS	ERLEC1
O75477|ERLN1_HUMAN	21820000	422900000	41850000	10250000	708200000	18250000	3313000	507600000	28860000	53	23	18	Erlin-1 OS	ERLIN1
O94905|ERLN2_HUMAN	1197000	165500000	1980000	0	330900000	0	0	196200000	0	47	19	14	Erlin-2 OS	ERLIN2
Q96HE7|ERO1A_HUMAN	603400000	386400000	29390000	106600000	73890000	4368000	336200000	215000000	2046000	64	30	30	ERO1-like protein alpha OS	ERO1A
P30040|ERP29_HUMAN	1301000000	807100000	413800000	1717000000	470000000	201800000	2159000000	1601000000	619000000	72	19	19	Endoplasmic reticulum resident protein 29 OS	ERP29
Q9BS26|ERP44_HUMAN	95640000	111200000	0	45550000	22020000	6077000	59850000	71290000	20230000	42	15	14	Endoplasmic reticulum resident protein 44 OS	ERP44
P10768|ESTD_HUMAN	942300000	721400000	244200000	872200000	429900000	37630000	605400000	451500000	271500000	82	22	22	S-formylglutathione hydrolase OS	ESD
Q9H501|ESF1_HUMAN	0	301400	0	0	0	0	0	0	0	2	2	2	ESF1 homolog OS	ESF1
Q9BSJ8|ESYT1_HUMAN	719100000	515800000	104600000	296400000	310700000	48800000	370300000	226800000	82700000	52	48	48	Extended synaptotagmin-1 OS	ESYT1
A0FGR8|ESYT2_HUMAN	132600000	124600000	39200000	19100000	31820000	3888000	47720000	23600000	6414000	30	23	23	Extended synaptotagmin-2 OS	ESYT2
P62495|ERF1_HUMAN	274900000	104800000	152900000	332300000	159400000	26100000	151800000	148300000	46120000	48	15	15	Eukaryotic peptide chain release factor subunit 1 OS	ETF1
P13804|ETFA_HUMAN	917800000	611500000	792000000	421100000	141000000	45620000	523000000	317600000	146800000	80	23	23	Electron transfer flavoprotein subunit alpha mitochondrial OS	ETFA
P38117|ETFB_HUMAN	487600000	269200000	139700000	214600000	83410000	38380000	535600000	450300000	29260000	53	18	17	Electron transfer flavoprotein subunit beta OS	ETFB
O95571|ETHE1_HUMAN	120900000	117000000	51930000	58520000	67610000	18620000	173200000	157200000	71870000	79	13	13	Persulfide dioxygenase ETHE1 mitochondrial OS	ETHE1
Q01844|EWS_HUMAN	51500000	34740000	18380000	67020000	15410000	8361000	119100000	51010000	0	16	8	8	RNA-binding protein EWS OS	EWSR1
Q9NV70|EXOC1_HUMAN	31020000	362800000	0	23370	28550000	0	2496000	4592000	0	22	15	15	Exocyst complex component 1 OS	EXOC1
Q96KP1|EXOC2_HUMAN	10860000	23480000	0	7045000	45510000	0	5514000	13420000	0	11	8	8	Exocyst complex component 2 OS	EXOC2
O60645|EXOC3_HUMAN	2369000	9312000	0	149600	25720000	0	3056000	7416000	0	14	9	8	Exocyst complex component 3 OS	EXOC3
Q96A65|EXOC4_HUMAN	39280000	56090000	14700000	2876000	105000000	6249000	23640000	75490000	8951000	31	25	25	Exocyst complex component 4 OS	EXOC4
O00471|EXOC5_HUMAN	1046000	5016000	0	0	1289000	0	0	0	0	10	5	5	Exocyst complex component 5 OS	EXOC5
Q9Y2D4|EXC6B_HUMAN	9967000	10590000	0	0	525700	0	0	0	0	14	7	7	Exocyst complex component 6B OS	EXOC6B
Q9UPT5|EXOC7_HUMAN	5488000	8825000	0	0	13600000	0	0	0	0	9	5	5	Exocyst complex component 7 OS	EXOC7
Q8IYI6|EXOC8_HUMAN	1343000	2434000	0	5533000	0	0	3003000	6172000	0	12	5	5	Exocyst complex component 8 OS	EXOC8
Q9Y2C4|EXOG_HUMAN	3287000	5671000	0	8932000	6399000	0	8007000	7584000	0	14	3	3	Nuclease EXOG mitochondrial OS	EXOG
Q01780|EXOSX_HUMAN	21370000	12230000	1514000	913500	16780000	0	10750000	1054000	0	25	17	17	Exosome component 10 OS	EXOSC10
Q13868|EXOS2_HUMAN	14710000	14230000	0	36340	15740000	567700	3918000	1120000	0	35	9	9	Exosome complex component RRP4 OS	EXOSC2
Q9NQT5|EXOS3_HUMAN	2210000	1675000	2696000	500200	8182000	0	1200000	0	0	45	6	6	Exosome complex component RRP40 OS	EXOSC3
Q9NPD3|EXOS4_HUMAN	10890000	22920000	0	2506000	22820000	0	6791000	34190000	0	18	5	5	Exosome complex component RRP41 OS	EXOSC4
Q9NQT4|EXOS5_HUMAN	4720000	0	0	0	9219000	0	0	0	0	9	2	2	Exosome complex component RRP46 OS	EXOSC5
Q5RKV6|EXOS6_HUMAN	14810000	25960000	2175000	21480000	71000000	0	74910000	41570000	41980000	32	6	6	Exosome complex component MTR3 OS	EXOSC6
Q15024|EXOS7_HUMAN	11520000	12960000	3136000	998000	20560000	9686000	22100000	42180000	12640000	9	2	2	Exosome complex component RRP42 OS	EXOSC7
Q96B26|EXOS8_HUMAN	0	2724000	0	0	0	0	0	0	0	11	2	2	Exosome complex component RRP43 OS	EXOSC8
Q06265|EXOS9_HUMAN	961900	3092000	0	13340000	18570000	0	35320000	27660000	0	9	3	3	Exosome complex component RRP45 OS	EXOSC9
P15311|EZRI_HUMAN	946600000	339000000	23860000	1086000000	103000000	19150000	477800000	251000000	90170000	48	56	35	Ezrin OS	EZR
Q9Y624|JAM1_HUMAN	4588000	0	0	2806000	0	0	2423000	0	0	15	3	3	Junctional adhesion molecule A OS	F11R
P13726|TF_HUMAN	3850000	2111000	0	0	0	0	182800	0	0	17	4	4	Tissue factor OS	F3
Q01469|FABP5_HUMAN	20400000	49640000	9390000	12900000	8901000	0	90320000	46830000	0	59	10	10	Fatty acid-binding protein epidermal OS	FABP5
Q13158|FADD_HUMAN	35640000	32130000	0	8607000	17340000	0	10910000	3514000	0	25	3	3	FAS-associated death domain protein OS	FADD
O95864|FADS2_HUMAN	293100	163400	0	0	0	0	0	0	0	5	2	2	Fatty acid desaturase 2 OS	FADS2
Q96CS3|FAF2_HUMAN	126900000	156600000	111300000	92600000	35120000	29640000	61310000	31350000	15280000	46	19	19	FAS-associated factor 2 OS	FAF2
P16930|FAAA_HUMAN	63900000	65970000	0	142900000	119000000	8781000	55910000	16280000	0	45	14	14	Fumarylacetoacetase OS	FAH
Q6P587|FAHD1_HUMAN	67990000	51490000	2317000	78800000	28400000	0	46330000	7868000	0	52	8	8	Acylpyruvase FAHD1 mitochondrial OS	FAHD1
Q96GK7|FAH2A_HUMAN	12470000	9719000	0	709700	5070000	0	23430000	13270000	0	8	8	3	Fumarylacetoacetate hydrolase domain-containing protein 2A OS	FAHD2A
Q8IWE2|NXP20_HUMAN	358500000	201700000	19710000	193400000	27550000	6324000	179700000	43140000	4597000	37	19	19	Protein NOXP20 OS	FAM114A1
Q9NRY5|F1142_HUMAN	2467000	254400	0	0	0	0	0	0	0	9	3	3	Protein FAM114A2 OS	FAM114A2
Q9NZB2|F120A_HUMAN	57740000	73020000	18140000	90470000	63770000	21770000	64050000	58880000	17190000	36	28	28	Constitutive coactivator of PPAR-gamma-like protein 1 OS	FAM120A
A6ZKI3|F127A_HUMAN	2208000	270600	0	685600	299700	0	1145000	890700	0	42	4	4	Protein FAM127A OS	FAM127A
Q9BZQ8|NIBAN_HUMAN	210200000	137000000	75970000	112100000	110700000	25610000	270700000	192900000	57970000	38	27	26	Protein Niban OS	FAM129A
Q96TA1|NIBL1_HUMAN	567100000	411000000	103900000	580600000	228500000	29880000	285800000	174100000	45010000	57	36	35	Niban-like protein 1 OS	FAM129B
Q86VR2|F134C_HUMAN	6578000	15720000	16150000	12210000	3153000	0	12500000	13870000	3157000	17	5	5	Protein FAM134C OS	FAM134C
Q96C01|F136A_HUMAN	10750000	24450000	0	76710000	5330000	0	36020000	46920000	0	22	3	3	Protein FAM136A OS	FAM136A
Q5W0V3|F16B1_HUMAN	16650000	5437000	0	0	5495000	0	0	0	0	15	5	5	Protein FAM160B1 OS	FAM160B1
Q96A26|F162A_HUMAN	185100000	145500000	9998000	17540000	3515000	0	15810000	70390000	15190000	44	12	12	Protein FAM162A OS	FAM162A
Q15018|F175B_HUMAN	18350000	19180000	0	15930000	9068000	0	5077000	18490000	0	40	13	13	BRISC complex subunit Abro1 OS	FAM175B
Q9GZU8|F192A_HUMAN	3635000	4497000	2330000	110800	9044000	4261000	7587000	19360000	8188000	17	4	4	Protein FAM192A OS	FAM192A
Q9UK61|TASOR_HUMAN	0	2183000	0	0	0	0	1707000	721300	0	1	4	2	Protein TASOR OS	FAM208A
Q96ND0|F210A_HUMAN	2273000	11970000	0	4213000	7868000	0	0	3846000	0	22	4	4	Protein FAM210A OS	FAM210A
Q9BRX8|F213A_HUMAN	129100000	79940000	10460000	86210000	7286000	12900000	50680000	60490000	20280000	48	12	12	Redox-regulatory protein FAM213A OS	FAM213A
Q92520|FAM3C_HUMAN	69310000	69160000	6703000	312200000	83880000	34870000	98300000	31310000	70300000	55	14	14	Protein FAM3C OS	FAM3C
Q8TCE6|FA45A_HUMAN	7532000	8133000	0	12120000	36920000	0	0	0	0	22	8	8	Protein FAM45A OS	FAM45A
Q6NSW5|FA45B_HUMAN	7532000	8133000	0	12120000	36920000	0	0	0	0	22	8	8	Putative protein FAM45B OS	FAM45BP
Q9NUQ9|FA49B_HUMAN	20110000	20900000	0	28640000	12230000	331100	57390000	52300000	8936000	33	8	8	Protein FAM49B OS	FAM49B
Q14320|FA50A_HUMAN	82770000	22050000	0	113600000	2024000	0	113200000	34000000	0	38	11	11	Protein FAM50A OS	FAM50A
Q6ZS17|FA65A_HUMAN	860800	0	0	0	3379000	0	46670	294200	0	5	4	4	Protein FAM65A OS	FAM65A
A6ND36|FA83G_HUMAN	0	0	457700	0	0	0	1457000	0	0	4	2	2	Protein FAM83G OS	FAM83G
Q8N5H3|FA89B_HUMAN	1500000	0	0	0	0	0	0	0	0	15	2	2	Protein FAM89B OS	FAM89B
Q658Y4|F91A1_HUMAN	2202000	2839000	0	5505000	4395000	0	0	0	0	8	5	5	Protein FAM91A1 OS	FAM91A1
Q9H5X1|FA96A_HUMAN	7242000	6799000	0	20400000	5690000	0	12180000	0	1882000	21	3	3	MIP18 family protein FAM96A OS	FAM96A
Q9Y3D0|MIP18_HUMAN	13170000	37570000	22130000	55280	39600000	3268000	64200000	108600000	6828000	68	7	7	Mitotic spindle-associated MMXD complex subunit MIP18 OS	FAM96B
Q8NCA5|FA98A_HUMAN	40930000	4932000	0	66970000	65570000	0	8984000	2574000	3210000	11	7	6	Protein FAM98A OS	FAM98A
Q52LJ0|FA98B_HUMAN	20290000	19520000	0	3632000	26220000	0	32960000	40700000	0	22	10	9	Protein FAM98B OS	FAM98B
Q8WVX9|FACR1_HUMAN	2508000	662600	0	19980000	28990000	1155000	0	0	0	9	4	4	Fatty acyl-CoA reductase 1 OS	FAR1
Q9Y285|SYFA_HUMAN	312100000	253700000	39600000	137300000	285200000	21940000	200000000	218300000	66400000	62	21	21	Phenylalanine--tRNA ligase alpha subunit OS	FARSA
Q9NSD9|SYFB_HUMAN	214900000	172300000	11140000	157000000	115000000	0	262200000	174500000	18180000	45	23	23	Phenylalanine--tRNA ligase beta subunit OS	FARSB
P25445|TNR6_HUMAN	3421000	0	5337000	0	0	0	0	0	0	14	4	4	Tumor necrosis factor receptor superfamily member 6 OS	FAS
P49327|FAS_HUMAN	3227000000	4128000000	869300000	3769000000	13470000000	774500000	1692000000	3554000000	808600000	73	170	169	Fatty acid synthase OS	FASN
Q9NYY8|FAKD2_HUMAN	353700	3743000	0	279500	11510000	276600	0	0	0	9	5	5	FAST kinase domain-containing protein 2 mitochondrial OS	FASTKD2
Q14517|FAT1_HUMAN	0	18920	0	0	0	0	0	0	10050000	1	2	2	Protocadherin Fat 1 OS	FAT1
Q8TDW7|FAT3_HUMAN	0	0	0	0	0	0	0	754400	0	1	2	2	Protocadherin Fat 3 OS	FAT3
P62861|RS30_HUMAN	3162000	280000000	351800000	0	474500000	3437000000	3798000	651800000	1436000000	56	6	6	40S ribosomal protein S30 OS	FAU
P22087|FBRL_HUMAN	31150000	22980000	1982000	63620000	1590000	2773000	39030000	47060000	0	49	13	9	rRNA 2'-O-methyltransferase fibrillarin OS	FBL
P35555|FBN1_HUMAN	1802000	1552000	0	0	471200	0	0	0	0	1	2	2	Fibrillin-1 OS	FBN1
Q8NEZ5|FBX22_HUMAN	1249000	646100	0	0	0	0	0	0	0	5	2	2	F-box only protein 22 OS	FBXO22
Q8TB52|FBX30_HUMAN	7896000	6309000	0	18940000	10540000	0	11980000	5571000	0	4	2	2	F-box only protein 30 OS	FBXO30
Q86WN1|FCSD1_HUMAN	4418000	1639000	0	11460000	4038000	0	8745000	1816000	0	7	4	4	F-BAR and double SH3 domains protein 1 OS	FCHSD1
P37268|FDFT_HUMAN	800900	2480000	0	13800000	9238000	2586000	0	0	1438000	16	5	5	Squalene synthase OS	FDFT1
P14324|FPPS_HUMAN	31290000	42730000	18910000	231200000	7700000	16260000	66560000	5797000	47900000	35	12	12	Farnesyl pyrophosphate synthase OS	FDPS
Q6P4F2|FDX2_HUMAN	1303000	7881000	0	0	0	0	0	1410000	0	19	2	2	Ferredoxin-2 mitochondrial OS	FDX2
P22570|ADRO_HUMAN	10670000	8778000	0	998200	0	0	10880000	1312000	0	18	8	8	NADPH:adrenodoxin oxidoreductase mitochondrial OS	FDXR
P39748|FEN1_HUMAN	187800000	248500000	60770000	396000000	124000000	11640000	438800000	285200000	23370000	48	17	17	Flap endonuclease 1 OS	FEN1
Q9BQL6|FERM1_HUMAN	777900	166500	0	241800	0	0	0	0	0	7	3	3	Fermitin family homolog 1 OS	FERMT1
Q96AC1|FERM2_HUMAN	50840000	39700000	1143000	16270000	23330000	0	26950000	6552000	0	29	10	10	Fermitin family homolog 2 OS	FERMT2
Q86UX7|URP2_HUMAN	9073000	5805000	0	217100	6918000	0	350600	5063000	0	12	4	4	Fermitin family homolog 3 OS	FERMT3
P07954|FUMH_HUMAN	467000000	384700000	136100000	667700000	416300000	56290000	394500000	169300000	57610000	59	23	23	Fumarate hydratase mitochondrial OS	FH
Q9Y613|FHOD1_HUMAN	18430000	28810000	782900	29270000	5638000	2204000	17230000	41550000	0	26	19	19	FH1/FH2 domain-containing protein 1 OS	FHOD1
Q92562|FIG4_HUMAN	1946000	7974000	0	0	19970000	0	0	8968000	0	8	7	7	Polyphosphoinositide phosphatase OS	FIG4
Q6UN15|FIP1_HUMAN	50770000	69490000	0	14630000	189300000	0	37330000	82410000	0	38	12	12	Pre-mRNA 3'-end-processing factor FIP1 OS	FIP1L1
Q9Y3D6|FIS1_HUMAN	54210000	24610000	0	835400	2640000	0	9380000	4246000	0	16	2	2	Mitochondrial fission 1 protein OS	FIS1
Q96AY3|FKB10_HUMAN	101900000	99700000	6545000	154900000	50390000	6878000	127800000	68230000	4790000	34	17	17	Peptidyl-prolyl cis-trans isomerase FKBP10 OS	FKBP10
Q5T1M5|FKB15_HUMAN	15880000	11940000	6077000	19000000	6634000	0	7382000	0	0	15	11	11	FK506-binding protein 15 OS	FKBP15
P62942|FKB1A_HUMAN	146500000	202000000	60270000	373500000	144500000	74200000	210700000	98100000	8026000	78	7	7	Peptidyl-prolyl cis-trans isomerase FKBP1A OS	FKBP1A
P26885|FKBP2_HUMAN	81410000	76030000	5690000	64270000	30120000	9244000	191700000	112700000	17710000	63	7	7	Peptidyl-prolyl cis-trans isomerase FKBP2 OS	FKBP2
Q00688|FKBP3_HUMAN	193000000	74830000	0	60680000	22200000	0	194600000	125300000	3351000	49	13	13	Peptidyl-prolyl cis-trans isomerase FKBP3 OS	FKBP3
Q02790|FKBP4_HUMAN	117000000	81550000	33920000	294800000	68820000	5310000	200400000	138000000	6859000	48	22	22	Peptidyl-prolyl cis-trans isomerase FKBP4 OS	FKBP4
Q14318|FKBP8_HUMAN	41830000	30450000	24460000	18200000	10470000	8855000	42670000	20330000	22700000	23	9	9	Peptidyl-prolyl cis-trans isomerase FKBP8 OS	FKBP8
Q13045|FLII_HUMAN	187900000	208300000	8634000	124700000	218600000	11620000	182700000	75190000	12690000	34	36	36	Protein flightless-1 homolog OS	FLII
P21333|FLNA_HUMAN	18170000000	11710000000	8826000000	16940000000	11890000000	6040000000	18170000000	14880000000	9126000000	77	269	244	Filamin-A OS	FLNA
O75369|FLNB_HUMAN	2913000000	2019000000	2020000000	2384000000	1143000000	622800000	3114000000	1506000000	1109000000	66	173	149	Filamin-B OS	FLNB
Q14315|FLNC_HUMAN	14300000000	8980000000	7428000000	18780000000	9006000000	4862000000	16890000000	11010000000	7001000000	76	249	220	Filamin-C OS	FLNC
O75955|FLOT1_HUMAN	18420000	37550000	19700000	2658000	110800000	0	7757000	10420000	0	22	7	7	Flotillin-1 OS	FLOT1
Q14254|FLOT2_HUMAN	0	26540000	10860000	4359000	1239000	0	0	0	0	19	7	7	Flotillin-2 OS	FLOT2
Q8IVF7|FMNL3_HUMAN	1220000	1663000	0	0	0	0	2510000	0	0	3	8	3	Formin-like protein 3 OS	FMNL3
Q06787|FMR1_HUMAN	5793000	8226000	17180000	0	0	0	19780000	0	11980000	6	5	3	Synaptic functional regulator FMR1 OS	FMR1
P02751|FINC_HUMAN	0	0	1605000	0	1131000	0	0	2704000	0	4	7	7	Fibronectin OS	FN1
Q9HA64|KT3K_HUMAN	16980000	10770000	0	3753000	280200	0	0	0	0	24	5	5	Ketosamine-3-kinase OS	FN3KRP
Q9Y2H6|FND3A_HUMAN	55420000	5252000	0	4582000	6157000	41380000	19370000	0	41400000	5	4	4	Fibronectin type-III domain-containing protein 3A OS	FNDC3A
Q53EP0|FND3B_HUMAN	3277000	3994000	0	0	0	0	3630000	0	0	3	3	3	Fibronectin type III domain-containing protein 3B OS	FNDC3B
P49354|FNTA_HUMAN	8073000	9153000	0	1613000	982100	0	6605000	1741000	0	17	6	5	Protein farnesyltransferase/geranylgeranyltransferase type-1 subunit alpha OS	FNTA
P49356|FNTB_HUMAN	8123000	4626000	0	199300	2527000	0	0	0	0	8	3	3	Protein farnesyltransferase subunit beta OS	FNTB
P15408|FOSL2_HUMAN	2374000	0	0	0	0	0	325800	0	0	14	2	2	Fos-related antigen 2 OS	FOSL2
P85037|FOXK1_HUMAN	112000	8543000	1833000	0	0	0	7244000	7707000	0	9	6	4	Forkhead box protein K1 OS	FOXK1
Q01167|FOXK2_HUMAN	678600	1173000	0	10410000	11970000	0	4326000	0	4164000	20	9	7	Forkhead box protein K2 OS	FOXK2
Q96CU9|FXRD1_HUMAN	5183000	5228000	0	243700	12250000	0	375700	5501000	0	5	2	2	FAD-dependent oxidoreductase domain-containing protein 1 OS	FOXRED1
Q14331|FRG1_HUMAN	1952000	239200000	290200000	15830000	0	66040000	22430000	652800000	283200000	10	3	3	Protein FRG1 OS	FRG1
O94915|FRYL_HUMAN	5928000	78120000	0	0	194500000	0	11600000	63010000	0	17	42	41	Protein furry homolog-like OS	FRYL
Q16658|FSCN1_HUMAN	403500000	362400000	37580000	444700000	263400000	44180000	388700000	174600000	95350000	57	35	35	Fascin OS	FSCN1
P02794|FRIH_HUMAN	847800000	2849000000	1806000000	44530000	820800000	66580000	76560000	1897000000	106100000	91	38	38	Ferritin heavy chain OS	FTH1
P02792|FRIL_HUMAN	535700000	2096000000	263200000	325400000	1322000000	103200000	165700000	1016000000	99920000	58	19	19	Ferritin light chain OS	FTL
Q9C0B1|FTO_HUMAN	18260000	9651000	0	10810000	11290000	0	16110000	5136000	0	18	7	7	Alpha-ketoglutarate-dependent dioxygenase FTO OS	FTO
Q9UET6|TRM7_HUMAN	4526000	0	0	4185000	2499000	0	0	0	0	9	2	2	Putative tRNA (cytidine(32)/guanosine(34)-2'-O)-methyltransferase OS	FTSJ1
Q8IY81|SPB1_HUMAN	1144000	37720000	15260000	0	4857000	7752000	8609000	75420000	30830000	25	12	12	pre-rRNA processing protein FTSJ3 OS	FTSJ3
Q96AE4|FUBP1_HUMAN	249400000	199600000	98600000	268800000	89650000	89830000	428100000	393300000	378100000	48	33	25	Far upstream element-binding protein 1 OS	FUBP1
Q96I24|FUBP3_HUMAN	114800000	117000000	27000000	90760000	31670000	0	149400000	107000000	162700000	46	23	18	Far upstream element-binding protein 3 OS	FUBP3
Q9BWH2|FUND2_HUMAN	5359000	2940000	0	82010000	0	0	0	0	0	12	3	3	FUN14 domain-containing protein 2 OS	FUNDC2
P35637|FUS_HUMAN	418800000	197300000	8521000	507600000	129900000	12350000	521000000	258500000	31480000	37	20	18	RNA-binding protein FUS OS	FUS
Q9BYC5|FUT8_HUMAN	31750000	25150000	7587000	12800000	24070000	32830000	22530000	12070000	0	36	16	16	Alpha-(1 6)-fucosyltransferase OS	FUT8
P51114|FXR1_HUMAN	77700000	68420000	9641000	66870000	19900000	0	60340000	5628000	7874000	43	24	22	Fragile X mental retardation syndrome-related protein 1 OS	FXR1
P51116|FXR2_HUMAN	6572000	6393000	9799000	5064000	8764000	0	26730000	32490000	81230000	17	10	7	Fragile X mental retardation syndrome-related protein 2 OS	FXR2
Q9BQS8|FYCO1_HUMAN	1567000	985700	0	0	0	0	0	0	0	2	3	2	FYVE and coiled-coil domain-containing protein 1 OS	FYCO1
Q13283|G3BP1_HUMAN	578700000	350000000	327900000	1455000000	331300000	68570000	780900000	375200000	107000000	60	35	33	Ras GTPase-activating protein-binding protein 1 OS	G3BP1
Q9UN86|G3BP2_HUMAN	136300000	103500000	49130000	244100000	86360000	28160000	131000000	56680000	18330000	43	18	16	Ras GTPase-activating protein-binding protein 2 OS	G3BP2
P11413|G6PD_HUMAN	966300000	556800000	321000000	1072000000	654900000	81000000	649500000	442200000	142000000	68	44	44	Glucose-6-phosphate 1-dehydrogenase OS	G6PD
O95166|GBRAP_HUMAN	4130000	5788000	0	4214000	0	0	0	0	0	24	2	2	Gamma-aminobutyric acid receptor-associated protein OS	GABARAP
P60520|GBRL2_HUMAN	0	0	0	2290000	706700	0	974300	0	0	25	2	2	Gamma-aminobutyric acid receptor-associated protein-like 2 OS	GABARAPL2
Q8TAE8|G45IP_HUMAN	0	100600000	10050000	3268000	123600000	3857000	2274000	103200000	0	45	8	8	Growth arrest and DNA damage-inducible proteins-interacting protein 1 OS	GADD45GIP1
O14976|GAK_HUMAN	13210000	12230000	1252000	35670000	15130000	0	4257000	1736000	2767000	12	8	8	Cyclin-G-associated kinase OS	GAK
Q14376|GALE_HUMAN	25630000	9754000	13410000	24360000	0	0	5569000	1492000	0	41	8	8	UDP-glucose 4-epimerase OS	GALE
P51570|GALK1_HUMAN	65550000	42300000	0	149900000	57690000	9816000	129800000	102000000	6390000	35	13	13	Galactokinase OS	GALK1
Q96C23|GALM_HUMAN	8507000	14620000	0	0	0	0	1994000	6314000	0	21	5	5	Aldose 1-epimerase OS	GALM
Q10471|GALT2_HUMAN	47700000	53350000	8675000	59320000	330900	3346000	29980000	8522000	2193000	33	16	16	Polypeptide N-acetylgalactosaminyltransferase 2 OS	GALNT2
Q86SF2|GALT7_HUMAN	6247000	3587000	0	12400000	0	0	4408000	2774000	0	12	7	7	N-acetylgalactosaminyltransferase 7 OS	GALNT7
Q14697|GANAB_HUMAN	7738000000	4203000000	1186000000	4969000000	3537000000	691000000	4010000000	2810000000	829100000	77	113	112	Neutral alpha-glucosidase AB OS	GANAB
P04406|G3P_HUMAN	49880000000	39050000000	12550000000	60170000000	55610000000	11080000000	35980000000	29380000000	21130000000	96	123	122	Glyceraldehyde-3-phosphate dehydrogenase OS	GAPDH
Q14C86|GAPD1_HUMAN	9220000	19400000	1710000	19110000	4448000	0	34710000	15760000	0	10	11	11	GTPase-activating protein and VPS9 domain-containing protein 1 OS	GAPVD1
Q9NY12|GAR1_HUMAN	0	3596000	6949000	0	0	0	0	0	0	21	2	2	H/ACA ribonucleoprotein complex subunit 1 OS	GAR1
Q75VX8|GARE2_HUMAN	0	0	0	11280000	0	0	0	0	0	5	3	3	GRB2-associated and regulator of MAPK protein 2 OS	GAREM2
P41250|GARS_HUMAN	1514000000	826000000	464600000	899700000	919400000	176000000	814700000	851500000	388500000	65	59	58	Glycine--tRNA ligase OS	GARS
P22102|PUR2_HUMAN	335600000	322000000	26090000	441600000	208000000	18740000	180300000	176400000	28050000	40	33	33	Trifunctional purine biosynthetic protein adenosine-3 OS	GART
Q86YP4|P66A_HUMAN	13440000	25390000	7944000	77280000	152900000	0	66040000	81810000	0	31	15	14	Transcriptional repressor p66-alpha OS	GATAD2A
Q8WXI9|P66B_HUMAN	3552000	6807000	0	7702000	10870000	0	3756000	19170000	0	15	6	5	Transcriptional repressor p66-beta OS	GATAD2B
O43716|GATC_HUMAN	974300	4216000	1117000	0	2772000	3393000	15570000	19130000	0	27	3	3	Glutamyl-tRNA(Gln) amidotransferase subunit C mitochondrial OS	GATC
P04062|GLCM_HUMAN	115300000	86780000	21250000	113100000	18670000	0	22320000	8950000	0	53	21	21	Glucosylceramidase OS	GBA
O75323|NIPS2_HUMAN	17500000	14540000	0	0	31680000	0	0	7463000	0	35	7	7	Protein NipSnap homolog 2 OS	GBAS
Q04446|GLGB_HUMAN	914800000	688700000	100600000	373500000	223700000	0	303700000	145300000	0	57	41	40	1 4-alpha-glucan-branching enzyme OS	GBE1
Q92538|GBF1_HUMAN	102200000	133800000	28350000	66720000	273500000	1539000	91150000	161500000	2304000	28	37	36	Golgi-specific brefeldin A-resistance guanine nucleotide exchange factor 1 OS	GBF1
Q96CN9|GCC1_HUMAN	3504000	331700	0	3636000	0	0	0	1081000	0	4	3	3	GRIP and coiled-coil domain-containing protein 1 OS	GCC1
Q92947|GCDH_HUMAN	12840000	12110000	1278000	20190000	20010000	0	14370000	11570000	0	17	5	5	Glutaryl-CoA dehydrogenase mitochondrial OS	GCDH
P48506|GSH1_HUMAN	5817000	769600	0	1475000	1478000	0	8873000	0	0	7	4	4	Glutamate--cysteine ligase catalytic subunit OS	GCLC
P48507|GSH0_HUMAN	9576000	8102000	0	427400	0	0	10710000	15800000	0	15	3	3	Glutamate--cysteine ligase regulatory subunit OS	GCLM
Q92616|GCN1_HUMAN	1024000000	966600000	251700000	613400000	2290000000	109800000	664300000	831900000	137500000	54	138	138	eIF-2-alpha kinase activator GCN1 OS	GCN1
Q8TB36|GDAP1_HUMAN	5025000	3349000	0	0	0	0	4848000	5786000	0	16	4	4	Ganglioside-induced differentiation-associated protein 1 OS	GDAP1
P31150|GDIA_HUMAN	67950000	75380000	843600	40400000	17350000	0	151000000	104500000	0	38	26	13	Rab GDP dissociation inhibitor alpha OS	GDI1
P50395|GDIB_HUMAN	1114000000	791900000	139800000	1829000000	623000000	58200000	1722000000	807100000	280000000	59	44	31	Rab GDP dissociation inhibitor beta OS	GDI2
P57678|GEMI4_HUMAN	0	14190000	0	0	9750000	0	0	11100000	0	17	12	12	Gem-associated protein 4 OS	GEMIN4
Q8TEQ6|GEMI5_HUMAN	36120000	26760000	7312000	118800	28930000	699200	12440000	27200000	3805000	17	19	19	Gem-associated protein 5 OS	GEMIN5
Q9H840|GEMI7_HUMAN	0	13880000	0	0	33810000	0	0	0	0	40	2	2	Gem-associated protein 7 OS	GEMIN7
Q7L5D6|GET4_HUMAN	10450000	2288000	0	4656000	3848000	0	6291000	15900000	0	18	5	5	Golgi to ER traffic protein 4 homolog OS	GET4
Q96RP9|EFGM_HUMAN	91470000	69340000	5160000	93760000	54190000	0	118500000	27770000	11450000	26	14	14	Elongation factor G mitochondrial OS	GFM1
Q06210|GFPT1_HUMAN	110400000	130700000	51390000	86620000	137000000	32600000	131900000	275200000	47830000	44	31	25	Glutamine--fructose-6-phosphate aminotransferase [isomerizing] 1 OS	GFPT1
O94808|GFPT2_HUMAN	26400000	27170000	5027000	14890000	14360000	2842000	31520000	30000000	5381000	26	19	13	Glutamine--fructose-6-phosphate aminotransferase [isomerizing] 2 OS	GFPT2
Q9UJY4|GGA2_HUMAN	16600000	2398000	0	0	10900000	0	1631000	1055000	0	6	2	2	ADP-ribosylation factor-binding protein GGA2 OS	GGA2
Q9NZ52|GGA3_HUMAN	392400	0	1952000	0	0	0	0	3618000	0	5	2	2	ADP-ribosylation factor-binding protein GGA3 OS	GGA3
O75223|GGCT_HUMAN	0	2908000	0	0	2147000	0	2779000	4902000	0	11	2	2	Gamma-glutamylcyclotransferase OS	GGCT
P38435|VKGC_HUMAN	2251000	7502000	0	1313000	7460000	0	10260000	3929000	0	7	4	4	Vitamin K-dependent gamma-carboxylase OS	GGCX
Q92820|GGH_HUMAN	189100000	138900000	22030000	5997000	38490000	1456000	23600000	57670000	0	46	13	13	Gamma-glutamyl hydrolase OS	GGH
P19440|GGT1_HUMAN	2368000	1065000	0	6274000	0	0	3274000	709100	0	7	3	3	Gamma-glutamyltranspeptidase 1 OS	GGT1
Q9UJ14|GGT7_HUMAN	1555000	648400	0	0	0	0	0	0	0	5	2	2	Gamma-glutamyltransferase 7 OS	GGT7
Q8N2G8|GHDC_HUMAN	5018000	906800	421900	3874000	1222000	0	1001000	67290	0	6	4	3	GH3 domain-containing protein OS	GHDC
Q9H3K2|GHITM_HUMAN	27940000	41950000	4238000	13570000	11050000	0	23680000	7948000	611900	18	7	7	Growth hormone-inducible transmembrane protein OS	GHITM
Q9NWU2|GID8_HUMAN	1279000	15610000	0	0	47370000	0	0	0	0	39	6	6	Glucose-induced degradation protein 8 homolog OS	GID8
Q6Y7W6|GGYF2_HUMAN	19450000	31160000	7791000	5933000	18810000	109900000	54600000	81150000	54000000	24	20	19	GRB10-interacting GYF protein 2 OS	GIGYF2
O14908|GIPC1_HUMAN	104300000	51810000	1971000	104400000	128600000	2665000	134000000	71190000	0	53	19	18	PDZ domain-containing protein GIPC1 OS	GIPC1
Q9Y2X7|GIT1_HUMAN	764700	8104000	6012000	0	20270000	0	6921000	18000000	0	16	8	7	ARF GTPase-activating protein GIT1 OS	GIT1
Q14161|GIT2_HUMAN	34740000	25960000	0	3738000	65190000	0	572300	33600000	0	26	13	12	ARF GTPase-activating protein GIT2 OS	GIT2
P17302|CXA1_HUMAN	0	3190000	61010000	0	0	0	0	0	851300	14	3	3	Gap junction alpha-1 protein OS	GJA1
P06280|AGAL_HUMAN	2954000	4986000	0	1061000	0	0	12360000	0	0	13	4	4	Alpha-galactosidase A OS	GLA
P16278|BGAL_HUMAN	23720000	87190000	42780000	0	47990000	0	4376000	87600000	9975000	22	12	12	Beta-galactosidase OS	GLB1
Q92896|GSLG1_HUMAN	20240000	27410000	31580000	19170000	3837000	0	5873000	0	0	11	11	11	Golgi apparatus protein 1 OS	GLG1
P48060|GLIP1_HUMAN	2121000	3724000	0	16800000	0	0	12130000	490800	0	13	3	3	Glioma pathogenesis-related protein 1 OS	GLIPR1
Q9H4G4|GAPR1_HUMAN	4602000	3703000	0	1640000	0	0	0	0	0	31	3	3	Golgi-associated plant pathogenesis-related protein 1 OS	GLIPR2
Q92990|GLMN_HUMAN	3157000	3285000	0	5563000	0	0	4065000	2418000	0	11	5	5	Glomulin OS	GLMN
Q8WWB7|GLMP_HUMAN	7048000	21900000	0	11040000	20940000	0	411100	0	0	12	2	2	Glycosylated lysosomal membrane protein OS	GLMP
Q04760|LGUL_HUMAN	128200000	82880000	5008000	260700000	67740000	5978000	190000000	289700000	11610000	43	10	10	Lactoylglutathione lyase OS	GLO1
Q9HC38|GLOD4_HUMAN	145700000	136800000	1167000	213000000	54550000	6006000	310000000	140700000	0	45	13	13	Glyoxalase domain-containing protein 4 OS	GLOD4
P35754|GLRX1_HUMAN	106200000	51140000	0	111300000	16990000	0	55290000	27740000	0	58	7	7	Glutaredoxin-1 OS	GLRX
O76003|GLRX3_HUMAN	319400000	235100000	21850000	509300000	105800000	9191000	509100000	188400000	0	79	29	29	Glutaredoxin-3 OS	GLRX3
Q86SX6|GLRX5_HUMAN	72380000	64580000	9831000	97170000	20430000	17750000	74210000	131100000	49260000	62	10	10	Glutaredoxin-related protein 5 mitochondrial OS	GLRX5
O94925|GLSK_HUMAN	209600000	143700000	20800000	141400000	75350000	15580000	173900000	84770000	29680000	41	26	26	Glutaminase kidney isoform mitochondrial OS	GLS
Q68CQ7|GL8D1_HUMAN	26050000	19780000	0	31630000	6968000	0	19180000	12510000	0	26	7	7	Glycosyltransferase 8 domain-containing protein 1 OS	GLT8D1
Q9NZD2|GLTP_HUMAN	559500	952100	0	0	0	0	8295000	0	0	29	4	4	Glycolipid transfer protein OS	GLTP
P00367|DHE3_HUMAN	505500000	493300000	273700000	197600000	799200000	182800000	636700000	1349000000	179700000	41	44	18	Glutamate dehydrogenase 1 mitochondrial OS	GLUD1
P49448|DHE4_HUMAN	0	0	6231	434400	0	0	0	0	0	7	28	2	Glutamate dehydrogenase 2 mitochondrial OS	GLUD2
Q49A26|GLYR1_HUMAN	10730000	2038000	1558000	0	0	0	2091000	9567000	0	18	7	7	Putative oxidoreductase GLYR1 OS	GLYR1
P17900|SAP3_HUMAN	36510000	20620000	5251000	5783000	1632000	0	18000000	7601000	0	20	5	5	Ganglioside GM2 activator OS	GM2A
P60983|GMFB_HUMAN	101600000	101400000	4530000	23010000	30320000	0	98070000	84940000	0	44	6	6	Glia maturation factor beta OS	GMFB
Q96IJ6|GMPPA_HUMAN	50920000	32730000	37990000	56030000	41370000	447300	29120000	15600000	0	39	15	15	Mannose-1-phosphate guanyltransferase alpha OS	GMPPA
Q9Y5P6|GMPPB_HUMAN	7334000	11800000	0	4492000	330200	0	19930000	23040000	0	26	7	7	Mannose-1-phosphate guanyltransferase beta OS	GMPPB
Q9P2T1|GMPR2_HUMAN	94710	2644000	0	62610	418000	0	0	1190000	0	6	2	2	GMP reductase 2 OS	GMPR2
P49915|GUAA_HUMAN	267600000	147200000	18180000	635800000	198900000	17610000	409600000	230200000	90520000	56	33	33	GMP synthase [glutamine-hydrolyzing] OS	GMPS
P29992|GNA11_HUMAN	53230000	36750000	7687000	70070000	27180000	1259000	61210000	16110000	0	25	10	7	Guanine nucleotide-binding protein subunit alpha-11 OS	GNA11
Q14344|GNA13_HUMAN	40400000	38890000	5639000	4902000	26500000	2332000	36180000	14280000	0	31	10	8	Guanine nucleotide-binding protein subunit alpha-13 OS	GNA13
P63096|GNAI1_HUMAN	2580000	3109000	0	0	0	0	0	0	0	9	12	2	Guanine nucleotide-binding protein G(i) subunit alpha-1 OS	GNAI1
P04899|GNAI2_HUMAN	156200000	155600000	83850000	127700000	79920000	95870000	223200000	139900000	135300000	43	22	12	Guanine nucleotide-binding protein G(i) subunit alpha-2 OS	GNAI2
P08754|GNAI3_HUMAN	34400000	27490000	38670000	3297000	4112000	18030000	36000000	29110000	0	24	14	7	Guanine nucleotide-binding protein G(k) subunit alpha OS	GNAI3
P50148|GNAQ_HUMAN	13980000	29530000	0	21620000	65800000	3948000	26400000	0	0	16	8	5	Guanine nucleotide-binding protein G(q) subunit alpha OS	GNAQ
Q5JWF2|GNAS1_HUMAN	33740000	79030000	15050000	17410000	24500000	2924000	87810000	64010000	5304000	13	14	11	Guanine nucleotide-binding protein G(s) subunit alpha isoforms XLas OS	GNAS
P62873|GBB1_HUMAN	0	9314000	0	2070000	0	0	15050000	2626000	0	15	15	4	Guanine nucleotide-binding protein G(I)/G(S)/G(T) subunit beta-1 OS	GNB1
Q9BYB4|GNB1L_HUMAN	2038000	1944000	0	14610000	3406000	0	9406000	0	0	9	3	3	Guanine nucleotide-binding protein subunit beta-like protein 1 OS	GNB1L
P62879|GBB2_HUMAN	5003000	31690000	0	0	0	0	7636000	8154000	4393000	16	18	5	Guanine nucleotide-binding protein G(I)/G(S)/G(T) subunit beta-2 OS	GNB2
Q9HAV0|GBB4_HUMAN	2492000	6437000	0	0	0	0	0	0	0	11	11	3	Guanine nucleotide-binding protein subunit beta-4 OS	GNB4
Q9Y223|GLCNE_HUMAN	35610000	49340000	275700000	71350000	55450000	0	49640000	62100000	12130000	42	21	21	Bifunctional UDP-N-acetylglucosamine 2-epimerase/N-acetylmannosamine kinase OS	GNE
Q9UBI6|GBG12_HUMAN	123700000	106100000	23350000	54150000	9508000	19080000	75040000	69940000	20550000	81	7	7	Guanine nucleotide-binding protein G(I)/G(S)/G(O) subunit gamma-12 OS	GNG12
P36915|GNL1_HUMAN	8707000	20740000	0	90810000	5250000	0	88900000	125000000	0	25	12	12	Guanine nucleotide-binding protein-like 1 OS	GNL1
Q9BVP2|GNL3_HUMAN	0	0	15000000	0	16400000	36520000	0	4807000	123000000	16	5	5	Guanine nucleotide-binding protein-like 3 OS	GNL3
O15228|GNPAT_HUMAN	1522000	949600	0	1146000	2070000	0	2093000	140800	0	2	2	2	Dihydroxyacetone phosphate acyltransferase OS	GNPAT
P46926|GNPI1_HUMAN	275900000	211700000	23300000	305600000	277800000	77270000	427500000	247000000	60760000	47	18	12	Glucosamine-6-phosphate isomerase 1 OS	GNPDA1
Q8TDQ7|GNPI2_HUMAN	5406000	9004000	0	9183000	0	0	1965000	0	0	13	9	3	Glucosamine-6-phosphate isomerase 2 OS	GNPDA2
Q96EK6|GNA1_HUMAN	5310000	17480000	0	0	0	0	0	15080000	0	43	4	4	Glucosamine 6-phosphate N-acetyltransferase OS	GNPNAT1
Q3T906|GNPTA_HUMAN	252400	3708000	0	0	19510000	19760000	0	1278000	0	7	9	9	N-acetylglucosamine-1-phosphotransferase subunits alpha/beta OS	GNPTAB
Q9UJJ9|GNPTG_HUMAN	586700	2167000	0	0	1725000	0	0	0	0	11	2	2	N-acetylglucosamine-1-phosphotransferase subunit gamma OS	GNPTG
P15586|GNS_HUMAN	362300000	242200000	36810000	374700000	121300000	10770000	340700000	272100000	19920000	37	20	20	N-acetylglucosamine-6-sulfatase OS	GNS
Q92805|GOGA1_HUMAN	3302000	824800	0	0	0	0	0	0	0	3	2	2	Golgin subfamily A member 1 OS	GOLGA1
Q08379|GOGA2_HUMAN	72860000	48540000	5838000	99660000	5905000	44570000	25850000	34780000	8780000	35	22	22	Golgin subfamily A member 2 OS	GOLGA2
Q08378|GOGA3_HUMAN	35760000	59910000	8858000	5442000	37750000	2890000	46530000	56880000	0	26	29	29	Golgin subfamily A member 3 OS	GOLGA3
Q13439|GOGA4_HUMAN	40620000	30750000	1568000	31760000	0	0	55930000	44470000	0	19	34	34	Golgin subfamily A member 4 OS	GOLGA4
Q8TBA6|GOGA5_HUMAN	17160000	16490000	2121000	9336000	221900	0	2313000	43020000	3518000	27	18	18	Golgin subfamily A member 5 OS	GOLGA5
Q14789|GOGB1_HUMAN	50110000	52260000	15260000	14870000	4599000	5579000	105000000	16870000	659300	17	41	41	Golgin subfamily B member 1 OS	GOLGB1
O00461|GOLI4_HUMAN	44160000	20330000	2296000	7536000	2049000	0	8894000	8909000	5324000	19	11	11	Golgi integral membrane protein 4 OS	GOLIM4
Q8NBJ4|GOLM1_HUMAN	0	1052000	0	272500	0	0	0	0	0	8	2	2	Golgi membrane protein 1 OS	GOLM1
Q9H4A6|GOLP3_HUMAN	29170000	17400000	0	52640000	13840000	0	17610000	23290000	7485000	35	6	5	Golgi phosphoprotein 3 OS	GOLPH3
Q9H4A5|GLP3L_HUMAN	1946000	3170000	0	202900	1444000	1525000	8844000	13010000	2163000	16	3	2	Golgi phosphoprotein 3-like OS	GOLPH3L
Q9Y3E0|GOT1B_HUMAN	41220000	32660000	6519000	14790000	16160000	7305000	51600000	21310000	0	20	3	3	Vesicle transport protein GOT1B OS	GOLT1B
Q9HD26|GOPC_HUMAN	9076000	8433000	0	7263000	0	0	3780000	4750000	0	27	11	11	Golgi-associated PDZ and coiled-coil motif-containing protein OS	GOPC
Q9H8Y8|GORS2_HUMAN	94960000	75860000	31270000	76320000	47810000	0	30800000	32310000	7145000	36	14	13	Golgi reassembly-stacking protein 2 OS	GORASP2
O95249|GOSR1_HUMAN	21300000	3071000	0	16600000	0	0	2479000	0	0	29	6	6	Golgi SNAP receptor complex member 1 OS	GOSR1
O14653|GOSR2_HUMAN	13160000	12800000	0	0	8769000	0	457500	19790000	0	26	4	4	Golgi SNAP receptor complex member 2 OS	GOSR2
P17174|AATC_HUMAN	384900000	260300000	39220000	273600000	230100000	17920000	385300000	371700000	62740000	72	28	28	Aspartate aminotransferase cytoplasmic OS	GOT1
P00505|AATM_HUMAN	1154000000	552700000	51720000	1263000000	913000000	91150000	518600000	355100000	135200000	81	41	41	Aspartate aminotransferase mitochondrial OS	GOT2
O43292|GPAA1_HUMAN	1788000	1612000	0	0	3804000	0	0	0	0	6	3	3	Glycosylphosphatidylinositol anchor attachment 1 protein OS	GPAA1
Q53EU6|GPAT3_HUMAN	13490000	13040000	1224000	17430000	32500000	0	1908000	20110000	0	21	8	8	Glycerol-3-phosphate acyltransferase 3 OS	GPAT3
Q86UL3|GPAT4_HUMAN	0	4192000	0	0	2588000	0	8321000	0	0	9	3	3	Glycerol-3-phosphate acyltransferase 4 OS	GPAT4
Q8N335|GPD1L_HUMAN	56200000	23750000	0	2286000	37580000	0	9787000	10190000	0	22	5	5	Glycerol-3-phosphate dehydrogenase 1-like protein OS	GPD1L
P43304|GPDM_HUMAN	189900000	111600000	34520000	53960000	46990000	660600	138100000	85030000	0	53	29	29	Glycerol-3-phosphate dehydrogenase mitochondrial OS	GPD2
Q9NQX3|GEPH_HUMAN	9380000	5797000	0	28500000	45220000	0	7101000	15750000	0	21	11	11	Gephyrin OS	GPHN
P06744|G6PI_HUMAN	2837000000	2100000000	787700000	2494000000	1785000000	55370000	1130000000	743600000	295200000	82	64	63	Glucose-6-phosphate isomerase OS	GPI
Q92917|GPKOW_HUMAN	7911000	6250000	0	55080000	8646000	0	34140000	8842000	0	20	7	7	G patch domain and KOW motifs-containing protein OS	GPKOW
Q9UHW5|GPN3_HUMAN	0	2973000	0	34520	700500	0	0	0	0	12	2	2	GPN-loop GTPase 3 OS	GPN3
Q14956|GPNMB_HUMAN	135900000	63030000	72300000	81340000	52780000	23330000	134000000	92030000	0	15	9	9	Transmembrane glycoprotein NMB OS	GPNMB
B7ZAQ6|GPHRA_HUMAN	1670000	2456000	1266000	0	0	0	0	0	0	9	2	2	Golgi pH regulator A OS	GPR89A
P0CG08|GPHRB_HUMAN	1670000	2456000	1266000	0	0	0	0	0	0	9	2	2	Golgi pH regulator B OS	GPR89B
Q13098|CSN1_HUMAN	55540000	47700000	5313000	53480000	103400000	1283000	40100000	38520000	3383000	37	15	15	COP9 signalosome complex subunit 1 OS	GPS1
P07203|GPX1_HUMAN	133100000	87530000	25330000	262800000	58540000	18640000	265500000	153600000	71560000	66	11	11	Glutathione peroxidase 1 OS	GPX1
Q8TED1|GPX8_HUMAN	46520000	44150000	0	33590000	22950000	0	5855000	7799000	0	36	6	6	Probable glutathione peroxidase 8 OS	GPX8
Q13322|GRB10_HUMAN	42460000	46290000	431300	22840000	26870000	0	16440000	0	0	26	13	13	Growth factor receptor-bound protein 10 OS	GRB10
P62993|GRB2_HUMAN	14010000	41990000	10430000	33260000	6937000	4874000	60110000	55190000	12990000	61	12	12	Growth factor receptor-bound protein 2 OS	GRB2
Q9UBQ7|GRHPR_HUMAN	221500000	181400000	17640000	110600000	94160000	9010000	97930000	80810000	12120000	55	15	15	Glyoxylate reductase/hydroxypyruvate reductase OS	GRHPR
Q4V328|GRAP1_HUMAN	10270000	11180000	0	32300000	0	0	3945000	3321000	1333000	17	10	10	GRIP1-associated protein 1 OS	GRIPAP1
P41594|GRM5_HUMAN	0	0	3282000	4611000	0	0	0	0	0	3	2	2	Metabotropic glutamate receptor 5 OS	GRM5
Q9HAV7|GRPE1_HUMAN	112200000	63420000	9273000	83590000	28710000	8303000	163900000	115700000	11470000	53	13	13	GrpE protein homolog 1 mitochondrial OS	GRPEL1
Q12849|GRSF1_HUMAN	20830000	17120000	0	7624000	29640000	0	6009000	3311000	0	28	8	8	G-rich sequence factor 1 OS	GRSF1
Q9BQ67|GRWD1_HUMAN	9215000	15080000	1581000	43480000	37950000	0	3649000	9203000	0	16	4	4	Glutamate-rich WD repeat-containing protein 1 OS	GRWD1
P57764|GSDMD_HUMAN	5239000	4075000	0	0	822400	0	16720000	3014000	0	9	3	3	Gasdermin-D OS	GSDMD
P49841|GSK3B_HUMAN	13410000	16060000	0	69380000	29750000	0	3820000	0	8865000	20	4	4	Glycogen synthase kinase-3 beta OS	GSK3B
P06396|GELS_HUMAN	445800000	1140000000	368000000	90750000	754500000	235900000	310300000	583000000	225100000	56	43	43	Gelsolin OS	GSN
P15170|ERF3A_HUMAN	116700000	37080000	0	92880000	16570000	0	10990000	5970000	0	17	23	9	Eukaryotic peptide chain release factor GTP-binding subunit ERF3A OS	GSPT1
Q8IYD1|ERF3B_HUMAN	78470000	29360000	0	1531000	65150000	0	6606000	4894000	0	7	17	3	Eukaryotic peptide chain release factor GTP-binding subunit ERF3B OS	GSPT2
P00390|GSHR_HUMAN	187200000	119000000	43470000	383500000	130600000	25840000	146000000	85120000	15540000	57	22	22	Glutathione reductase mitochondrial OS	GSR
P48637|GSHB_HUMAN	109500000	90470000	20730000	70530000	42190000	10720000	163800000	129500000	0	37	17	17	Glutathione synthetase OS	GSS
Q9Y2Q3|GSTK1_HUMAN	193600000	157800000	35000000	259200000	146700000	21310000	247800000	98450000	37170000	69	11	11	Glutathione S-transferase kappa 1 OS	GSTK1
P09488|GSTM1_HUMAN	47490000	0	0	22730000	2989000	0	16130000	0	0	34	11	7	Glutathione S-transferase Mu 1 OS	GSTM1
P28161|GSTM2_HUMAN	12790000	0	0	6746000	0	0	0	0	0	17	8	4	Glutathione S-transferase Mu 2 OS	GSTM2
P78417|GSTO1_HUMAN	1224000000	591500000	190800000	1105000000	820800000	195900000	1178000000	889400000	799600000	66	24	24	Glutathione S-transferase omega-1 OS	GSTO1
P09211|GSTP1_HUMAN	1759000000	1135000000	184200000	3098000000	589000000	184100000	2251000000	993200000	237600000	70	19	19	Glutathione S-transferase P OS	GSTP1
P30711|GSTT1_HUMAN	9566000	4986000	0	0	0	0	0	0	0	28	4	4	Glutathione S-transferase theta-1 OS	GSTT1
O43708|MAAI_HUMAN	21430000	14680000	0	54390000	10990000	0	12550000	741600	0	24	3	3	Maleylacetoacetate isomerase OS	GSTZ1
P52655|TF2AA_HUMAN	0	7271000	0	568800	0	1755000	7063000	0	0	7	2	2	Transcription initiation factor IIA subunit 1 OS	GTF2A1
P29083|T2EA_HUMAN	6103000	2290000	4609000	11450000	0	0	13860000	2671000	0	14	4	4	General transcription factor IIE subunit 1 OS	GTF2E1
P29084|T2EB_HUMAN	12900000	3871000	0	299500	0	0	5922000	0	0	18	3	3	Transcription initiation factor IIE subunit beta OS	GTF2E2
P35269|T2FA_HUMAN	29220000	41600000	0	26440000	16180000	0	104800000	50000000	0	25	12	12	General transcription factor IIF subunit 1 OS	GTF2F1
P13984|T2FB_HUMAN	28750000	34660000	0	21360000	0	0	12050000	12490000	0	44	9	9	General transcription factor IIF subunit 2 OS	GTF2F2
P32780|TF2H1_HUMAN	6068000	933800	0	0	0	0	0	0	0	4	2	2	General transcription factor IIH subunit 1 OS	GTF2H1
P78347|GTF2I_HUMAN	68900000	73070000	19810000	103400000	35860000	1970000	113400000	65160000	0	31	24	23	General transcription factor II-I OS	GTF2I
Q12789|TF3C1_HUMAN	6375000	7198000	0	3494000	43080000	0	0	0	0	7	10	10	General transcription factor 3C polypeptide 1 OS	GTF3C1
Q8WUA4|TF3C2_HUMAN	0	723200	0	0	16330000	0	0	0	0	5	3	2	General transcription factor 3C polypeptide 2 OS	GTF3C2
Q9UKN8|TF3C4_HUMAN	1845000	7347000	0	0	8006000	0	0	0	0	6	5	5	General transcription factor 3C polypeptide 4 OS	GTF3C4
O00178|GTPB1_HUMAN	1532000	1614000	0	0	0	0	0	1146000	0	6	3	3	GTP-binding protein 1 OS	GTPBP1
A4D1E9|GTPBA_HUMAN	0	2690000	0	0	0	0	0	0	0	7	2	2	GTP-binding protein 10 OS	GTPBP10
Q969Y2|GTPB3_HUMAN	1134000	20550	0	0	0	0	0	0	0	7	2	2	tRNA modification GTPase GTPBP3 mitochondrial OS	GTPBP3
Q9BZE4|NOG1_HUMAN	0	6430000	0	0	4221000	16320000	0	3351000	21280000	18	7	7	Nucleolar GTP-binding protein 1 OS	GTPBP4
Q16774|KGUA_HUMAN	28370000	13930000	0	74460000	15890000	0	2514000	608700	0	26	3	3	Guanylate kinase OS	GUK1
P46976|GLYG_HUMAN	0	0	1222000000	0	30110000	198400000	0	0	3224000000	28	14	14	Glycogenin-1 OS	GYG1
P13807|GYS1_HUMAN	0	0	2985000000	0	17780000	9483000	0	0	726300000	40	22	22	Glycogen [starch] synthase muscle OS	GYS1
Q92522|H1X_HUMAN	10680000	34110000	4180000	39210000	0	0	12460000	2658000	0	29	8	8	Histone H1x OS	H1FX
Q71UI9|H2AV_HUMAN	9346000	6174000	0	0	677100	0	0	0	0	19	4	2	Histone H2A.V OS	H2AFV
P0C0S5|H2AZ_HUMAN	9346000	6174000	0	0	677100	0	0	0	0	19	4	2	Histone H2A.Z OS	H2AFZ
P84243|H33_HUMAN	0	0	0	0	358800	0	295800	122300	0	30	3	3	Histone H3.3 OS	H3F3A
O95479|G6PE_HUMAN	48010000	27560000	2144000	11350000	18410000	0	23540000	12410000	0	26	14	14	GDH/6PGL endoplasmic bifunctional protein OS	H6PD
Q5JVS0|HABP4_HUMAN	314000	6383000	0	1586000	583700	0	0	0	0	12	5	4	Intracellular hyaluronan-binding protein 4 OS	HABP4
Q9P035|HACD3_HUMAN	96360000	94010000	38550000	29580000	46860000	2020000	43560000	31670000	10180000	33	14	13	Very-long-chain (3R)-3-hydroxyacyl-CoA dehydratase 3 OS	HACD3
Q16836|HCDH_HUMAN	710200000	509200000	248100000	1024000000	409400000	18150000	620400000	197600000	23840000	81	25	25	Hydroxyacyl-coenzyme A dehydrogenase mitochondrial OS	HADH
P40939|ECHA_HUMAN	924400000	663700000	334600000	995200000	662400000	80650000	704300000	422800000	175500000	65	49	48	Trifunctional enzyme subunit alpha mitochondrial OS	HADHA
P55084|ECHB_HUMAN	385900000	419200000	134300000	464100000	333800000	8085000	499600000	408700000	30130000	65	34	34	Trifunctional enzyme subunit beta mitochondrial OS	HADHB
P12081|SYHC_HUMAN	128300000	141300000	34000000	43590000	38280000	4985000	74420000	170300000	19610000	34	23	17	Histidine--tRNA ligase cytoplasmic OS	HARS
P49590|SYHM_HUMAN	2962000	6572000	0	0	0	0	0	0	0	9	10	4	Probable histidine--tRNA ligase mitochondrial OS	HARS2
O14929|HAT1_HUMAN	144000000	119900000	527900	124100000	291700000	28750000	99160000	31890000	8777000	33	8	8	Histone acetyltransferase type B catalytic subunit OS	HAT1
O00165|HAX1_HUMAN	3489000	2086000	0	0	17990000	0	0	1784000	0	20	3	3	HCLS1-associated protein X-1 OS	HAX1
P69905|HBA_HUMAN	66440000	67550000	85010000	35240000	37710000	30110000	4054000	41740000	35110000	35	4	4	Hemoglobin subunit alpha OS	HBA1
P68871|HBB_HUMAN	0	0	0	0	983500	1657000	0	0	3514000	17	5	3	Hemoglobin subunit beta OS	HBB
Q9Y450|HBS1L_HUMAN	28170000	30750000	665200	6183000	0	0	10140000	512300	0	22	10	10	HBS1-like protein OS	HBS1L
P53701|CCHL_HUMAN	394600000	5646000	0	10300000	12760000	0	7899000	0	0	23	6	6	Cytochrome c-type heme lyase OS	HCCS
P51610|HCFC1_HUMAN	168500000	96060000	23480000	236200000	63750000	12230000	172000000	94420000	35630000	30	47	47	Host cell factor 1 OS	HCFC1
Q13547|HDAC1_HUMAN	8982000	16500000	403000	121600	50890000	0	0	6888000	0	17	16	6	Histone deacetylase 1 OS	HDAC1
Q92769|HDAC2_HUMAN	34840000	13270000	2588000	14250000	66460000	0	7801000	15900000	0	18	17	7	Histone deacetylase 2 OS	HDAC2
P56524|HDAC4_HUMAN	1991000	0	0	0	0	0	0	0	0	3	2	2	Histone deacetylase 4 OS	HDAC4
Q7Z4H3|HDDC2_HUMAN	16720000	14270000	0	4373000	0	0	988100	494200	0	19	3	3	HD domain-containing protein 2 OS	HDDC2
P51858|HDGF_HUMAN	309900000	143600000	41060000	391400000	75590000	0	391300000	258800000	5796000	57	19	16	Hepatoma-derived growth factor OS	HDGF
Q7Z4V5|HDGR2_HUMAN	27580000	17550000	0	0	0	7687000	3463000	646800	0	16	12	9	Hepatoma-derived growth factor-related protein 2 OS	HDGFRP2
Q9H0R4|HDHD2_HUMAN	10210000	9498000	0	15390000	0	0	25850000	2143000	0	36	5	5	Haloacid dehalogenase-like hydrolase domain-containing protein 2 OS	HDHD2
Q00341|VIGLN_HUMAN	551300000	448400000	88040000	459300000	218300000	50690000	386000000	237800000	111400000	51	54	54	Vigilin OS	HDLBP
Q9H583|HEAT1_HUMAN	699200	3050000	777200	0	32110000	0	3687000	10560000	0	6	9	9	HEAT repeat-containing protein 1 OS	HEATR1
Q7Z4Q2|HEAT3_HUMAN	13250000	5549000	0	45760000	17750000	4155000	31280000	6298000	0	7	4	4	HEAT repeat-containing protein 3 OS	HEATR3
Q9P2D3|HTR5B_HUMAN	2984000	533000	0	0	0	0	0	0	0	2	3	3	HEAT repeat-containing protein 5B OS	HEATR5B
Q6AI08|HEAT6_HUMAN	988500	0	0	0	5515000	0	0	0	0	4	2	2	HEAT repeat-containing protein 6 OS	HEATR6
Q9NRV9|HEBP1_HUMAN	127700000	68380000	10120000	134600000	48320000	0	168200000	88010000	64060000	59	9	9	Heme-binding protein 1 OS	HEBP1
Q9Y5Z4|HEBP2_HUMAN	51820000	30330000	0	62890000	17310000	1131000	71100000	48290000	1083000	32	6	6	Heme-binding protein 2 OS	HEBP2
Q9ULT8|HECD1_HUMAN	13790000	8675000	626200	22080000	36720000	1761000	9428000	24970000	0	12	22	22	E3 ubiquitin-protein ligase HECTD1 OS	HECTD1
Q5T447|HECD3_HUMAN	3847000	7664000	886500	0	18610000	0	12010000	55260000	0	12	10	10	E3 ubiquitin-protein ligase HECTD3 OS	HECTD3
Q9Y4D8|HECD4_HUMAN	0	13830000	0	3922000	6221000	0	0	0	0	2	7	6	Probable E3 ubiquitin-protein ligase HECTD4 OS	HECTD4
Q9P2P5|HECW2_HUMAN	648900	0	0	0	0	0	0	0	0	2	2	2	E3 ubiquitin-protein ligase HECW2 OS	HECW2
Q9NRZ9|HELLS_HUMAN	0	0	0	0	12470000	0	0	0	0	3	3	3	Lymphoid-specific helicase OS	HELLS
O95714|HERC2_HUMAN	0	9040000	10250000	0	37140000	1908000	0	1960000	13150000	4	12	12	E3 ubiquitin-protein ligase HERC2 OS	HERC2
Q5GLZ8|HERC4_HUMAN	17790000	17740000	5745000	3835000	9044000	0	18550000	34200000	0	14	10	10	Probable E3 ubiquitin-protein ligase HERC4 OS	HERC4
Q9UII4|HERC5_HUMAN	0	0	690300	0	0	203100	0	0	0	3	2	2	E3 ISG15--protein ligase HERC5 OS	HERC5
P06865|HEXA_HUMAN	99070000	70660000	0	76390000	69280000	0	66320000	23550000	5219000	24	11	9	Beta-hexosaminidase subunit alpha OS	HEXA
P07686|HEXB_HUMAN	305000000	194700000	36530000	68980000	79390000	0	108100000	53590000	1459000	42	24	22	Beta-hexosaminidase subunit beta OS	HEXB
Q30201|HFE_HUMAN	1817000	3394000	0	81500	0	0	358400	116000	0	7	2	2	Hereditary hemochromatosis protein OS	HFE
Q9BTY7|HGH1_HUMAN	6936000	13610000	0	0	47010000	0	939900	7331000	0	22	5	5	Protein HGH1 homolog OS	HGH1
O14964|HGS_HUMAN	103300000	60230000	0	157000000	31220000	7261000	234000000	127800000	18530000	24	21	21	Hepatocyte growth factor-regulated tyrosine kinase substrate OS	HGS
P31937|3HIDH_HUMAN	80540000	44470000	3626000	39400000	33310000	0	42420000	18370000	112900000	46	12	12	3-hydroxyisobutyrate dehydrogenase mitochondrial OS	HIBADH
Q6NVY1|HIBCH_HUMAN	25850000	18620000	2528000	4938000	0	0	704900	5189000	0	24	9	9	3-hydroxyisobutyryl-CoA hydrolase mitochondrial OS	HIBCH
Q9Y241|HIG1A_HUMAN	785600	0	6456000	0	4940000	0	0	0	0	65	4	4	HIG1 domain family member 1A mitochondrial OS	HIGD1A
Q53FT3|HIKES_HUMAN	0	778500	0	10640000	2310000	0	9780000	2387000	0	13	3	3	Protein Hikeshi OS	HIKESHI
P49773|HINT1_HUMAN	678200000	531000000	36050000	432700000	202700000	4356000	217400000	197300000	9536000	79	14	14	Histidine triad nucleotide-binding protein 1 OS	HINT1
Q9BX68|HINT2_HUMAN	143700000	132600000	44130000	29600000	14600000	0	69930000	46110000	8646000	63	9	9	Histidine triad nucleotide-binding protein 2 mitochondrial OS	HINT2
Q9NQE9|HINT3_HUMAN	319500	1800000	0	0	0	0	5105000	5441000	0	14	2	2	Histidine triad nucleotide-binding protein 3 OS	HINT3
O00291|HIP1_HUMAN	2993000	9521000	0	18120000	12590000	821300	9921000	0	5340000	5	4	4	Huntingtin-interacting protein 1 OS	HIP1
O75146|HIP1R_HUMAN	0	449800	0	424400	0	0	1388000	0	0	4	3	3	Huntingtin-interacting protein 1-related protein OS	HIP1R
Q02539|H11_HUMAN	5255000	676200	0	7561000	0	0	0	0	0	14	11	2	Histone H1.1 OS	HIST1H1A
P16401|H15_HUMAN	254300000	1033000000	1079000000	130200000	440300000	117000000	126700000	679400000	723500000	38	20	17	Histone H1.5 OS	HIST1H1B
P16403|H12_HUMAN	1971000	7763000	39670000	0	11740000	2235000	10130000	40440000	31290000	20	21	6	Histone H1.2 OS	HIST1H1C
P16402|H13_HUMAN	0	417000	0	0	12330	0	900000	59520	0	9	16	3	Histone H1.3 OS	HIST1H1D
P10412|H14_HUMAN	0	6397000	36180000	0	3326000	754000	11000	14520000	106500000	13	21	6	Histone H1.4 OS	HIST1H1E
P22492|H1T_HUMAN	0	0	0	3108000	0	5982000	0	0	0	11	9	2	Histone H1t OS	HIST1H1T
Q99877|H2B1N_HUMAN	145500000	173700000	350500000	378400000	236600000	51940000	439200000	493500000	753300000	53	8	8	Histone H2B type 1-N OS	HIST1H2BN
P62805|H4_HUMAN	1409000	4077000	2953000	1924000	16850000	3211000	0	0	4708000	39	4	4	Histone H4 OS	HIST1H4A
P19367|HXK1_HUMAN	2539000000	1744000000	635900000	1233000000	718700000	168000000	1681000000	879900000	421100000	57	68	60	Hexokinase-1 OS	HK1
P52789|HXK2_HUMAN	463700000	384300000	76350000	38360000	15670000	0	155200000	149200000	5524000	50	54	45	Hexokinase-2 OS	HK2
P01892|1A02_HUMAN	78480000	40700000	11620000	29600000	11400000	386600	43050000	2903000	0	28	19	9	HLA class I histocompatibility antigen A-2 alpha chain OS	HLA-A
Q14527|HLTF_HUMAN	16080000	12040000	0	33820000	9989000	0	8600000	1732000	0	15	10	10	Helicase-like transcription factor OS	HLTF
Q8TCT9|HM13_HUMAN	90340000	80060000	28570000	74390000	57120000	10520000	17680000	44050000	0	18	6	6	Minor histocompatibility antigen H13 OS	HM13
P08397|HEM3_HUMAN	31740000	23550000	0	461800	9370000	0	8485000	6215000	0	21	7	7	Porphobilinogen deaminase OS	HMBS
Q9NP66|HM20A_HUMAN	0	3730000	0	0	0	0	0	1988000	0	14	3	3	High mobility group protein 20A OS	HMG20A
P17096|HMGA1_HUMAN	1134000000	354800000	60230000	686300000	268600000	61950000	189700000	158300000	118000000	61	8	8	High mobility group protein HMG-I/HMG-Y OS	HMGA1
P52926|HMGA2_HUMAN	362000000	184000000	26870000	485900000	54650000	14300000	39080000	19790000	38960000	56	7	7	High mobility group protein HMGI-C OS	HMGA2
P09429|HMGB1_HUMAN	681000000	275300000	34570000	639800000	205100000	13850000	632800000	573000000	62340000	36	25	15	High mobility group protein B1 OS	HMGB1
P26583|HMGB2_HUMAN	271600000	103000000	210000	193200000	49050000	969700	122100000	136500000	21960000	58	22	15	High mobility group protein B2 OS	HMGB2
O15347|HMGB3_HUMAN	37850000	9267000	0	33450000	3601000	0	39080000	42350000	20420000	51	12	10	High mobility group protein B3 OS	HMGB3
P35914|HMGCL_HUMAN	15950000	11890000	0	16090000	0	0	9206000	711200	0	12	3	3	Hydroxymethylglutaryl-CoA lyase mitochondrial OS	HMGCL
P04035|HMDH_HUMAN	0	0	0	0	12340000	0	0	0	0	5	3	3	3-hydroxy-3-methylglutaryl-coenzyme A reductase OS	HMGCR
Q01581|HMCS1_HUMAN	14640000	34800000	7951000	97610000	67690000	2242000	16210000	4209000	0	37	14	14	Hydroxymethylglutaryl-CoA synthase cytoplasmic OS	HMGCS1
P05204|HMGN2_HUMAN	192600000	8534000	0	132300000	5723000	0	27640000	10610000	0	62	15	13	Non-histone chromosomal protein HMG-17 OS	HMGN2
O00479|HMGN4_HUMAN	64730	0	0	371300	0	0	302700	0	0	27	4	3	High mobility group nucleosome-binding domain-containing protein 4 OS	HMGN4
P09601|HMOX1_HUMAN	42820000	41760000	2344000	54180000	31040000	2675000	55130000	8142000	2419000	49	13	13	Heme oxygenase 1 OS	HMOX1
P30519|HMOX2_HUMAN	29550000	52220000	1511000	81320000	2811000	0	19400000	6570000	0	28	6	6	Heme oxygenase 2 OS	HMOX2
A6NHT5|HMX3_HUMAN	0	31430000	1098000000	15310000	18510000	983800000	0	3385000	1021000000	20	6	6	Homeobox protein HMX3 OS	HMX3
Q9UK76|HN1_HUMAN	547300000	37680000	1161000	141800000	51900000	0	178900000	107200000	0	38	4	4	Hematological and neurological expressed 1 protein OS	HN1
Q9H910|HN1L_HUMAN	22730000	13410000	0	27700000	13200000	11520000	92850000	82590000	0	54	7	7	Hematological and neurological expressed 1-like protein OS	HN1L
Q13151|ROA0_HUMAN	103800000	77740000	5060000	128100000	64550000	13300000	111700000	47380000	24880000	44	11	10	Heterogeneous nuclear ribonucleoprotein A0 OS	HNRNPA0
P09651|ROA1_HUMAN	1596000000	825500000	231800000	3874000000	452800000	92710000	906000000	421400000	165800000	31	60	21	Heterogeneous nuclear ribonucleoprotein A1 OS	HNRNPA1
Q32P51|RA1L2_HUMAN	0	2570000	0	0	0	0	506900	0	0	20	42	3	Heterogeneous nuclear ribonucleoprotein A1-like 2 OS	HNRNPA1L2
P22626|ROA2_HUMAN	2405000000	1428000000	1241000000	3530000000	1036000000	225300000	2018000000	2424000000	1005000000	69	53	45	Heterogeneous nuclear ribonucleoproteins A2/B1 OS	HNRNPA2B1
P51991|ROA3_HUMAN	497600000	403200000	83270000	218100000	85840000	18740000	518100000	349700000	98900000	43	29	23	Heterogeneous nuclear ribonucleoprotein A3 OS	HNRNPA3
Q99729|ROAA_HUMAN	149700000	62010000	2897000	152700000	34480000	0	138400000	76060000	0	39	15	14	Heterogeneous nuclear ribonucleoprotein A/B OS	HNRNPAB
P07910|HNRPC_HUMAN	28160000	70820000	1920000000	5985000	112900000	2124000000	3956000	7029000	1311000000	29	10	10	Heterogeneous nuclear ribonucleoproteins C1/C2 OS	HNRNPC
Q14103|HNRPD_HUMAN	1264000000	650800000	537700000	1741000000	545900000	297100000	1777000000	1300000000	932100000	57	24	22	Heterogeneous nuclear ribonucleoprotein D0 OS	HNRNPD
O14979|HNRDL_HUMAN	91670000	62530000	13830000	172700000	54280000	12600000	340700000	78240000	45550000	20	10	8	Heterogeneous nuclear ribonucleoprotein D-like OS	HNRNPDL
P52597|HNRPF_HUMAN	449700000	379400000	290600000	705400000	500000000	262300000	796600000	603900000	338800000	55	27	23	Heterogeneous nuclear ribonucleoprotein F OS	HNRNPF
P31943|HNRH1_HUMAN	35300000	36000000	0	4485000	5548000	0	59280000	48480000	0	27	22	8	Heterogeneous nuclear ribonucleoprotein H OS	HNRNPH1
P55795|HNRH2_HUMAN	53640000	92540000	49080000	118200000	82440000	17510000	197100000	78250000	48190000	28	21	9	Heterogeneous nuclear ribonucleoprotein H2 OS	HNRNPH2
P31942|HNRH3_HUMAN	64340000	67230000	18970000	148600000	50100000	9188000	96940000	49030000	3475000	42	12	12	Heterogeneous nuclear ribonucleoprotein H3 OS	HNRNPH3
P61978|HNRPK_HUMAN	3208000000	3122000000	1095000000	3220000000	1390000000	751700000	5580000000	3984000000	1649000000	72	44	44	Heterogeneous nuclear ribonucleoprotein K OS	HNRNPK
P14866|HNRPL_HUMAN	1248000000	954900000	242100000	1569000000	433400000	42130000	1090000000	447900000	166100000	70	35	35	Heterogeneous nuclear ribonucleoprotein L OS	HNRNPL
P52272|HNRPM_HUMAN	2250000000	1913000000	1691000000	4095000000	1407000000	835600000	3252000000	2559000000	1402000000	81	78	78	Heterogeneous nuclear ribonucleoprotein M OS	HNRNPM
O43390|HNRPR_HUMAN	361900000	309400000	146500000	139500000	101200000	100200000	711500000	486000000	269700000	32	33	21	Heterogeneous nuclear ribonucleoprotein R OS	HNRNPR
Q00839|HNRPU_HUMAN	1930000000	1421000000	1531000000	2342000000	960100000	581000000	2490000000	1915000000	1515000000	55	64	62	Heterogeneous nuclear ribonucleoprotein U OS	HNRNPU
Q9BUJ2|HNRL1_HUMAN	85450000	112900000	367700000	50620000	74080000	179300000	163600000	147900000	364700000	41	32	31	Heterogeneous nuclear ribonucleoprotein U-like protein 1 OS	HNRNPUL1
Q1KMD3|HNRL2_HUMAN	148100000	122400000	16640000	152500000	124600000	15860000	124000000	122800000	38160000	33	27	27	Heterogeneous nuclear ribonucleoprotein U-like protein 2 OS	HNRNPUL2
Q9NSC5|HOME3_HUMAN	2580000	1517000	0	7514000	1058000	0	1414000	2545000	0	15	4	4	Homer protein homolog 3 OS	HOMER3
Q96ED9|HOOK2_HUMAN	1629000	1903000	1694000	4507000	0	0	0	2623000	0	12	5	5	Protein Hook homolog 2 OS	HOOK2
Q86VS8|HOOK3_HUMAN	44230000	32560000	2789000	2386000	12810000	6755	16430000	9071000	0	21	11	11	Protein Hook homolog 3 OS	HOOK3
Q5SSJ5|HP1B3_HUMAN	92590000	155400000	43320000	40600000	63260000	0	48540000	57440000	16050000	36	26	26	Heterochromatin protein 1-binding protein 3 OS	HP1BP3
P37235|HPCL1_HUMAN	42580000	60510000	17880000	58630000	7709000	0	122800000	40810000	0	56	10	10	Hippocalcin-like protein 1 OS	HPCAL1
Q9NWY4|HPF1_HUMAN	6691000	9142000	0	0	4709000	0	0	0	0	15	5	5	Histone PARylation factor 1 OS	HPF1
P00492|HPRT_HUMAN	382500000	256700000	27100000	584000000	404200000	72690000	612600000	486800000	108300000	64	14	13	Hypoxanthine-guanine phosphoribosyltransferase OS	HPRT1
Q969F9|HPS3_HUMAN	0	1388000	0	1821000	0	0	4246000	0	0	2	2	2	Hermansky-Pudlak syndrome 3 protein OS	HPS3
Q86YV9|HPS6_HUMAN	7613000	7842000	0	0	41270000	0	282800	3303000	0	20	7	7	Hermansky-Pudlak syndrome 6 protein OS	HPS6
P02790|HEMO_HUMAN	0	6778000	0	0	6204000	0	0	0	0	5	2	2	Hemopexin OS	HPX
P52758|UK114_HUMAN	10470000	11790000	3788000	0	0	0	8770000	0	0	19	2	2	Ribonuclease UK114 OS	HRSP12
Q53T59|H1BP3_HUMAN	27690000	45060000	7058000	26310000	3378000	4963000	8517000	41800000	0	42	13	13	HCLS1-binding protein 3 OS	HS1BP3
Q96QI5|HS3S6_HUMAN	0	0	0	4043000	0	0	0	0	0	11	4	4	Heparan sulfate glucosamine 3-O-sulfotransferase 6 OS	HS3ST6
O75506|HSBP1_HUMAN	43610000	53010000	0	23310000	52980000	0	21370000	23820000	4123000	74	5	5	Heat shock factor-binding protein 1 OS	HSBP1
Q99714|HCD2_HUMAN	419600000	350400000	233800000	675000000	485700000	50700000	207100000	190000000	28930000	92	20	20	3-hydroxyacyl-CoA dehydrogenase type-2 OS	HSD17B10
Q8NBQ5|DHB11_HUMAN	16290000	17680000	0	777600	20700000	0	382100	4008000	0	26	5	5	Estradiol 17-beta-dehydrogenase 11 OS	HSD17B11
Q53GQ0|DHB12_HUMAN	105100000	117600000	16760000	50410000	113800000	13470000	46300000	31740000	2164000	60	16	16	Very-long-chain 3-oxoacyl-CoA reductase OS	HSD17B12
P51659|DHB4_HUMAN	86120000	74150000	13190000	341800000	216800000	19510000	138300000	85100000	40370000	53	28	28	Peroxisomal multifunctional enzyme type 2 OS	HSD17B4
Q3SXM5|HSDL1_HUMAN	7747000	5305000	0	1769000	6275000	0	189800	3393000	0	24	6	6	Inactive hydroxysteroid dehydrogenase-like protein 1 OS	HSDL1
Q6YN16|HSDL2_HUMAN	45950000	5702000	3332000	133400000	5602000	0	0	1777000	0	25	8	8	Hydroxysteroid dehydrogenase-like protein 2 OS	HSDL2
Q00613|HSF1_HUMAN	983100	3266000	0	0	0	5055000	32520	0	0	12	4	4	Heat shock factor protein 1 OS	HSF1
P07900|HS90A_HUMAN	7589000000	5140000000	2871000000	9464000000	5343000000	3354000000	11270000000	7214000000	5173000000	60	130	80	Heat shock protein HSP 90-alpha OS	HSP90AA1
P08238|HS90B_HUMAN	3584000000	2354000000	2207000000	7065000000	3666000000	3244000000	9319000000	6686000000	4238000000	53	125	45	Heat shock protein HSP 90-beta OS	HSP90AB1
P14625|ENPL_HUMAN	7442000000	4148000000	2908000000	6063000000	2610000000	1160000000	7011000000	4722000000	3460000000	76	100	95	Endoplasmin OS	HSP90B1
Q0VDF9|HSP7E_HUMAN	23610000	26700000	2106000	1153000	52020000	10830000	2684000	27310000	10380000	19	7	7	Heat shock 70 kDa protein 14 OS	HSPA14
P0DMV8|HS71A_HUMAN	226700000	203800000	77000000	279900000	178500000	63480000	319900000	202900000	69040000	34	47	20	Heat shock 70 kDa protein 1A OS	HSPA1A
P0DMV9|HS71B_HUMAN	226700000	203800000	77000000	279900000	178500000	63480000	319900000	202900000	69040000	34	47	20	Heat shock 70 kDa protein 1B OS	HSPA1B
P34931|HS71L_HUMAN	0	23040000	0	7659000	30580000	0	60630000	18050000	1073000	10	31	6	Heat shock 70 kDa protein 1-like OS	HSPA1L
P54652|HSP72_HUMAN	233500	4502000	0	18220000	0	0	2227000	4024000	0	13	40	6	Heat shock-related 70 kDa protein 2 OS	HSPA2
P34932|HSP74_HUMAN	834800000	562800000	190700000	857700000	563100000	176700000	1743000000	929200000	432300000	61	61	52	Heat shock 70 kDa protein 4 OS	HSPA4
O95757|HS74L_HUMAN	713400	1090000	0	0	0	7844000	50430000	4327000	0	8	13	5	Heat shock 70 kDa protein 4L OS	HSPA4L
P11021|GRP78_HUMAN	8156000000	7065000000	5382000000	5198000000	4431000000	3762000000	10600000000	8356000000	6760000000	78	80	78	78 kDa glucose-regulated protein OS	HSPA5
P11142|HSP7C_HUMAN	10030000000	8540000000	7331000000	20050000000	13210000000	8486000000	19220000000	13580000000	11360000000	64	99	62	Heat shock cognate 71 kDa protein OS	HSPA8
P38646|GRP75_HUMAN	6539000000	5180000000	4208000000	5613000000	5073000000	3924000000	8272000000	6801000000	6189000000	72	77	74	Stress-70 protein mitochondrial OS	HSPA9
P04792|HSPB1_HUMAN	4914000000	4016000000	2593000000	8672000000	7930000000	2612000000	4403000000	2845000000	2684000000	95	41	41	Heat shock protein beta-1 OS	HSPB1
Q9UJY1|HSPB8_HUMAN	13950000	18660000	0	68890000	51590000	0	32830000	25180000	0	17	3	3	Heat shock protein beta-8 OS	HSPB8
Q9NZL4|HPBP1_HUMAN	49220000	21070000	4964000	51610000	53320000	0	43000000	0	0	51	13	13	Hsp70-binding protein 1 OS	HSPBP1
P10809|CH60_HUMAN	11900000000	11170000000	6354000000	14100000000	16440000000	3259000000	9402000000	10260000000	6815000000	87	109	109	60 kDa heat shock protein mitochondrial OS	HSPD1
P61604|CH10_HUMAN	1722000000	2167000000	782500000	3131000000	1224000000	859900000	2949000000	1474000000	1029000000	93	20	20	10 kDa heat shock protein mitochondrial OS	HSPE1
Q92598|HS105_HUMAN	502300000	342300000	152300000	473300000	454500000	71540000	734200000	359600000	147800000	48	43	38	Heat shock protein 105 kDa OS	HSPH1
O43719|HTSF1_HUMAN	20470000	19140000	0	49160000	26510000	2991000	16210000	2948000	0	14	8	8	HIV Tat-specific factor 1 OS	HTATSF1
O43464|HTRA2_HUMAN	13570000	27100000	14010000	428100	30890000	5081000	569000	0	0	26	6	6	Serine protease HTRA2 mitochondrial OS	HTRA2
P42858|HD_HUMAN	7142000	3066000	0	218900	0	0	0	1350000	0	2	5	4	Huntingtin OS	HTT
O60921|HUS1_HUMAN	2130000	2180000	0	1984000	0	0	1313000	606800	0	12	2	2	Checkpoint protein HUS1 OS	HUS1
Q7Z6Z7|HUWE1_HUMAN	121200000	189300000	23590000	122500000	417200000	12450000	47680000	219300000	9576000	23	63	63	E3 ubiquitin-protein ligase HUWE1 OS	HUWE1
Q9Y4L1|HYOU1_HUMAN	211200000	147800000	47410000	187600000	40300000	21930000	213300000	129400000	18440000	46	39	39	Hypoxia up-regulated protein 1 OS	HYOU1
Q9NX55|HYPK_HUMAN	10030000	22320000	0	24660000	8038000	0	13400000	0	0	53	4	4	Huntingtin-interacting protein K OS	HYPK
Q2TAA2|IAH1_HUMAN	43070000	23230000	59100000	39740000	25520000	0	29670000	33240000	0	28	4	4	Isoamyl acetate-hydrolyzing esterase 1 homolog OS	IAH1
P41252|SYIC_HUMAN	73460000	1404000000	120100000	16020000	2326000000	43480000	16430000	1404000000	4059000	56	68	68	Isoleucine--tRNA ligase cytoplasmic OS	IARS
Q9NSE4|SYIM_HUMAN	63300000	48620000	33710000	60670000	1590000	175100	32970000	21870000	0	32	26	26	Isoleucine--tRNA ligase mitochondrial OS	IARS2
Q5T440|CAF17_HUMAN	3986000	7999000	0	0	5776000	0	0	4405000	0	26	5	5	Putative transferase CAF17 mitochondrial OS	IBA57
Q9UMF0|ICAM5_HUMAN	1282000	0	0	0	0	0	0	0	0	3	3	3	Intercellular adhesion molecule 5 OS	ICAM5
P14735|IDE_HUMAN	66760000	55460000	4408000	42530000	48900000	0	37920000	20590000	0	20	15	15	Insulin-degrading enzyme OS	IDE
O75874|IDHC_HUMAN	816600000	456700000	79760000	1527000000	337800000	30310000	925100000	403400000	98930000	69	34	30	Isocitrate dehydrogenase [NADP] cytoplasmic OS	IDH1
P48735|IDHP_HUMAN	13390000	3238000	0	0	0	0	0	0	0	18	11	7	Isocitrate dehydrogenase [NADP] mitochondrial OS	IDH2
P50213|IDH3A_HUMAN	286600000	185700000	15820000	320200000	294600000	2216000	107200000	49130000	0	39	15	15	Isocitrate dehydrogenase [NAD] subunit alpha mitochondrial OS	IDH3A
O43837|IDH3B_HUMAN	65860000	39910000	1909000	9979000	102000000	11320000	23010000	60960000	10500000	33	10	10	Isocitrate dehydrogenase [NAD] subunit beta mitochondrial OS	IDH3B
P51553|IDH3G_HUMAN	19170000	16800000	0	0	13430000	0	0	0	0	30	6	6	Isocitrate dehydrogenase [NAD] subunit gamma mitochondrial OS	IDH3G
Q13907|IDI1_HUMAN	16660000	18100000	0	56860000	21430000	0	45910000	9181000	0	19	4	4	Isopentenyl-diphosphate Delta-isomerase 1 OS	IDI1
Q9Y5U9|IR3IP_HUMAN	8154000	4829000	0	7192000	0	0	46260000	0	0	34	2	2	Immediate early response 3-interacting protein 1 OS	IER3IP1
Q16666|IF16_HUMAN	292700000	186300000	4443000	176800000	22620000	558400	119800000	52490000	0	51	32	31	Gamma-interferon-inducible protein 16 OS	IFI16
P80217|IN35_HUMAN	32300000	10840000	0	35560000	3886000	1500000	42360000	8693000	0	41	8	8	Interferon-induced 35 kDa protein OS	IFI35
Q13325|IFIT5_HUMAN	10250000	2139000	0	0	0	0	0	0	0	13	4	4	Interferon-induced protein with tetratricopeptide repeats 5 OS	IFIT5
P78318|IGBP1_HUMAN	38940000	43330000	6933000	131300000	62020000	13990000	161900000	51960000	18450000	46	14	14	Immunoglobulin-binding protein 1 OS	IGBP1
Q9Y6M1|IF2B2_HUMAN	87260000	150300000	150700000	56990000	113600000	34060000	100200000	145800000	110400000	39	28	24	Insulin-like growth factor 2 mRNA-binding protein 2 OS	IGF2BP2
O00425|IF2B3_HUMAN	39270000	70030000	276300000	37650000	56350000	115700000	77450000	48660000	271400000	38	24	22	Insulin-like growth factor 2 mRNA-binding protein 3 OS	IGF2BP3
P11717|MPRI_HUMAN	131200000	298000000	15350000	43420000	253600000	0	150400000	392800000	30670000	23	52	52	Cation-independent mannose-6-phosphate receptor OS	IGF2R
P01876|IGHA1_HUMAN	0	0	7641000	0	0	0	0	0	0	12	3	3	Immunoglobulin heavy constant alpha 1 OS	IGHA1
P01834|IGKC_HUMAN	0	0	145500000	0	0	2353000	0	0	0	30	2	2	Immunoglobulin kappa constant OS	IGKC
Q13123|RED_HUMAN	3840000	224200	0	5401000	3045000	0	6578000	2971000	0	4	2	2	Protein Red OS	IK
Q70UQ0|IKIP_HUMAN	28390000	37940000	4699000	2218000	13480000	0	7619000	23900000	0	33	10	10	Inhibitor of nuclear factor kappa-B kinase-interacting protein OS	IKBIP
O95163|ELP1_HUMAN	6938000	41690000	4064000	5847000	38670000	0	2233000	41030000	0	23	21	21	Elongator complex protein 1 OS	IKBKAP
O14920|IKKB_HUMAN	990800	244000	0	0	0	0	0	0	0	1	2	2	Inhibitor of nuclear factor kappa-B kinase subunit beta OS	IKBKB
Q9Y6K9|NEMO_HUMAN	3672000	13870000	1117000	0	0	0	13970000	0	0	16	4	4	NF-kappa-B essential modulator OS	IKBKG
Q14627|I13R2_HUMAN	0	2817000	0	0	19960000	0	0	510700	0	9	3	3	Interleukin-13 receptor subunit alpha-2 OS	IL13RA2
Q12905|ILF2_HUMAN	593100000	310600000	999200000	444100000	284600000	46600000	360500000	183400000	121600000	75	22	22	Interleukin enhancer-binding factor 2 OS	ILF2
Q12906|ILF3_HUMAN	575000000	374000000	188100000	443400000	92640000	33250000	458200000	363000000	148100000	34	37	33	Interleukin enhancer-binding factor 3 OS	ILF3
Q13418|ILK_HUMAN	310800000	272200000	11400000	348900000	177000000	0	342200000	214600000	3003000	66	27	27	Integrin-linked protein kinase OS	ILK
Q9H0C8|ILKAP_HUMAN	17180000	7265000	0	20090000	4131000	0	545100	11320000	0	13	6	6	Integrin-linked kinase-associated serine/threonine phosphatase 2C OS	ILKAP
A1L0T0|ILVBL_HUMAN	106000000	64040000	20820000	973700000	106600000	0	17510000	14000000	0	53	22	22	Acetolactate synthase-like protein OS	ILVBL
Q16891|MIC60_HUMAN	574300000	1571000000	1216000000	513600000	1970000000	121300000	219200000	972000000	199200000	68	69	69	MICOS complex subunit MIC60 OS	IMMT
P29218|IMPA1_HUMAN	5454000	10530000	2749000	0	3394000	1868000	108200000	24410000	0	21	4	4	Inositol monophosphatase 1 OS	IMPA1
Q9NX62|IMPA3_HUMAN	21700000	15170000	6651000	11120000	0	0	6505000	1708000	0	25	7	7	Inositol monophosphatase 3 OS	IMPAD1
P12268|IMDH2_HUMAN	855300000	784600000	183600000	1497000000	1485000000	153600000	1050000000	986400000	214600000	81	52	48	Inosine-5'-monophosphate dehydrogenase 2 OS	IMPDH2
Q16352|AINX_HUMAN	2583000	0	0	0	0	0	0	0	3074000	5	4	2	Alpha-internexin OS	INA
Q27J81|INF2_HUMAN	159400000	127400000	16970000	71930000	50510000	10020000	44230000	19750000	16610000	35	30	30	Inverted formin-2 OS	INF2
Q9ULG1|INO80_HUMAN	685800	199700	0	0	0	0	0	0	0	1	2	2	DNA helicase INO80 OS	INO80
Q96PE3|INP4A_HUMAN	3125000	959900	0	9031000	1999000	0	0	1409000	0	3	2	2	Type I inositol 3 4-bisphosphate 4-phosphatase OS	INPP4A
Q8N201|INT1_HUMAN	0	10830000	0	0	48880000	0	0	13310000	0	11	17	17	Integrator complex subunit 1 OS	INTS1
Q9H0H0|INT2_HUMAN	610100	5212000	0	0	12880000	0	0	1801000	0	8	6	6	Integrator complex subunit 2 OS	INTS2
Q68E01|INT3_HUMAN	17930000	12640000	0	60100000	16190000	0	335400	722800	0	10	13	13	Integrator complex subunit 3 OS	INTS3
Q96HW7|INT4_HUMAN	3498000	8801000	0	259000	17230000	0	0	0	0	12	8	8	Integrator complex subunit 4 OS	INTS4
Q6P9B9|INT5_HUMAN	5213000	24550000	0	0	49790000	0	3011000	1175000	0	22	12	12	Integrator complex subunit 5 OS	INTS5
Q9UL03|INT6_HUMAN	0	1939000	0	0	15550000	0	0	0	0	5	3	3	Integrator complex subunit 6 OS	INTS6
Q9NVH2|INT7_HUMAN	0	6675000	0	0	12080000	0	0	0	0	9	6	6	Integrator complex subunit 7 OS	INTS7
Q9NV88|INT9_HUMAN	0	1430000	0	0	7024000	0	744500	0	0	8	3	3	Integrator complex subunit 9 OS	INTS9
Q9UI26|IPO11_HUMAN	35380000	10990000	15760000	2746000	45530000	0	0	1347000	0	16	11	11	Importin-11 OS	IPO11
Q8TEX9|IPO4_HUMAN	73590000	87440000	99670000	120500000	144200000	1094000	81650000	81320000	10830000	25	19	19	Importin-4 OS	IPO4
O00410|IPO5_HUMAN	968700000	787500000	93820000	1204000000	982100000	116600000	757400000	453700000	229200000	54	66	59	Importin-5 OS	IPO5
O95373|IPO7_HUMAN	972000000	702600000	136200000	584900000	737900000	52390000	517500000	487400000	186200000	36	41	39	Importin-7 OS	IPO7
O15397|IPO8_HUMAN	2493000	0	0	0	17590000	0	0	0	0	3	3	2	Importin-8 OS	IPO8
Q96P70|IPO9_HUMAN	53180000	55070000	12270000	8937000	25030000	4685000	15300000	16360000	5447000	22	14	14	Importin-9 OS	IPO9
P46940|IQGA1_HUMAN	4229000000	3153000000	1707000000	3168000000	1686000000	453100000	3627000000	1917000000	1032000000	68	131	127	Ras GTPase-activating-like protein IQGAP1 OS	IQGAP1
Q86VI3|IQGA3_HUMAN	2029000	944900	1364000	0	9960000	0	0	0	2584000	7	10	6	Ras GTPase-activating-like protein IQGAP3 OS	IQGAP3
P51617|IRAK1_HUMAN	9029000	13180000	0	967.485	29930000	0	1044000	8031000	0	11	6	6	Interleukin-1 receptor-associated kinase 1 OS	IRAK1
P48200|IREB2_HUMAN	3347000	3720000	0	17010000	27820000	0	0	0	0	5	4	4	Iron-responsive element-binding protein 2 OS	IREB2
Q9H1B7|I2BPL_HUMAN	16620000	19960000	0	17910000	10870000	0	24870000	17060000	0	20	11	11	Interferon regulatory factor 2-binding protein-like OS	IRF2BPL
Q14653|IRF3_HUMAN	0	13310000	0	742000	0	0	2969000	0	0	22	4	4	Interferon regulatory factor 3 OS	IRF3
Q86U28|ISCA2_HUMAN	0	12890000	0	0	0	0	1244000	914000	0	36	5	5	Iron-sulfur cluster assembly 2 homolog mitochondrial OS	ISCA2
Q9H1K1|ISCU_HUMAN	2360000	0	0	0	0	0	0	4194000	0	16	3	3	Iron-sulfur cluster assembly enzyme ISCU mitochondrial OS	ISCU
Q96CN7|ISOC1_HUMAN	16480000	14340000	8998000	21560000	733600	0	43170000	0	206000	28	5	5	Isochorismatase domain-containing protein 1 OS	ISOC1
Q96AB3|ISOC2_HUMAN	26980000	16620000	0	65340000	14440000	0	1496000	0	0	47	5	5	Isochorismatase domain-containing protein 2 OS	ISOC2
P53990|IST1_HUMAN	3860000	5585000	1140000	0	1996000	0	2939000	0	0	15	5	5	IST1 homolog OS	IST1
Q96J02|ITCH_HUMAN	0	1596000	0	0	0	1882000	3535000	5052000	0	7	5	5	E3 ubiquitin-protein ligase Itchy homolog OS	ITCH
P17301|ITA2_HUMAN	12830000	5661000	1369000	0	9129000	0	5035000	2653000	0	12	10	10	Integrin alpha-2 OS	ITGA2
P26006|ITA3_HUMAN	521700000	371500000	341900000	606200000	633500000	15640000	354500000	254300000	53040000	33	33	33	Integrin alpha-3 OS	ITGA3
P08648|ITA5_HUMAN	818500000	677900000	388300000	356200000	297100000	73730000	652500000	545600000	380900000	40	28	28	Integrin alpha-5 OS	ITGA5
P06756|ITAV_HUMAN	76290000	45250000	113500000	74820000	44510000	0	73970000	59650000	0	26	21	21	Integrin alpha-V OS	ITGAV
P05556|ITB1_HUMAN	1095000000	943000000	460100000	556800000	601200000	110800000	1206000000	1051000000	245700000	43	35	35	Integrin beta-1 OS	ITGB1
P05106|ITB3_HUMAN	180600	9662000	0	0	11030000	0	0	14970000	0	7	4	4	Integrin beta-3 OS	ITGB3
P19823|ITIH2_HUMAN	2896000	3988000	7810000	4272000	5123000	631000	2346000	21590000	0	3	2	2	Inter-alpha-trypsin inhibitor heavy chain H2 OS	ITIH2
Q06033|ITIH3_HUMAN	49440000	48850000	64350000	29450000	55390000	64290000	0	0	0	6	7	7	Inter-alpha-trypsin inhibitor heavy chain H3 OS	ITIH3
Q9BY32|ITPA_HUMAN	5892000	5978000	0	10750000	0	0	22250000	11440000	0	24	3	3	Inosine triphosphate pyrophosphatase OS	ITPA
Q14643|ITPR1_HUMAN	134800000	2637000000	508400000	26600000	842000000	73080000	0	420800000	5487000	41	119	96	Inositol 1 4 5-trisphosphate receptor type 1 OS	ITPR1
Q14571|ITPR2_HUMAN	0	8891000	0	0	21580000	0	0	8505000	3992000	4	29	7	Inositol 1 4 5-trisphosphate receptor type 2 OS	ITPR2
Q14573|ITPR3_HUMAN	327700	138700000	3349000	0	175400000	0	0	59910000	0	23	58	43	Inositol 1 4 5-trisphosphate receptor type 3 OS	ITPR3
Q9NZM3|ITSN2_HUMAN	5873000	4410000	0	12620000	522200	0	18190000	0	2623000	5	5	5	Intersectin-2 OS	ITSN2
P26440|IVD_HUMAN	27400000	42550000	0	11930000	58660000	0	746200	1410000	0	25	6	6	Isovaleryl-CoA dehydrogenase mitochondrial OS	IVD
Q96ST2|IWS1_HUMAN	2853000	1363000	0	0	3919000	0	2662000	4536000	0	6	4	4	Protein IWS1 homolog OS	IWS1
P23458|JAK1_HUMAN	1536000	876700	0	0	1212000	0	442800	0	0	2	2	2	Tyrosine-protein kinase JAK1 OS	JAK1
P57087|JAM2_HUMAN	1072000	0	0	0	0	0	0	0	0	7	2	2	Junctional adhesion molecule B OS	JAM2
Q6NYC1|JMJD6_HUMAN	5108000	0	0	0	6774000	0	273400	0	0	5	2	2	Bifunctional arginine demethylase and lysyl-hydroxylase JMJD6 OS	JMJD6
P05412|JUN_HUMAN	2334000	2090000	1475000	386600	0	0	0	0	0	13	3	3	Transcription factor AP-1 OS	JUN
P14923|PLAK_HUMAN	0	0	129600000	0	0	71660000	0	62200	19700000	12	8	7	Junction plakoglobin OS	JUP
Q63ZY3|KANK2_HUMAN	15540000	17690000	0	2178000	25290000	0	5011000	4386000	0	25	15	14	KN motif and ankyrin repeat domain-containing protein 2 OS	KANK2
Q15046|SYK_HUMAN	70500000	929700000	99880000	10640000	1250000000	53260000	118300000	1397000000	26450000	62	38	38	Lysine--tRNA ligase OS	KARS
Q9P0J7|KCMF1_HUMAN	7788000	85530000	0	0	124800000	0	0	76520000	0	29	7	7	E3 ubiquitin-protein ligase KCMF1 OS	KCMF1
Q12791|KCMA1_HUMAN	13560000	24330000	6440000	16680000	11930000	7150000	4804000	6384000	0	12	10	10	Calcium-activated potassium channel subunit alpha-1 OS	KCNMA1
O43525|KCNQ3_HUMAN	0	0	0	512900	0	0	0	0	0	4	2	2	Potassium voltage-gated channel subfamily KQT member 3 OS	KCNQ3
Q96CX2|KCD12_HUMAN	4166000	3436000	0	146000	8533000	0	19980000	16020000	1975000	22	6	6	BTB/POZ domain-containing protein KCTD12 OS	KCTD12
Q7Z4H8|KDEL2_HUMAN	84200000	76340000	6256000	42550000	44950000	1621000	66410000	32430000	2686000	34	14	14	KDEL motif-containing protein 2 OS	KDELC2
P33947|ERD22_HUMAN	8093000	1933000	5131000	0	0	0	0	0	0	16	2	2	ER lumen protein-retaining receptor 2 OS	KDELR2
O60341|KDM1A_HUMAN	17020000	26730000	10480000	2564000	111100000	0	37880000	13330000	2094000	22	13	13	Lysine-specific histone demethylase 1A OS	KDM1A
Q9Y2K7|KDM2A_HUMAN	1078000	450700	0	0	0	0	0	0	0	3	3	3	Lysine-specific demethylase 2A OS	KDM2A
Q9Y4C1|KDM3A_HUMAN	1090000	5133000	0	0	0	0	2483000	0	0	3	3	3	Lysine-specific demethylase 3A OS	KDM3A
Q7LBC6|KDM3B_HUMAN	11100000	2310000	0	206700	2688000	0	21950000	1106000	0	10	11	11	Lysine-specific demethylase 3B OS	KDM3B
P41229|KDM5C_HUMAN	3321000	1690000	0	0	0	0	0	0	0	3	4	3	Lysine-specific demethylase 5C OS	KDM5C
Q06136|KDSR_HUMAN	1345000	1970000	0	0	0	0	4424000	0	0	8	2	2	3-ketodihydrosphingosine reductase OS	KDSR
Q07666|KHDR1_HUMAN	555100000	326400000	154600000	385500000	108000000	19920000	95040000	15030000	54710000	42	18	17	KH domain-containing RNA-binding signal transduction-associated protein 1 OS	KHDRBS1
O75525|KHDR3_HUMAN	5392000	8534000	0	0	0	6179000	19960000	16220000	0	5	3	2	KH domain-containing RNA-binding signal transduction-associated protein 3 OS	KHDRBS3
Q92945|FUBP2_HUMAN	840800000	742900000	352700000	1377000000	406900000	392000000	1544000000	1030000000	518300000	55	56	51	Far upstream element-binding protein 2 OS	KHSRP
Q5T5P2|SKT_HUMAN	6406000	7480000	0	17850000	21750000	0	9714000	5420000	0	6	8	8	Sickle tail protein homolog OS	KIAA1217
Q9P260|K1468_HUMAN	4596000	9842000	0	35620000	8695000	0	0	981500	0	13	12	12	LisH domain and HEAT repeat-containing protein KIAA1468 OS	KIAA1468
Q8TCG1|CIP2A_HUMAN	5406000	12600000	2773000	25960000	70400000	0	23020000	10180000	0	11	8	8	Protein CIP2A OS	KIAA1524
Q8IYS2|K2013_HUMAN	31120000	21990000	29880000	11260000	44980000	0	179600	0	0	31	11	11	Uncharacterized protein KIAA2013 OS	KIAA2013
P52732|KIF11_HUMAN	0	0	0	10750000	0	0	6545000	7493000	0	6	5	5	Kinesin-like protein KIF11 OS	KIF11
Q9NQT8|KI13B_HUMAN	3794000	4377000	0	12110000	0	0	7368000	9484000	2225000	10	16	12	Kinesin-like protein KIF13B OS	KIF13B
Q9NS87|KIF15_HUMAN	2322000	1701000	0	2182000	0	0	0	0	0	2	3	2	Kinesin-like protein KIF15 OS	KIF15
Q9P2E2|KIF17_HUMAN	0	1342000	0	0	1557000	31650000	0	0	0	3	4	3	Kinesin-like protein KIF17 OS	KIF17
O60333|KIF1B_HUMAN	0	3737000	0	1908000	0	0	0	6015000	0	3	6	4	Kinesin-like protein KIF1B OS	KIF1B
Q96EK5|KBP_HUMAN	23580000	13050000	5016000	17470000	40030000	3770000	66490000	21030000	20660000	32	11	11	KIF1-binding protein OS	KIF1BP
Q14807|KIF22_HUMAN	0	0	0	0	0	571000	0	1453000	0	4	3	3	Kinesin-like protein KIF22 OS	KIF22
O00139|KIF2A_HUMAN	3647000	10330000	6376000	12880000	5269000	0	0	0	0	12	7	7	Kinesin-like protein KIF2A OS	KIF2A
Q9Y496|KIF3A_HUMAN	6161000	1865000	0	3283000	3370000	0	4708000	0	0	9	7	5	Kinesin-like protein KIF3A OS	KIF3A
O15066|KIF3B_HUMAN	2065000	2403000	0	3573000	71560000	0	4205000	0	0	12	11	8	Kinesin-like protein KIF3B OS	KIF3B
O14782|KIF3C_HUMAN	0	0	0	66630	0	0	0	0	5009000	6	4	2	Kinesin-like protein KIF3C OS	KIF3C
O95239|KIF4A_HUMAN	0	1025000	0	1367000	0	0	4724000	0	0	3	4	3	Chromosome-associated kinesin KIF4A OS	KIF4A
Q12840|KIF5A_HUMAN	6819000	0	0	0	0	0	7094000	0	0	2	13	2	Kinesin heavy chain isoform 5A OS	KIF5A
P33176|KINH_HUMAN	283300000	189500000	240000000	277900000	216100000	10570000	369200000	288600000	44220000	53	49	40	Kinesin-1 heavy chain OS	KIF5B
O60282|KIF5C_HUMAN	6142000	2747000	0	0	581400	0	11570000	10400000	0	7	15	5	Kinesin heavy chain isoform 5C OS	KIF5C
Q2M1P5|KIF7_HUMAN	0	0	5369000	0	0	16710000	0	0	0	5	4	4	Kinesin-like protein KIF7 OS	KIF7
Q92845|KIFA3_HUMAN	7453000	8025000	2201000	208000	0	0	0	0	0	8	5	4	Kinesin-associated protein 3 OS	KIFAP3
Q96J84|KIRR1_HUMAN	3646000	10610000	9711000	1714000	0	0	0	3819000	0	20	9	9	Kin of IRRE-like protein 1 OS	KIRREL
Q07866|KLC1_HUMAN	72350000	53120000	7087000	39020000	29410000	9104000	37590000	68130000	17520000	34	26	18	Kinesin light chain 1 OS	KLC1
Q9H0B6|KLC2_HUMAN	0	2868000	0	0	98290000	737900	8073000	14890000	1252000	15	18	9	Kinesin light chain 2 OS	KLC2
Q6P597|KLC3_HUMAN	10670	0	0	1524000	89480000	0	0	0	0	3	3	3	Kinesin light chain 3 OS	KLC3
Q9NSK0|KLC4_HUMAN	0	0	0	0	2208000	0	0	0	0	4	6	2	Kinesin light chain 4 OS	KLC4
Q03164|KMT2A_HUMAN	364500	675400	0	205900	2806000	11950000	1416000	1243000	0	3	7	7	Histone-lysine N-methyltransferase 2A OS	KMT2A
Q8NEZ4|KMT2C_HUMAN	3741000	0	0	0	0	0	0	731300	0	0	2	2	Histone-lysine N-methyltransferase 2C OS	KMT2C
Q8NG31|KNL1_HUMAN	113700	0	0	0	0	0	0	0	3241000	1	2	2	Kinetochore scaffold 1 OS	KNL1
P50748|KNTC1_HUMAN	280900	1026000	0	169300	7329000	0	956800	0	0	2	3	3	Kinetochore-associated protein 1 OS	KNTC1
P52294|IMA5_HUMAN	37580000	22950000	40650000	29240000	30440000	0	20570000	35870000	22120000	16	13	6	Importin subunit alpha-5 OS	KPNA1
P52292|IMA1_HUMAN	9694000	8589000	14570000	127000000	226000000	37730000	50110000	75690000	6423000	49	15	15	Importin subunit alpha-1 OS	KPNA2
O00505|IMA4_HUMAN	27640000	19410000	56160	30210000	11320000	0	32680000	15650000	0	33	17	11	Importin subunit alpha-4 OS	KPNA3
O00629|IMA3_HUMAN	61700000	24070000	12050000	22490000	23990000	0	7469000	4340000	0	32	16	10	Importin subunit alpha-3 OS	KPNA4
O60684|IMA7_HUMAN	0	10200000	3591000	440500	5898000	10650000	42200000	33340000	21490000	12	15	7	Importin subunit alpha-7 OS	KPNA6
Q14974|IMB1_HUMAN	1603000000	1280000000	463500000	1933000000	836800000	249500000	1692000000	1007000000	516900000	51	47	47	Importin subunit beta-1 OS	KPNB1
Q8N9T8|KRI1_HUMAN	0	1669000	0	0	4659000	0	6375000	1354000	0	3	2	2	Protein KRI1 homolog OS	KRI1
Q13601|KRR1_HUMAN	0	9569000	8734000	0	0	0	0	0	0	19	5	5	KRR1 small subunit processome component homolog OS	KRR1
P04264|K2C1_HUMAN	256700000	383700000	23870000000	138000000	1320000000	13350000000	44770000	416200000	13180000000	77	90	73	Keratin type II cytoskeletal 1 OS	KRT1
P13645|K1C10_HUMAN	82060000	179000000	13730000000	49240000	659200000	5581000000	6190000	170000000	8880000000	62	67	53	Keratin type I cytoskeletal 10 OS	KRT10
P13646|K1C13_HUMAN	0	0	4509000	0	0	6676000	0	3742000	481400000	18	18	7	Keratin type I cytoskeletal 13 OS	KRT13
P02533|K1C14_HUMAN	257200	423100	1414000000	20310000	23720000	334800000	0	2979000	654800000	44	51	16	Keratin type I cytoskeletal 14 OS	KRT14
P19012|K1C15_HUMAN	0	0	0	25120000	0	0	0	0	0	10	18	2	Keratin type I cytoskeletal 15 OS	KRT15
P08779|K1C16_HUMAN	520800	2269000	3917000000	0	5036000	492700000	0	0	1023000000	47	49	23	Keratin type I cytoskeletal 16 OS	KRT16
Q04695|K1C17_HUMAN	0	0	85150000	0	8970000	4878000	0	0	10660000	31	35	11	Keratin type I cytoskeletal 17 OS	KRT17
P08727|K1C19_HUMAN	0	842700	10400000	303800	0	0	0	0	0	11	17	3	Keratin type I cytoskeletal 19 OS	KRT19
P35908|K22E_HUMAN	29380000	50620000	6168000000	19950000	161300000	2199000000	3368000	46610000	2555000000	74	69	54	Keratin type II cytoskeletal 2 epidermal OS	KRT2
P12035|K2C3_HUMAN	0	0	0	0	0	868400	0	0	0	4	16	2	Keratin type II cytoskeletal 3 OS	KRT3
Q15323|K1H1_HUMAN	0	0	23560000	0	0	0	0	0	0	6	3	2	Keratin type I cuticular Ha1 OS	KRT31
P19013|K2C4_HUMAN	0	0	162400000	0	0	0	0	0	241100000	19	14	6	Keratin type II cytoskeletal 4 OS	KRT4
P13647|K2C5_HUMAN	1552000	0	547600000	0	5009000	200300000	0	0	256600000	46	45	26	Keratin type II cytoskeletal 5 OS	KRT5
P02538|K2C6A_HUMAN	0	0	28450000	0	0	9984000	0	0	17870000	7	50	3	Keratin type II cytoskeletal 6A OS	KRT6A
Q01546|K22O_HUMAN	0	2659000	0	0	0	0	0	0	0	3	14	2	Keratin type II cytoskeletal 2 oral OS	KRT76
Q7Z794|K2C1B_HUMAN	0	0	38440000	109700	0	3357000	0	0	0	15	13	6	Keratin type II cytoskeletal 1b OS	KRT77
Q8N1N4|K2C78_HUMAN	0	0	22830000	0	0	0	0	0	0	5	10	2	Keratin type II cytoskeletal 78 OS	KRT78
P35527|K1C9_HUMAN	62090000	146400000	26460000000	95140000	198000000	6708000000	0	236000000	9282000000	70	65	64	Keratin type I cytoskeletal 9 OS	KRT9
Q96EK9|KTI12_HUMAN	7741000	4122000	0	0	18100000	0	2975000	2055000	0	19	5	5	Protein KTI12 homolog OS	KTI12
Q86UP2|KTN1_HUMAN	1506000000	884100000	356900000	712700000	340900000	148200000	1024000000	681100000	211500000	68	96	96	Kinectin OS	KTN1
Q16719|KYNU_HUMAN	113800000	60500000	5991000	102800000	40310000	0	51520000	24590000	3843000	46	14	14	Kynureninase OS	KYNU
Q9H9P8|L2HDH_HUMAN	7833000	3575000	0	161100	0	0	193300	0	0	8	3	3	L-2-hydroxyglutarate dehydrogenase mitochondrial OS	L2HGDH
Q96EM0|T3HPD_HUMAN	67880000	80060000	6248000	77250000	104400000	18150000	86320000	119100000	54870000	46	11	11	Trans-3-hydroxy-L-proline dehydratase OS	L3HYPDH
P83111|LACTB_HUMAN	628000	89610000	12990000	0	146100000	0	0	13840000	0	36	17	17	Serine beta-lactamase-like protein LACTB mitochondrial OS	LACTB
Q53H82|LACB2_HUMAN	4393000	5128000	0	5356000	6761000	0	33080	0	0	19	5	5	Endoribonuclease LACTB2 OS	LACTB2
Q14657|LAGE3_HUMAN	6404000	6280000	0	0	22980000	0	0	7457000	13560000	50	3	3	EKC/KEOPS complex subunit LAGE3 OS	LAGE3
P07942|LAMB1_HUMAN	16690000	17400000	0	5711000	6773000	0	0	0	0	3	6	3	Laminin subunit beta-1 OS	LAMB1
P55268|LAMB2_HUMAN	0	7532000	0	0	0	0	0	0	0	7	8	8	Laminin subunit beta-2 OS	LAMB2
P11047|LAMC1_HUMAN	2612000	3461000	882500	3851000	1721000	0	8781000	2999000	0	3	3	3	Laminin subunit gamma-1 OS	LAMC1
P11279|LAMP1_HUMAN	108100000	198500000	88880000	63530000	130800000	39820000	154500000	149700000	76030000	18	7	7	Lysosome-associated membrane glycoprotein 1 OS	LAMP1
P13473|LAMP2_HUMAN	520100000	565400000	74120000	840100000	276500000	182700000	1104000000	284200000	273700000	11	6	6	Lysosome-associated membrane glycoprotein 2 OS	LAMP2
Q6IAA8|LTOR1_HUMAN	131200000	69210000	21370000	154600000	47500000	4939000	85460000	20380000	4576000	75	10	10	Ragulator complex protein LAMTOR1 OS	LAMTOR1
Q9UHA4|LTOR3_HUMAN	84680000	68850000	3098000	17510000	0	2817000	0	0	0	68	5	5	Ragulator complex protein LAMTOR3 OS	LAMTOR3
Q0VGL1|LTOR4_HUMAN	2590000	0	0	0	0	0	0	0	0	26	2	2	Ragulator complex protein LAMTOR4 OS	LAMTOR4
O43504|LTOR5_HUMAN	37720000	41950000	0	90960	0	0	20050000	89020	25330000	33	2	2	Ragulator complex protein LAMTOR5 OS	LAMTOR5
O43813|LANC1_HUMAN	12520000	72230000	0	2918000	2922000	0	37750000	7973000	0	23	7	7	LanC-like protein 1 OS	LANCL1
Q9NS86|LANC2_HUMAN	1500000	8807000	0	3321000	0	0	627700	0	0	12	4	3	LanC-like protein 2 OS	LANCL2
P28838|AMPL_HUMAN	308500000	316600000	117700000	611400000	682800000	59420000	351100000	580700000	83170000	75	35	35	Cytosol aminopeptidase OS	LAP3
Q6PKG0|LARP1_HUMAN	8693000	274400000	315300000	11930000	386000000	536400000	934600	274600000	937500000	52	55	51	La-related protein 1 OS	LARP1
Q71RC2|LARP4_HUMAN	2115000	14410000	148100000	0	29280000	506400000	6040000	36310000	545800000	19	9	9	La-related protein 4 OS	LARP4
Q92615|LAR4B_HUMAN	4155000	16010000	25700000	0	0	75650000	1062000	7791000	18670000	17	10	10	La-related protein 4B OS	LARP4B
Q9BRS8|LARP6_HUMAN	1699000	0	0	0	0	0	3215000	0	0	4	2	2	La-related protein 6 OS	LARP6
Q4G0J3|LARP7_HUMAN	8209000	10580000	412600	0	11700000	14740000	14990000	28920000	21040000	16	8	8	La-related protein 7 OS	LARP7
Q9P2J5|SYLC_HUMAN	71950000	860800000	137500000	23350000	1720000000	58560000	7923000	1324000000	57100000	57	66	66	Leucine--tRNA ligase cytoplasmic OS	LARS
Q15031|SYLM_HUMAN	12160000	3408000	0	0	0	0	1468000	2660000	0	15	9	9	Probable leucine--tRNA ligase mitochondrial OS	LARS2
Q9Y4W2|LAS1L_HUMAN	0	2495000	0	0	12810000	0	0	0	0	4	2	2	Ribosomal biogenesis protein LAS1L OS	LAS1L
Q14847|LASP1_HUMAN	352600000	183400000	49730000	441500000	94740000	79630000	633300000	254100000	85370000	54	17	17	LIM and SH3 domain protein 1 OS	LASP1
Q14739|LBR_HUMAN	17690000	14160000	3983000	1473000	1704000	0	14970000	17850000	0	16	9	9	Lamin-B receptor OS	LBR
Q6UWP7|LCLT1_HUMAN	0	2878000	0	0	0	0	0	0	0	5	2	2	Lysocardiolipin acyltransferase 1 OS	LCLAT1
P13796|PLSL_HUMAN	520900000	431100000	73460000	587900000	293000000	52860000	670900000	328200000	105700000	62	41	34	Plastin-2 OS	LCP1
Q9H6V9|LDAH_HUMAN	4142000	375700	0	13100000	2095000	0	10970000	2124000	0	8	2	2	Lipid droplet-associated hydrolase OS	LDAH
P00338|LDHA_HUMAN	17230000000	11290000000	7452000000	11000000000	7338000000	742600000	7941000000	7060000000	2803000000	88	70	62	L-lactate dehydrogenase A chain OS	LDHA
P07195|LDHB_HUMAN	4039000000	2026000000	1618000000	4662000000	2423000000	533100000	2500000000	3425000000	1305000000	86	45	36	L-lactate dehydrogenase B chain OS	LDHB
P01130|LDLR_HUMAN	75030000	109800000	15500000	105000000	164800000	13080000	123800000	210000000	29840000	27	17	17	Low-density lipoprotein receptor OS	LDLR
Q8NC56|LEMD2_HUMAN	14690000	8740000	8340000	79560000	21520000	10650000	31170000	24360000	2263000	25	12	12	LEM domain-containing protein 2 OS	LEMD2
Q9Y2U8|MAN1_HUMAN	737400	0	0	0	0	0	17670000	0	0	4	3	3	Inner nuclear membrane protein Man1 OS	LEMD3
Q8WVC0|LEO1_HUMAN	694600	4161000	0	0	1945000	0	10320000	5083000	0	10	6	6	RNA polymerase-associated protein LEO1 OS	LEO1
O95202|LETM1_HUMAN	228700000	125000000	28900000	280100000	41180000	11600000	252700000	131300000	4508000	45	29	29	LETM1 and EF-hand domain-containing protein 1 mitochondrial OS	LETM1
P09382|LEG1_HUMAN	2940000000	2157000000	707800000	6152000000	988100000	413500000	2606000000	1548000000	623200000	95	23	23	Galectin-1 OS	LGALS1
P17931|LEG3_HUMAN	1032000000	638000000	120100000	626700000	244100000	60130000	700300000	392400000	63170000	41	18	15	Galectin-3 OS	LGALS3
Q08380|LG3BP_HUMAN	821900	30920000	697500	0	46190000	0	0	0	0	23	11	11	Galectin-3-binding protein OS	LGALS3BP
O00214|LEG8_HUMAN	1250000	2143000	0	0	0	0	0	143600	0	9	5	3	Galectin-8 OS	LGALS8
Q99538|LGMN_HUMAN	4696000	2944000	1863000	6381000	0	0	8269000	0	0	6	2	2	Legumain OS	LGMN
P18858|DNLI1_HUMAN	2358000	0	0	13340000	1586000	0	21190000	5738000	0	10	7	7	DNA ligase 1 OS	LIG1
Q9UHB6|LIMA1_HUMAN	79690000	104400000	24050000	45970000	36210000	1860000	27610000	39230000	12410000	34	23	23	LIM domain and actin-binding protein 1 OS	LIMA1
Q9UGP4|LIMD1_HUMAN	657800	2365000	0	2411000	0	0	81250	4678000	0	11	5	5	LIM domain-containing protein 1 OS	LIMD1
P53667|LIMK1_HUMAN	8529000	4480000	0	3285000	5388000	0	0	82320000	0	11	5	5	LIM domain kinase 1 OS	LIMK1
P48059|LIMS1_HUMAN	3647000	8160000	23180000	2918000	2055000	0	87970	641300	0	34	10	10	LIM and senescent cell antigen-like-containing domain protein 1 OS	LIMS1
P0CW19|LIMS3_HUMAN	10110000	12500000	7441000	16290000	0	0	10460000	1574000	0	38	3	3	LIM and senescent cell antigen-like-containing domain protein 3 OS	LIMS3
P0CW20|LIMS4_HUMAN	10110000	12500000	7441000	16290000	0	0	10460000	1574000	0	38	3	3	LIM and senescent cell antigen-like-containing domain protein 4 OS	LIMS4
Q9NUP9|LIN7C_HUMAN	5577000	13810000	2517000	8768000	1783000	0	41350000	917000	0	23	7	6	Protein lin-7 homolog C OS	LIN7C
P38571|LICH_HUMAN	29770000	10950000	0	53770000	1233000	0	0	0	0	9	2	2	Lysosomal acid lipase/cholesteryl ester hydrolase OS	LIPA
Q15334|L2GL1_HUMAN	23330000	25180000	0	15550000	26900000	3937000	26940000	15190000	4484000	12	9	9	Lethal(2) giant larvae protein homolog 1 OS	LLGL1
Q9BRT6|LLPH_HUMAN	0	7819000	3828000	0	1978000	51510000	0	0	0	29	3	3	Protein LLP homolog OS	LLPH
P49257|LMAN1_HUMAN	252400000	189800000	49010000	59380000	41640000	10550000	160200000	99060000	38360000	45	23	23	Protein ERGIC-53 OS	LMAN1
Q12907|LMAN2_HUMAN	270800000	272400000	86590000	287400000	78890000	0	68840000	87210000	0	55	17	17	Vesicular integral-membrane protein VIP36 OS	LMAN2
Q9BU23|LMF2_HUMAN	21760000	23810000	9735000	7224000	47430000	0	0	0	0	18	9	8	Lipase maturation factor 2 OS	LMF2
P02545|LMNA_HUMAN	793500000	618600000	574800000	1684000000	560500000	776000000	67690000	99460000	27870000	64	55	53	Prelamin-A/C OS	LMNA
P20700|LMNB1_HUMAN	3693000	12700000	0	593500	0	6727000	0	0	0	12	8	4	Lamin-B1 OS	LMNB1
Q03252|LMNB2_HUMAN	10690000	17380000	16510000	18550000	533300	16040000	0	0	0	29	18	14	Lamin-B2 OS	LMNB2
Q9C0E8|LNP_HUMAN	49730000	30690000	9897000	22380000	38860000	1053000	44350000	29120000	10660000	29	11	11	Protein lunapark OS	LNP
Q9UIQ6|LCAP_HUMAN	24730000	23180000	1688000	7540000	29740000	0	5943000	27830000	0	12	10	10	Leucyl-cystinyl aminopeptidase OS	LNPEP
P36776|LONM_HUMAN	865200000	820700000	90600000	537000000	329700000	9225000	454700000	415200000	10000000	72	51	51	Lon protease homolog mitochondrial OS	LONP1
P28300|LYOX_HUMAN	3237000	12840000	0	11390	471100	0	0	25270000	752900	34	12	11	Protein-lysine 6-oxidase OS	LOX
Q9Y4K0|LOXL2_HUMAN	2887000	2733000	335100	0	0	0	7196000	936400	0	16	9	9	Lysyl oxidase homolog 2 OS	LOXL2
P58215|LOXL3_HUMAN	0	533700	0	0	0	0	0	0	0	3	2	2	Lysyl oxidase homolog 3 OS	LOXL3
Q8NF37|PCAT1_HUMAN	26270000	18840000	1909000	6053000	38560000	0	7985000	4759000	0	16	7	7	Lysophosphatidylcholine acyltransferase 1 OS	LPCAT1
Q6P1A2|MBOA5_HUMAN	0	20170	0	0	979200	0	2161000	0	0	6	3	3	Lysophospholipid acyltransferase 5 OS	LPCAT3
Q643R3|LPCT4_HUMAN	0	4579000	1415000	0	1002000	0	0	0	0	15	4	4	Lysophospholipid acyltransferase LPCAT4 OS	LPCAT4
Q93052|LPP_HUMAN	43850000	57420000	2675000	41050000	9482000	4968000	48250000	39370000	1842000	28	15	14	Lipoma-preferred partner OS	LPP
O60711|LPXN_HUMAN	73000000	58260000	24920000	19830000	14000000	10170000	70680000	26660000	46470000	33	8	8	Leupaxin OS	LPXN
P50851|LRBA_HUMAN	13070000	6212000	0	8945000	21300000	0	13740000	7332000	0	4	10	8	Lipopolysaccharide-responsive and beige-like anchor protein OS	LRBA
Q96II8|LRCH3_HUMAN	69590	6306000	13380000	0	847200	0	4975000	6941000	0	11	5	5	Leucine-rich repeat and calponin homology domain-containing protein 3 OS	LRCH3
Q07954|LRP1_HUMAN	440600000	2033000000	353300000	28830000	1580000000	28920000	29410000	714400000	5939000	35	141	139	Prolow-density lipoprotein receptor-related protein 1 OS	LRP1
P30533|AMRP_HUMAN	38360000	190400000	21380000	5113000	117400000	0	67540000	199600000	0	52	22	22	Alpha-2-macroglobulin receptor-associated protein OS	LRPAP1
P42704|LPPRC_HUMAN	1623000000	1041000000	347100000	1456000000	1094000000	73940000	905700000	574500000	216000000	67	111	108	Leucine-rich PPR motif-containing protein mitochondrial OS	LRPPRC
Q8TCA0|LRC20_HUMAN	1382000	0	0	51750	0	0	790700	0	0	9	2	2	Leucine-rich repeat-containing protein 20 OS	LRRC20
Q9H9A6|LRC40_HUMAN	16380000	10160000	0	35470000	11110000	0	10440000	0	0	16	8	7	Leucine-rich repeat-containing protein 40 OS	LRRC40
Q8N1G4|LRC47_HUMAN	39440000	63040000	5756000	4354000	40860000	6301000	25770000	34660000	7789000	39	19	18	Leucine-rich repeat-containing protein 47 OS	LRRC47
Q96AG4|LRC59_HUMAN	1547000000	1052000000	185200000	1096000000	457400000	105500000	961900000	746800000	238300000	59	24	23	Leucine-rich repeat-containing protein 59 OS	LRRC59
Q6NSJ5|LRC8E_HUMAN	12000000	4682000	0	7624000	12470000	0	0	0	0	7	4	4	Volume-regulated anion channel subunit LRRC8E OS	LRRC8E
Q32MZ4|LRRF1_HUMAN	105900000	71880000	58560000	163500000	93320000	0	157000000	41770000	28960000	27	21	20	Leucine-rich repeat flightless-interacting protein 1 OS	LRRFIP1
Q9Y608|LRRF2_HUMAN	1739000	23530000	0	0	1861000	2239000	12260000	8206000	0	15	6	5	Leucine-rich repeat flightless-interacting protein 2 OS	LRRFIP2
Q6UWE0|LRSM1_HUMAN	4303000	3708000	0	375500	0	0	187800	0	0	7	3	3	E3 ubiquitin-protein ligase LRSAM1 OS	LRSAM1
Q9UFC0|LRWD1_HUMAN	5898000	7956000	0	86870	4317000	0	147400	0	0	8	3	3	Leucine-rich repeat and WD repeat-containing protein 1 OS	LRWD1
Q9H089|LSG1_HUMAN	4399000	3735000	0	1292000	5823000	0	12310000	3109000	0	13	7	7	Large subunit GTPase 1 homolog OS	LSG1
O15116|LSM1_HUMAN	4398000	15540000	4044000	5580000	0	0	15310000	2953000	0	17	2	2	U6 snRNA-associated Sm-like protein LSm1 OS	LSM1
Q3MHD2|LSM12_HUMAN	9067000	0	12620000	21390000	0	0	459600	0	0	25	4	4	Protein LSM12 homolog OS	LSM12
Q9BX40|LS14B_HUMAN	1758000	7575000	0	18560000	7916000	0	0	10120000	0	22	4	4	Protein LSM14 homolog B OS	LSM14B
Q9Y333|LSM2_HUMAN	22170000	54580000	22840000	10420000	11470000	14700000	51280000	32700000	22840000	49	4	4	U6 snRNA-associated Sm-like protein LSm2 OS	LSM2
P62310|LSM3_HUMAN	7678000	50230000	0	38640000	41570000	13100000	78160000	40580000	0	55	4	4	U6 snRNA-associated Sm-like protein LSm3 OS	LSM3
Q9Y4Z0|LSM4_HUMAN	144000000	123900000	14740000	61900000	13870000	12370000	47990000	15840000	0	31	5	5	U6 snRNA-associated Sm-like protein LSm4 OS	LSM4
P62312|LSM6_HUMAN	9408000	3650000	0	7237000	2281000	0	5478000	0	0	60	7	7	U6 snRNA-associated Sm-like protein LSm6 OS	LSM6
O95777|LSM8_HUMAN	37820000	47650000	50200000	1367000	101500	0	26330000	0	0	72	4	4	U6 snRNA-associated Sm-like protein LSm8 OS	LSM8
P48449|ERG7_HUMAN	112300000	82260000	40520000	79810000	51970000	10860000	45640000	46480000	9642000	30	19	19	Lanosterol synthase OS	LSS
P09960|LKHA4_HUMAN	31830000	15250000	0	32750000	6578000	0	6552000	3575000	0	26	13	13	Leukotriene A-4 hydrolase OS	LTA4H
P02788|TRFL_HUMAN	4317000	7262000	0	27230000	48310000	0	36130000	25210000	0	4	3	3	Lactotransferrin OS	LTF
O94822|LTN1_HUMAN	26690000	30920000	0	4825000	90340000	383400	36460000	62070000	0	12	17	17	E3 ubiquitin-protein ligase listerin OS	LTN1
Q96GA3|LTV1_HUMAN	0	17300000	0	0	39450000	0	0	0	0	31	11	11	Protein LTV1 homolog OS	LTV1
Q9NQ29|LUC7L_HUMAN	897600	793600	0	0	4107000	0	5043000	0	0	5	7	2	Putative RNA-binding protein Luc7-like 1 OS	LUC7L
Q9Y383|LC7L2_HUMAN	53020000	90560000	5594000	917700	61310000	96840000	232300000	133500000	0	28	15	10	Putative RNA-binding protein Luc7-like 2 OS	LUC7L2
O95232|LC7L3_HUMAN	6109000	41980000	0	0	6426000	1733000	1183000	1984000	0	22	9	9	Luc7-like protein 3 OS	LUC7L3
Q9NX58|LYAR_HUMAN	8030000	80870000	8026000	235300	31070000	0	0	143200000	3782000	38	15	15	Cell growth-regulating nucleolar protein OS	LYAR
O75608|LYPA1_HUMAN	26970000	20310000	123900000	1952000	5562000	0	225300000	138100000	0	38	6	6	Acyl-protein thioesterase 1 OS	LYPLA1
O95372|LYPA2_HUMAN	48540000	23200000	0	2476000	68450000	0	4197000	6376000	0	32	7	7	Acyl-protein thioesterase 2 OS	LYPLA2
Q5VWZ2|LYPL1_HUMAN	1530000	0	0	0	0	0	0	1903000	0	12	2	2	Lysophospholipase-like protein 1 OS	LYPLAL1
Q9NU23|LYRM2_HUMAN	4600000	2013000	0	13860000	1429000	0	4848000	3345000	0	33	3	3	LYR motif-containing protein 2 OS	LYRM2
Q8WZA0|LZIC_HUMAN	6267000	7115000	0	456200	2671000	0	7779000	0	0	22	3	3	Protein LZIC OS	LZIC
Q9NQ48|LZTL1_HUMAN	9584000	6545000	0	261400	0	0	5875000	0	0	19	6	6	Leucine zipper transcription factor-like protein 1 OS	LZTFL1
P20645|MPRD_HUMAN	467000000	240900000	188600000	87100000	78470000	89560000	683900000	164500000	270600000	41	10	10	Cation-dependent mannose-6-phosphate receptor OS	M6PR
Q9UPN3|MACF1_HUMAN	33590000	29710000	14790000	34350000	28670000	16420000	64780000	53940000	42880000	12	71	60	Microtubule-actin cross-linking factor 1 isoforms 1/2/3/5 OS	MACF1
Q9Y6D9|MD1L1_HUMAN	5905000	2833000	0	0	8298000	0	8001000	570000	0	9	4	4	Mitotic spindle assembly checkpoint protein MAD1 OS	MAD1L1
Q8WXG6|MADD_HUMAN	3791000	2835000	0	0	13500000	0	134700	5849000	0	4	5	5	MAP kinase-activating death domain protein OS	MADD
Q9Y5V3|MAGD1_HUMAN	385400	780800	0	0	3595000	0	1823000	11890000	0	11	7	6	Melanoma-associated antigen D1 OS	MAGED1
Q9UNF1|MAGD2_HUMAN	52530000	52240000	32090000	34910000	55890000	16500000	118700000	138800000	90950000	43	21	18	Melanoma-associated antigen D2 OS	MAGED2
Q96JG8|MAGD4_HUMAN	2066000	12130000	0	0	0	0	465800	916500	0	5	4	4	Melanoma-associated antigen D4 OS	MAGED4
Q9H0U3|MAGT1_HUMAN	18600000	51530000	0	27100000	15800000	0	13420000	20330000	0	15	6	6	Magnesium transporter protein 1 OS	MAGT1
Q8WWC4|MAIP1_HUMAN	8974000	15440000	0	0	11210000	0	0	4454000	0	20	5	5	m-AAA protease-interacting protein 1 mitochondrial OS	MAIP1
Q9BXY0|MAK16_HUMAN	0	0	4463000	0	0	0	0	0	0	11	2	2	Protein MAK16 homolog OS	MAK16
P33908|MA1A1_HUMAN	1354000	3571000	0	9600000	2931000	0	0	0	0	7	5	5	Mannosyl-oligosaccharide 1 2-alpha-mannosidase IA OS	MAN1A1
Q9UKM7|MA1B1_HUMAN	10900000	10540000	0	13950000	7627000	0	0	0	0	12	5	5	Endoplasmic reticulum mannosyl-oligosaccharide 1 2-alpha-mannosidase OS	MAN1B1
Q16706|MA2A1_HUMAN	24910000	8767000	10610000	16690000	12970000	0	6529000	1433000	0	17	12	12	Alpha-mannosidase 2 OS	MAN2A1
O00754|MA2B1_HUMAN	6426000	7293000	0	16700000	7519000	2643000	4052000	2789000	0	11	10	10	Lysosomal alpha-mannosidase OS	MAN2B1
Q9NTJ4|MA2C1_HUMAN	0	4348000	0	0	14890000	0	0	0	0	9	5	5	Alpha-mannosidase 2C1 OS	MAN2C1
P55145|MANF_HUMAN	222600000	181100000	38610000	58310000	41770000	8958000	197100000	111100000	3492000	52	12	11	Mesencephalic astrocyte-derived neurotrophic factor OS	MANF
P21397|AOFA_HUMAN	4246000	5233000	12210000	10250000	6536000	0	8306000	2585000	0	17	7	7	Amine oxidase [flavin-containing] A OS	MAOA
P78559|MAP1A_HUMAN	662500000	549500000	326100000	425700000	211200000	119500000	1056000000	824700000	254500000	46	97	94	Microtubule-associated protein 1A OS	MAP1A
P46821|MAP1B_HUMAN	1927000000	1536000000	903300000	2047000000	1318000000	390000000	2406000000	1782000000	941700000	52	114	111	Microtubule-associated protein 1B OS	MAP1B
Q9GZQ8|MLP3B_HUMAN	31690000	27120000	0	10870000	7498000	0	23390000	7100000	0	30	4	3	Microtubule-associated proteins 1A/1B light chain 3B OS	MAP1LC3B
A6NCE7|MP3B2_HUMAN	31690000	27120000	0	10870000	7498000	0	23390000	7100000	0	30	4	3	Microtubule-associated proteins 1A/1B light chain 3 beta 2 OS	MAP1LC3B2
Q66K74|MAP1S_HUMAN	41620000	36700000	4143000	17950000	26460000	0	11710000	6461000	0	24	16	16	Microtubule-associated protein 1S OS	MAP1S
P11137|MTAP2_HUMAN	5202000	11300000	0	0	0	0	358600	0	0	4	5	5	Microtubule-associated protein 2 OS	MAP2
Q02750|MP2K1_HUMAN	159000000	45550000	52480000	19550000	11440000	0	95700000	56030000	36310000	34	20	11	Dual specificity mitogen-activated protein kinase kinase 1 OS	MAP2K1
P36507|MP2K2_HUMAN	30430000	38310000	46550000	34270000	31900000	0	50060000	32410000	7826000	42	22	13	Dual specificity mitogen-activated protein kinase kinase 2 OS	MAP2K2
P46734|MP2K3_HUMAN	2584000	16880000	1667000	20380000	20410000	5364000	15440000	16580000	0	33	8	8	Dual specificity mitogen-activated protein kinase kinase 3 OS	MAP2K3
P45985|MP2K4_HUMAN	10340000	6883000	0	21970000	0	0	24060000	8696000	0	35	8	8	Dual specificity mitogen-activated protein kinase kinase 4 OS	MAP2K4
Q9Y6R4|M3K4_HUMAN	1595000	1264000	0	0	11750000	0	2940000	1812000	0	1	2	2	Mitogen-activated protein kinase kinase kinase 4 OS	MAP3K4
P27816|MAP4_HUMAN	2161000000	1181000000	514600000	1781000000	275700000	279200000	1866000000	1444000000	436500000	70	96	96	Microtubule-associated protein 4 OS	MAP4
O95819|M4K4_HUMAN	22720000	8762000	0	7068000	580700	0	32930000	1554000	0	6	7	4	Mitogen-activated protein kinase kinase kinase kinase 4 OS	MAP4K4
Q9Y4K4|M4K5_HUMAN	3125000	846100	0	0	1973000	0	0	1901000	0	3	2	2	Mitogen-activated protein kinase kinase kinase kinase 5 OS	MAP4K5
Q3KQU3|MA7D1_HUMAN	30470000	25310000	8726000	20080000	54090000	4461000	7710000	16470000	0	18	14	14	MAP7 domain-containing protein 1 OS	MAP7D1
P28482|MK01_HUMAN	77610000	89880000	4777000	64550000	34270000	0	88960000	26530000	0	39	18	12	Mitogen-activated protein kinase 1 OS	MAPK1
P53779|MK10_HUMAN	378400	0	0	0	0	0	2431000	0	0	6	3	2	Mitogen-activated protein kinase 10 OS	MAPK10
Q16539|MK14_HUMAN	21640000	35260000	0	106500000	32410000	5603000	15090000	0	0	54	14	13	Mitogen-activated protein kinase 14 OS	MAPK14
P27361|MK03_HUMAN	219700000	64160000	4265000	30550000	6712000	0	16110000	20670000	0	42	18	12	Mitogen-activated protein kinase 3 OS	MAPK3
P45983|MK08_HUMAN	378400	0	0	0	0	0	2431000	0	2701000	11	4	3	Mitogen-activated protein kinase 8 OS	MAPK8
Q16644|MAPK3_HUMAN	93230000	39240000	0	78480000	74000000	0	4236000	5501000	0	17	5	5	MAP kinase-activated protein kinase 3 OS	MAPKAPK3
Q15691|MARE1_HUMAN	284400000	179400000	120200000	266800000	74810000	34870000	476200000	290100000	50710000	56	23	23	Microtubule-associated protein RP/EB family member 1 OS	MAPRE1
Q15555|MARE2_HUMAN	35910000	41830000	10530000	0	11900000	0	7134000	23340000	0	31	9	8	Microtubule-associated protein RP/EB family member 2 OS	MAPRE2
Q9UPY8|MARE3_HUMAN	0	1474000	0	0	0	0	9509000	3581000	0	7	3	2	Microtubule-associated protein RP/EB family member 3 OS	MAPRE3
P29966|MARCS_HUMAN	520200000	121500000	79970000	341100000	40940000	23210000	252600000	242600000	77650000	62	20	20	Myristoylated alanine-rich C-kinase substrate OS	MARCKS
Q9NX47|MARH5_HUMAN	7748000	3712000	0	813000	3820000	0	1209000	4826000	0	22	5	5	E3 ubiquitin-protein ligase MARCH5 OS	MARH5
Q7KZI7|MARK2_HUMAN	4123000	21290	0	0	1008000	0	1045000	0	0	8	6	6	Serine/threonine-protein kinase MARK2 OS	MARK2
P56192|SYMC_HUMAN	83030000	956000000	148500000	69240000	1173000000	18320000	81730000	912400000	64550000	57	41	41	Methionine--tRNA ligase cytoplasmic OS	MARS
Q96GX5|GWL_HUMAN	0	0	0	2441000	11900000	0	4069000	0	0	4	2	2	Serine/threonine-protein kinase greatwall OS	MASTL
P31153|METK2_HUMAN	74960000	95320000	15560000	246300000	33420000	84850000	400300000	432000000	88070000	30	20	17	S-adenosylmethionine synthase isoform type-2 OS	MAT2A
Q9NZL9|MAT2B_HUMAN	87540000	58850000	11150000	142200000	102200000	7681000	155700000	125900000	3557000	74	17	17	Methionine adenosyltransferase 2 subunit beta OS	MAT2B
P43243|MATR3_HUMAN	484700000	539600000	837800000	366900000	494000000	746100000	395100000	251500000	174300000	54	42	42	Matrin-3 OS	MATR3
Q7Z434|MAVS_HUMAN	67580000	40890000	16730000	45440000	6908000	1015000	45170000	15320000	0	27	12	12	Mitochondrial antiviral-signaling protein OS	MAVS
P56270|MAZ_HUMAN	0	0	0	2794000	0	0	0	0	0	8	3	3	Myc-associated zinc finger protein OS	MAZ
Q9UBB5|MBD2_HUMAN	5523000	16130000	8084000	82510000	9569000	0	0	26090000	0	16	6	6	Methyl-CpG-binding domain protein 2 OS	MBD2
O95983|MBD3_HUMAN	4300000	2571000	0	11840000	6273000	0	10330000	335100	0	25	5	5	Methyl-CpG-binding domain protein 3 OS	MBD3
Q96N66|MBOA7_HUMAN	137900000	144500000	36690000	18370000	254700000	17360000	107200000	115200000	40640000	31	12	12	Lysophospholipid acyltransferase 7 OS	MBOAT7
Q8IVS2|FABD_HUMAN	2840000	11560000	0	17350000	16700000	0	674500	1522000	0	27	8	8	Malonyl-CoA-acyl carrier protein transacylase mitochondrial OS	MCAT
Q9HCC0|MCCB_HUMAN	11360000	65630000	683700	1290000	116000000	0	188700	141300000	0	57	24	24	Methylcrotonoyl-CoA carboxylase beta chain mitochondrial OS	MCCC2
Q8NI22|MCFD2_HUMAN	110600000	70140000	2683000	0	0	0	0	0	0	47	3	3	Multiple coagulation factor deficiency protein 2 OS	MCFD2
P49736|MCM2_HUMAN	362900000	381100000	119800000	346300000	493300000	53580000	505100000	456200000	27380000	58	47	46	DNA replication licensing factor MCM2 OS	MCM2
P25205|MCM3_HUMAN	333700000	228800000	72820000	307900000	222400000	35810000	245100000	234100000	46170000	59	50	49	DNA replication licensing factor MCM3 OS	MCM3
P33991|MCM4_HUMAN	308400000	318500000	67340000	650200000	451300000	75720000	719900000	186700000	40370000	65	46	46	DNA replication licensing factor MCM4 OS	MCM4
P33992|MCM5_HUMAN	597800000	360200000	114500000	374900000	272200000	79040000	340800000	225500000	50360000	57	33	33	DNA replication licensing factor MCM5 OS	MCM5
Q14566|MCM6_HUMAN	213300000	254100000	37670000	141800000	377600000	35940000	201400000	280600000	0	46	43	43	DNA replication licensing factor MCM6 OS	MCM6
P33993|MCM7_HUMAN	687900000	499600000	121800000	501000000	988900000	188100000	373900000	488600000	11010000	64	49	48	DNA replication licensing factor MCM7 OS	MCM7
Q9BTE3|MCMBP_HUMAN	10640000	12640000	0	12170000	56710000	0	26630000	8252000	0	25	14	14	Mini-chromosome maintenance complex-binding protein OS	MCMBP
C9JLW8|MCRI1_HUMAN	11700000	14090000	5661000	19490000	19120000	0	94000000	57030000	64790000	41	3	3	Mapk-regulated corepressor-interacting protein 1 OS	MCRIP1
Q9ULC4|MCTS1_HUMAN	228300000	137100000	2219000	200200000	118000000	811800	136900000	75400000	0	61	12	12	Malignant T-cell-amplified sequence 1 OS	MCTS1
Q8NE86|MCU_HUMAN	33070000	21180000	5069000	25460000	21770000	0	5607000	0	0	32	9	9	Calcium uniporter protein mitochondrial OS	MCU
Q9NWR8|MCUB_HUMAN	4200000	767300	0	76800	8929000	0	0	0	0	7	3	3	Calcium uniporter regulatory subunit MCUb mitochondrial OS	MCUB
Q14676|MDC1_HUMAN	3497000	3980000	3467000	335200	0	0	3730000	1862000	0	5	6	6	Mediator of DNA damage checkpoint protein 1 OS	MDC1
P40925|MDHC_HUMAN	673400000	580500000	431900000	1048000000	293900000	164300000	1533000000	1099000000	363300000	63	25	25	Malate dehydrogenase cytoplasmic OS	MDH1
P40926|MDHM_HUMAN	2909000000	2585000000	926800000	3312000000	1327000000	398000000	2253000000	2028000000	810900000	72	30	30	Malate dehydrogenase mitochondrial OS	MDH2
Q9NU22|MDN1_HUMAN	495200	7813000	0	0	23420000	0	0	5137000	0	2	9	9	Midasin OS	MDN1
Q86V88|MGDP1_HUMAN	2826000	2546000	0	0	2335000	0	1713000	0	0	32	4	4	Magnesium-dependent phosphatase 1 OS	MDP1
P23368|MAOM_HUMAN	15950000	22390000	2836000	20080000	26980000	1948000	50790000	25880000	0	26	10	10	NAD-dependent malic enzyme mitochondrial OS	ME2
Q16626|MEA1_HUMAN	0	1519000	0	7059000	9931000	2426000	0	3509000	0	16	2	2	Male-enhanced antigen 1 OS	MEA1
P51608|MECP2_HUMAN	8047000	4302000	0	0	0	0	43230	0	0	12	4	4	Methyl-CpG-binding protein 2 OS	MECP2
Q9BV79|MECR_HUMAN	8081000	0	0	702700	176700	0	5611000	0	0	9	3	3	Enoyl-[acyl-carrier-protein] reductase mitochondrial OS	MECR
Q15648|MED1_HUMAN	1720000	18310000	0	0	22380000	0	0	8230000	0	15	12	12	Mediator of RNA polymerase II transcription subunit 1 OS	MED1
Q93074|MED12_HUMAN	0	4608000	0	0	13490000	0	0	3747000	0	7	10	10	Mediator of RNA polymerase II transcription subunit 12 OS	MED12
Q9UHV7|MED13_HUMAN	0	0	0	0	3983000	0	0	0	0	2	2	2	Mediator of RNA polymerase II transcription subunit 13 OS	MED13
Q71F56|MD13L_HUMAN	17580000	0	0	0	4501000	0	0	0	0	2	3	3	Mediator of RNA polymerase II transcription subunit 13-like OS	MED13L
O60244|MED14_HUMAN	0	36970000	0	0	78160000	0	0	14240000	0	19	15	15	Mediator of RNA polymerase II transcription subunit 14 OS	MED14
Q96RN5|MED15_HUMAN	2700000	15930000	0	0	42860000	0	10700000	15570000	0	23	11	11	Mediator of RNA polymerase II transcription subunit 15 OS	MED15
Q9Y2X0|MED16_HUMAN	0	8298000	691800	561900	18950000	0	0	16810000	0	11	6	6	Mediator of RNA polymerase II transcription subunit 16 OS	MED16
Q13503|MED21_HUMAN	0	12450000	0	3701000	7237000	0	14250000	0	0	24	2	2	Mediator of RNA polymerase II transcription subunit 21 OS	MED21
Q15528|MED22_HUMAN	0	5476000	0	0	0	0	0	0	0	14	2	2	Mediator of RNA polymerase II transcription subunit 22 OS	MED22
Q9ULK4|MED23_HUMAN	0	10580000	0	0	32440000	0	1222000	2376000	0	9	10	10	Mediator of RNA polymerase II transcription subunit 23 OS	MED23
O75448|MED24_HUMAN	7166000	84780000	0	9738000	68170000	0	16640000	11420000	0	12	8	8	Mediator of RNA polymerase II transcription subunit 24 OS	MED24
Q6P2C8|MED27_HUMAN	0	4260000	0	0	6230000	0	0	0	0	21	5	5	Mediator of RNA polymerase II transcription subunit 27 OS	MED27
Q9NPJ6|MED4_HUMAN	1523000	13100000	0	0	4046000	0	0	8634000	0	20	4	4	Mediator of RNA polymerase II transcription subunit 4 OS	MED4
Q96G25|MED8_HUMAN	0	10230000	0	0	20020000	0	0	3305000	0	21	4	4	Mediator of RNA polymerase II transcription subunit 8 OS	MED8
Q9NWA0|MED9_HUMAN	0	6118000	0	0	26310000	0	0	1199000	0	28	2	2	Mediator of RNA polymerase II transcription subunit 9 OS	MED9
Q9Y316|MEMO1_HUMAN	33470000	18890000	0	35990000	22930000	0	608600	5047000	0	67	14	14	Protein MEMO1 OS	MEMO1
Q7L2J0|MEPCE_HUMAN	1830000	2504000	5790000	8225000	5918000	0	0	12460000	0	16	7	7	7SK snRNA methylphosphate capping enzyme OS	MEPCE
Q14696|MESD_HUMAN	95020000	83040000	15590000	17500000	6538000	0	68430000	13760000	0	30	8	8	LDLR chaperone MESD OS	MESDC2
P08581|MET_HUMAN	900600	1485000	2870000	665200	1247000	0	2138000	2037000	0	3	4	4	Hepatocyte growth factor receptor OS	MET
P53582|MAP11_HUMAN	55400000	18750000	2919000	31800000	17280000	0	28980000	34100000	0	22	6	6	Methionine aminopeptidase 1 OS	METAP1
P50579|MAP2_HUMAN	388800	1476000	0	392700	10990000	0	20120000	10040000	0	14	6	6	Methionine aminopeptidase 2 OS	METAP2
Q9UBP6|TRMB_HUMAN	0	11770000	0	8214000	0	0	6025000	0	0	26	5	5	tRNA (guanine-N(7)-)-methyltransferase OS	METTL1
Q8N6R0|MET13_HUMAN	4653000	4458000	0	59750	3522000	0	0	0	0	8	4	4	Methyltransferase-like protein 13 OS	METTL13
A6NJ78|MET15_HUMAN	5764000	691800	0	0	1085000	0	0	0	0	27	7	7	Probable methyltransferase-like protein 15 OS	METTL15
Q86W50|MET16_HUMAN	0	1193000	0	252300	0	0	1566000	0	0	4	3	3	Methyltransferase-like protein 16 OS	METTL16
Q9GZY8|MFF_HUMAN	35270000	25600000	20410000	3509000	11830000	13350	22280000	0	0	23	5	5	Mitochondrial fission factor OS	MFF
Q08431|MFGM_HUMAN	268000	0	0	2507000	7231000	0	0	0	0	7	2	2	Lactadherin OS	MFGE8
Q8IWA4|MFN1_HUMAN	2285000	7153000	0	9390000	10470000	34360	0	1715000	0	7	6	4	Mitofusin-1 OS	MFN1
O95140|MFN2_HUMAN	1134000	4979000	1276000	130300	2834000	1703000	0	12750000	2430000	6	4	3	Mitofusin-2 OS	MFN2
Q14728|MFS10_HUMAN	20590000	11330000	3730000	12760000	0	0	28660000	6793000	0	5	3	3	Major facilitator superfamily domain-containing protein 10 OS	MFSD10
Q8IWI9|MGAP_HUMAN	0	8573	0	0	0	0	959000	0	0	1	3	2	MAX gene-associated protein OS	MGA
P26572|MGAT1_HUMAN	6427000	665200	0	1368000	0	0	0	0	0	11	4	4	Alpha-1 3-mannosyl-glycoprotein 2-beta-N-acetylglucosaminyltransferase OS	MGAT1
Q10469|MGAT2_HUMAN	0	562200	0	0	695100	0	5892000	1704000	0	4	2	2	Alpha-1 6-mannosyl-glycoprotein 2-beta-N-acetylglucosaminyltransferase OS	MGAT2
Q9UQ53|MGT4B_HUMAN	0	0	0	14800000	13320000	0	1753000	0	0	11	3	3	Alpha-1 3-mannosyl-glycoprotein 4-beta-N-acetylglucosaminyltransferase B OS	MGAT4B
O60502|OGA_HUMAN	95580000	58960000	11700000	216100000	144100000	12110000	342900000	108600000	51000000	33	20	20	Protein O-GlcNAcase OS	MGEA5
P10620|MGST1_HUMAN	236100000	199000000	30970000	10070000	67010000	14510000	5839000	0	6591000	53	9	9	Microsomal glutathione S-transferase 1 OS	MGST1
O14880|MGST3_HUMAN	121700000	236300000	36400000	2299000	22070000	0	781700	8170000	0	88	10	10	Microsomal glutathione S-transferase 3 OS	MGST3
Q5JRA6|MIA3_HUMAN	6320000	6135000	12950000	506100	0	659500	0	2938000	0	11	14	14	Melanoma inhibitory activity protein 3 OS	MIA3
Q5XKP0|MIC13_HUMAN	25960000	25200000	40280000	88760000	35290000	1689000	32040000	21250000	0	58	5	5	MICOS complex subunit MIC13 OS	MIC13
Q8TDZ2|MICA1_HUMAN	13670000	9057000	0	1715000	227800	0	0	6898000	0	12	7	7	[F-actin]-methionine sulfoxide oxidase MICAL1 OS	MICAL1
O94851|MICA2_HUMAN	14190000	5163000	0	6361000	0	2057000	2078000	4338000	0	6	7	5	[F-actin]-methionine sulfoxide oxidase MICAL2 OS	MICAL2
Q7RTP6|MICA3_HUMAN	12910000	5213000	0	592700	6619000	2097000	17350000	4267000	0	4	10	8	[F-actin]-methionine sulfoxide oxidase MICAL3 OS	MICAL3
Q8N3F8|MILK1_HUMAN	6968000	11130000	0	8207000	0	0	505100	597300	0	10	7	7	MICAL-like protein 1 OS	MICALL1
Q9BPX6|MICU1_HUMAN	12680000	8228000	0	13080000	2409000	1412000	11260000	268900	0	27	11	11	Calcium uptake protein 1 mitochondrial OS	MICU1
Q8IYU8|MICU2_HUMAN	9573000	8339000	0	0	0	0	0	0	0	9	2	2	Calcium uptake protein 2 mitochondrial OS	MICU2
O15344|TRI18_HUMAN	15320000	3134000	0	1325000	0	0	63450	8374000	0	11	7	7	E3 ubiquitin-protein ligase Midline-1 OS	MID1
Q9NPA3|M1IP1_HUMAN	0	0	0	17390000	2264000	0	0	0	0	15	2	2	Mid1-interacting protein 1 OS	MID1IP1
P14174|MIF_HUMAN	2206000000	1094000000	228800000	2029000000	2487000000	735200000	3470000000	4334000000	1391000000	83	9	9	Macrophage migration inhibitory factor OS	MIF
Q8IUF8|MINA_HUMAN	0	5568000	0	3962000	0	0	9860000	194700	0	18	7	7	Bifunctional lysine-specific demethylase and histidyl-hydroxylase MINA OS	MINA
Q8N4C8|MINK1_HUMAN	8912000	1602000	0	8421000	2293000	0	1327000	400900	0	3	5	2	Misshapen-like kinase 1 OS	MINK1
Q9UNW1|MINP1_HUMAN	20890000	15970000	0	594100	23820000	0	645600	8152000	0	11	3	3	Multiple inositol polyphosphate phosphatase 1 OS	MINPP1
Q9NXC5|MIO_HUMAN	0	1591000	0	0	9712000	0	0	2279000	0	7	5	5	WD repeat-containing protein mio OS	MIOS
Q99797|MIPEP_HUMAN	6355000	4055000	0	5047000	0	0	2731000	0	0	14	8	8	Mitochondrial intermediate peptidase OS	MIPEP
P46013|KI67_HUMAN	6934000	7557000	0	76040000	15160000	4879000	180700000	111900000	17020000	21	45	45	Proliferation marker protein Ki-67 OS	MKI67
Q9UL63|MKLN1_HUMAN	0	0	0	0	15620000	0	0	0	0	4	3	3	Muskelin OS	MKLN1
Q14165|MLEC_HUMAN	218800000	130300000	76100000	45410000	50090000	50580000	207500000	274800000	140900000	62	16	16	Malectin OS	MLEC
Q15773|MLF2_HUMAN	665600	2969000	0	0	8890000	0	0	0	0	29	4	4	Myeloid leukemia factor 2 OS	MLF2
Q9BV36|MELPH_HUMAN	0	884100	0	39610000	3257000	0	70160000	1045000	0	4	3	3	Melanophilin OS	MLPH
Q96EY8|MMAB_HUMAN	13010000	13650000	0	29750000	2177000	0	27060000	15140000	0	21	5	5	Cob(I)yrinic acid a c-diamide adenosyltransferase mitochondrial OS	MMAB
P08473|NEP_HUMAN	66780000	47170000	0	13500000	0	736000	5681000	3679000	0	29	11	11	Neprilysin OS	MME
Q8N4V1|MMGT1_HUMAN	23010000	18580000	11520000	58920000	19210000	3383000	34390000	17080000	0	43	3	3	Membrane magnesium transporter 1 OS	MMGT1
P50281|MMP14_HUMAN	140900000	51730000	2388000	99270000	37060000	47480000	96830000	51320000	0	28	14	14	Matrix metalloproteinase-14 OS	MMP14
Q96T76|MMS19_HUMAN	111200000	136600000	32110000	28780000	212900000	2734000	14130000	18220000	4046000	35	29	29	MMS19 nucleotide excision repair protein homolog OS	MMS19
Q9H8S9|MOB1A_HUMAN	29150000	24340000	0	17060000	9394000	5000000	63290000	39670000	13580000	30	5	5	MOB kinase activator 1A OS	MOB1A
Q7L9L4|MOB1B_HUMAN	29150000	24340000	0	17060000	9394000	5000000	63290000	39670000	13580000	30	5	5	MOB kinase activator 1B OS	MOB1B
Q70IA6|MOB2_HUMAN	4417000	0	0	0	0	0	0	0	0	9	2	2	MOB kinase activator 2 OS	MOB2
O96007|MOC2B_HUMAN	4753000	4701000	9996000	0	2885000	0	0	0	0	28	4	4	Molybdopterin synthase catalytic subunit OS	MOCS2
Q13724|MOGS_HUMAN	362900000	217300000	35920000	260600000	163600000	4050000	138900000	126900000	13830000	56	33	33	Mannosyl-oligosaccharide glucosidase OS	MOGS
Q7Z3U7|MON2_HUMAN	6632000	13070000	0	4223000	106500000	0	62070	36220000	0	13	17	17	Protein MON2 homolog OS	MON2
Q8NHP6|MSPD2_HUMAN	0	715800	0	4749000	0	0	4144000	0	0	3	2	2	Motile sperm domain-containing protein 2 OS	MOSPD2
Q9HCE1|MOV10_HUMAN	0	0	169800000	0	0	144600000	0	0	293200000	25	18	18	Putative helicase MOV-10 OS	MOV10
O95563|MPC2_HUMAN	13680000	294300	0	14360000	2230000	0	134300	115800	0	19	4	4	Mitochondrial pyruvate carrier 2 OS	MPC2
O75352|MPU1_HUMAN	8363000	8261000	0	9057000	1592000	0	3457000	0	0	10	2	2	Mannose-P-dolichol utilization defect 1 protein OS	MPDU1
O75970|MPDZ_HUMAN	5069000	2148000	0	0	5638000	0	2398000	10530000	0	8	12	12	Multiple PDZ domain protein OS	MPDZ
P29372|3MG_HUMAN	2746000	718000	0	3929000	1840000	0	9072000	2907000	0	23	4	4	DNA-3-methyladenine glycosylase OS	MPG
P34949|MPI_HUMAN	17550000	22650000	0	4237000	0	0	2985000	5031000	0	28	6	6	Mannose-6-phosphate isomerase OS	MPI
Q00013|EM55_HUMAN	4260000	4852000	0	321300	10480000	0	3080000	2642000	0	15	5	5	55 kDa erythrocyte membrane protein OS	MPP1
Q8N3R9|MPP5_HUMAN	5436000	570900	0	0	0	0	0	0	0	4	2	2	MAGUK p55 subfamily member 5 OS	MPP5
Q9NZW5|MPP6_HUMAN	13670000	24080000	0	27390000	2200000	0	10670000	8011000	0	14	7	6	MAGUK p55 subfamily member 6 OS	MPP6
Q6WCQ1|MPRIP_HUMAN	2243000	26020000	0	33070000	8079000	2389000	17880000	26540000	0	19	14	14	Myosin phosphatase Rho-interacting protein OS	MPRIP
P25325|THTM_HUMAN	8934000	15370000	0	28320000	2557000	0	22120000	0	0	37	9	9	3-mercaptopyruvate sulfurtransferase OS	MPST
P39210|MPV17_HUMAN	46870000	40090000	0	31350000	107900000	0	17900000	4524000	7970000	18	4	4	Protein Mpv17 OS	MPV17
O95297|MPZL1_HUMAN	10770000	3018000	0	1274000	0	0	0	0	0	9	2	2	Myelin protein zero-like protein 1 OS	MPZL1
P49959|MRE11_HUMAN	24690000	26530000	3180000	29370000	4428000	0	37460000	14410000	0	19	11	10	Double-strand break repair protein MRE11 OS	MRE11
Q9NV56|MRGBP_HUMAN	5465000	6042000	2475000	261700	5534000	904800	13000000	9097000	0	14	2	2	MRG/MORF4L-binding protein OS	MRGBP
Q9BV20|MTNA_HUMAN	20770000	13130000	4731000	20570000	52370000	0	13110000	3211000	0	31	6	6	Methylthioribose-1-phosphate isomerase OS	MRI1
Q9HC36|MRM3_HUMAN	8010000	55440000	0	70080	0	0	837900	1293000	0	20	7	7	rRNA methyltransferase 3 mitochondrial OS	MRM3
Q9BYD6|RM01_HUMAN	1155000	77550000	15090000	0	165300000	0	0	98300000	0	41	9	9	39S ribosomal protein L1 mitochondrial OS	MRPL1
Q7Z7H8|RM10_HUMAN	0	61710000	0	1902000	112300000	0	0	14190000	0	52	8	8	39S ribosomal protein L10 mitochondrial OS	MRPL10
Q9Y3B7|RM11_HUMAN	5347000	96860000	47750000	6537000	301300000	34970000	9591000	92810000	21310000	71	15	15	39S ribosomal protein L11 mitochondrial OS	MRPL11
P52815|RM12_HUMAN	39300000	321300000	107500000	31030000	392000000	188900000	50860000	348600000	52750000	47	10	10	39S ribosomal protein L12 mitochondrial OS	MRPL12
[truncated: 2,018 more rows]

## Sheet: #2 Filtered_TFs
Accession	HN-Fraction 1 (FREE)	HN Fraction 2-3 (MONO)	HN-Fraction 8-11 (POLY) ]	NN-Fraction 1 (Free)	NN-Fraction 2-3 (MONO)	NN-Fraction 8-11 (POLY)	HA Fraction 1 (FREE)	HA Fraction 2-3 (MONO)	HA Fraction 8-11 (POLY)	Coverage (%)	#Peptides	#Unique	Description	Gene Name
Q9BY44|EIF2A_HUMAN	126000000	389900000	6392000	186800000	32870000	629500	90640000	94520000	6608000	51	22	22	Eukaryotic translation initiation factor 2A OS	EIF2A
Q9UI10|EI2BD_HUMAN	70110000	58480000	489500	83030000	270000000	72040000	17370000	52390000	3397000	35	15	15	Translation initiation factor eIF-2B subunit delta OS	EIF2B4			filtered out based on detection in every fraction criteria
P05198|IF2A_HUMAN	489700000	317100000	53150000	222500000	168300000	34160000	452800000	246900000	106700000	65	26	26	Eukaryotic translation initiation factor 2 subunit 1 OS	EIF2S1
P20042|IF2B_HUMAN	128700000	113100000	197800000	49990000	36110000	51120000	321600000	197100000	90420000	56	22	22	Eukaryotic translation initiation factor 2 subunit 2 OS	EIF2S2
P41091|IF2G_HUMAN	314400000	215200000	47670000	189200000	116600000	14950000	161100000	204000000	999100	47	23	23	Eukaryotic translation initiation factor 2 subunit 3 OS	EIF2S3
Q14152|EIF3A_HUMAN	1359000000	1413000000	143200000	1050000000	3759000000	531400000	782900000	2362000000	442800000	67	125	124	Eukaryotic translation initiation factor 3 subunit A OS	EIF3A
Q99613|EIF3C_HUMAN	356400000	561400000	78220000	221000000	996200000	110600000	337300000	1197000000	108700000	44	47	46	Eukaryotic translation initiation factor 3 subunit C OS	EIF3C
O15371|EIF3D_HUMAN	146800000	275400000	109900000	141100000	652500000	52330000	127800000	529600000	51580000	59	30	30	Eukaryotic translation initiation factor 3 subunit D OS	EIF3D
O00303|EIF3F_HUMAN	306100000	449800000	53440000	272400000	1777000000	224100000	229800000	639400000	151200000	67	28	28	Eukaryotic translation initiation factor 3 subunit F OS	EIF3F
Q9UBQ5|EIF3K_HUMAN	30860000	86840000	71840000	29910000	138100000	47950000	92040000	157300000	16620000	46	8	8	Eukaryotic translation initiation factor 3 subunit K OS	EIF3K
Q9Y262|EIF3L_HUMAN	427500000	450500000	55140000	83180000	909200000	40410000	67600000	329500000	24850000	60	41	41	Eukaryotic translation initiation factor 3 subunit L OS	EIF3L
P60842|IF4A1_HUMAN	1661000000	1131000000	212200000	2546000000	900800000	381800000	2188000000	1104000000	263400000	55	56	30	Eukaryotic initiation factor 4A-I OS	EIF4A1
P38919|IF4A3_HUMAN	26100000	34370000	53720000	11530000	15780000	56590000	80110000	48050000	55050000	30	19	12	Eukaryotic initiation factor 4A-III OS	EIF4A3
P23588|IF4B_HUMAN	476000000	311100000	36560000	902100000	257500000	14270000	355100000	245700000	37180000	57	44	44	Eukaryotic translation initiation factor 4B OS	EIF4B
Q04637|IF4G1_HUMAN	392800000	309800000	133100000	666600000	185300000	79340000	607700000	295500000	156500000	39	56	52	Eukaryotic translation initiation factor 4 gamma 1 OS	EIF4G1
P78344|IF4G2_HUMAN	336500000	220200000	46200000	612200000	146200000	44830000	841500000	480800000	179300000	49	37	37	Eukaryotic translation initiation factor 4 gamma 2 OS	EIF4G2
Q15056|IF4H_HUMAN	931800000	484400000	35930000	584400000	904300000	18550000	717900000	731500000	171800000	57	19	19	Eukaryotic translation initiation factor 4H OS	EIF4H
P55010|IF5_HUMAN	193500000	147100000	10910000	160700000	74690000	11520000	457800000	310400000	48480000	40	20	20	Eukaryotic translation initiation factor 5 OS	EIF5
P63241|IF5A1_HUMAN	1151000000	601900000	72600000	940700000	307200000	46640000	997400000	727200000	227100000	56	21	21	Eukaryotic translation initiation factor 5A-1 OS	EIF5A
O60841|IF2P_HUMAN	172600000	561500000	127400000	373200000	322300000	60880000	287900000	213600000	72080000	43	48	47	Eukaryotic translation initiation factor 5B OS	EIF5B
P56537|IF6_HUMAN	281200000	378900000	182300000	89630000	683600000	103500000	268000000	533600000	351300000	71	11	11	Eukaryotic translation initiation factor 6 OS	EIF6
P11940|PABP1_HUMAN	18370000	56170000	1594000000	47400000	30180000	2027000000	16280000	53660000	1533000000	24	52	9	Polyadenylate-binding protein 1 OS	PABPC1
Q13310|PABP4_HUMAN	71250000	124600000	981800000	3359000	209200000	1694000000	6119000	103200000	2596000000	37	45	24	Polyadenylate-binding protein 4 OS	PABPC4
P62495|ERF1_HUMAN	274900000	104800000	152900000	332300000	159400000	26100000	151800000	148300000	46120000	48	15	15	Eukaryotic peptide chain release factor subunit 1 OS	ETF1
P24534|EF1B_HUMAN	743400000	975600000	273700000	1731000000	1457000000	339400000	1133000000	1315000000	184900000	77	20	19	Elongation factor 1-beta OS	EEF1B2
P29692|EF1D_HUMAN	2336000000	2112000000	1237000000	1472000000	5101000000	1317000000	3204000000	5339000000	2013000000	81	32	31	Elongation factor 1-delta OS	EEF1D
P26641|EF1G_HUMAN	3696000000	3373000000	2579000000	3190000000	12060000000	847900000	3417000000	5800000000	1488000000	81	55	55	Elongation factor 1-gamma OS	EEF1G
P13639|EF2_HUMAN	10360000000	7023000000	3359000000	13180000000	5982000000	1688000000	12110000000	8006000000	3413000000	82	125	120	Elongation factor 2 OS	EEF2
P41567|EIF1_HUMAN	0	9117000	0	20300000	0	0	0	0	0	30	4	4	Eukaryotic translation initiation factor 1 OS	EIF1
P47813|IF1AX_HUMAN	113900000	71150000	143300000	65950000	42370000	0	45970000	45970000	11060000	51	8	8	Eukaryotic translation initiation factor 1A X-chromosomal OS	EIF1AX
Q9P2K8|E2AK4_HUMAN	1210000	0	0	2604000	21430000	0	3929000	0	0	2	4	4	eIF-2-alpha kinase GCN2 OS	EIF2AK4
Q14232|EI2BA_HUMAN	13080000	23580000	0	22020000	26570000	0	12010000	13650000	0	47	14	14	Translation initiation factor eIF-2B subunit alpha OS	EIF2B1
P49770|EI2BB_HUMAN	21690000	34270000	0	15540000	36030000	281900	9329000	40690000	0	32	11	11	Translation initiation factor eIF-2B subunit beta OS	EIF2B2
Q9NR50|EI2BG_HUMAN	1520000	9922000	0	0	17900000	0	0	8558000	0	23	7	7	Translation initiation factor eIF-2B subunit gamma OS	EIF2B3
Q13144|EI2BE_HUMAN	17720000	45490000	24080000	0	88470000	6278000	10630000	7027000	1367000	26	13	13	Translation initiation factor eIF-2B subunit epsilon OS	EIF2B5
P41214|EIF2D_HUMAN	0	1854000	0	2386000	0	0	18070000	0	0	6	2	2	Eukaryotic translation initiation factor 2D OS	EIF2D
P55884|EIF3B_HUMAN	394000000	544700000	140000000	324400000	1329000000	18520000	268100000	942700000	0	61	59	59	Eukaryotic translation initiation factor 3 subunit B OS	EIF3B
P60228|EIF3E_HUMAN	279000000	422900000	0	112300000	963300000	30360000	125700000	413400000	2070000	66	34	34	Eukaryotic translation initiation factor 3 subunit E OS	EIF3E
O75821|EIF3G_HUMAN	155400000	161800000	114600000	16990000	374100000	21140000	66980000	187900000	0	62	24	24	Eukaryotic translation initiation factor 3 subunit G OS	EIF3G
O15372|EIF3H_HUMAN	152400000	204900000	49100000	29300000	289100000	44530000	86330000	528800000	0	63	26	26	Eukaryotic translation initiation factor 3 subunit H OS	EIF3H
Q13347|EIF3I_HUMAN	87860000	190900000	0	77360000	244800000	26450000	40890000	164300000	25560000	67	21	21	Eukaryotic translation initiation factor 3 subunit I OS	EIF3I
O75822|EIF3J_HUMAN	45120000	52760000	0	47920000	0	0	31660000	25350000	0	36	12	12	Eukaryotic translation initiation factor 3 subunit J OS	EIF3J
Q7L2H7|EIF3M_HUMAN	185700000	170100000	1099000	146100000	449000000	0	28780000	49150000	0	46	17	17	Eukaryotic translation initiation factor 3 subunit M OS	EIF3M
Q14240|IF4A2_HUMAN	30150000	28370000	4676000	21860000	4480000	931500	9472000	11140000	0	29	32	6	Eukaryotic initiation factor 4A-II OS	EIF4A2
P06730|IF4E_HUMAN	170600000	91440000	12440000	85330000	7850000	0	172600000	28390000	0	28	9	9	Eukaryotic translation initiation factor 4E OS	EIF4E
O60573|IF4E2_HUMAN	14140000	9258000	0	20300000	15460000	0	46590000	6253000	0	35	6	6	Eukaryotic translation initiation factor 4E type 2 OS	EIF4E2
O43432|IF4G3_HUMAN	3767000	590200	1799	10110000	2460000	0	18070000	3892000	0	4	9	5	Eukaryotic translation initiation factor 4 gamma 3 OS	EIF4G3
Q9H361|PABP3_HUMAN	0	4664000	7073000	0	0	5314000	0	0	0	5	30	2	Polyadenylate-binding protein 3 OS	PABPC3
Q86U42|PABP2_HUMAN	21200000	29820000	0	3124000	0	0	14390000	64130000	0	42	7	7	Polyadenylate-binding protein 2 OS	PABPN1
P68104|EF1A1_HUMAN	565600000	420100000	38400000	4734000000	222000000	0	711900	0	0	11	80	4	Elongation factor 1-alpha 1 OS	EEF1A1
O43324|MCA3_HUMAN	8705000	143200000	38180000	0	550600000	6998000	0	160000000	6721000	69	8	8	Eukaryotic translation elongation factor 1 epsilon-1 OS	EEF1E1

## Sheet: #3 outlierremoval_HAactivation
Accession	HN-Fraction 1 : Light_Area	HN Fraction 2-3 : Light_Area	HN-Fraction 8-11 : Light_Area	NN-Fraction 1 : Light_Area	NN-Fraction 2-3 : Light_Area	NN-Fraction 8-11 : Light_Area	HA Fraction 1 : Light_Area	HA Fraction 2-3 : Light_Area	HA Fraction 8-11 : Light_Area	Coverage (%)	#Peptides	#Unique	Description	Gene Name	HA poly/free	HA poly/mono	NN poly/free	NN poly/mono	HN poly/free	HN poly/mono	HA/NN poly/free	HA/NN poly/mono	HA/HN poly/free	HA/HN poly/mono
P41091|IF2G_HUMAN	314400000	215200000	47670000	189200000	116600000	14950000	161100000	204000000	999100	47	23	23	Eukaryotic translation initiation factor 2 subunit 3 OS	EIF2S3	0.00620174	0.00489755	0.0790169	0.128216	0.151622	0.221515	0.0784862	0.0381976	0.0409026	0.0221093		1st quartile	0.743062
Q9UBQ5|EIF3K_HUMAN	30860000	86840000	71840000	29910000	138100000	47950000	92040000	157300000	16620000	46	8	8	Eukaryotic translation initiation factor 3 subunit K OS	EIF3K	0.180574	0.105658	1.60314	0.347212	2.32793	0.827269	0.112637	0.304304	0.0775683	0.127719		3rd quartile	2.20092
P38919|IF4A3_HUMAN	26100000	34370000	53720000	11530000	15780000	56590000	80110000	48050000	55050000	30	19	12	Eukaryotic initiation factor 4A-III OS	EIF4A3	0.68718	1.14568	4.90807	3.58619	2.05824	1.56299	0.14001	0.319471	0.333868	0.733006		IQR	1.45786
Q9UI10|EI2BD_HUMAN	70110000	58480000	489500	83030000	270000000	72040000	17370000	52390000	3397000	35	15	15	Translation initiation factor eIF-2B subunit delta OS	EIF2B4	0.195567	0.0648406	0.867638	0.266815	0.00698189	0.00837038	0.225402	0.243017	28.0106	7.74643		Extreme Outlier range
P20042|IF2B_HUMAN	128700000	113100000	197800000	49990000	36110000	51120000	321600000	197100000	90420000	56	22	22	Eukaryotic translation initiation factor 2 subunit 2 OS	EIF2S2	0.281157	0.458752	1.0226	1.41567	1.53691	1.74889	0.274942	0.324052	0.182937	0.26231		Lower fence	-3.63052
Q99613|EIF3C_HUMAN	356400000	561400000	78220000	221000000	996200000	110600000	337300000	1197000000	108700000	44	47	46	Eukaryotic translation initiation factor 3 subunit C OS	EIF3C	0.322265	0.0908104	0.500452	0.111022	0.219473	0.13933	0.643947	0.81795	1.46836	0.651763		Upper fence	6.5745
P29692|EF1D_HUMAN	2336000000	2112000000	1237000000	1472000000	5101000000	1317000000	3204000000	5339000000	2013000000	81	32	31	Elongation factor 1-delta OS	EEF1D	0.628277	0.377037	0.894701	0.258185	0.529538	0.585701	0.70222	1.46034	1.18646	0.643736
Q9Y262|EIF3L_HUMAN	427500000	450500000	55140000	83180000	909200000	40410000	67600000	329500000	24850000	60	41	41	Eukaryotic translation initiation factor 3 subunit L OS	EIF3L	0.367604	0.0754173	0.485814	0.0444457	0.128982	0.122397	0.756676	1.69684	2.85003	0.616168
O00303|EIF3F_HUMAN	306100000	449800000	53440000	272400000	1777000000	224100000	229800000	639400000	151200000	67	28	28	Eukaryotic translation initiation factor 3 subunit F OS	EIF3F	0.657963	0.236472	0.822687	0.126111	0.174583	0.118808	0.799774	1.8751	3.76876	1.99036			activated by HA/NN
P60842|IF4A1_HUMAN	1661000000	1131000000	212200000	2546000000	900800000	381800000	2188000000	1104000000	263400000	55	56	30	Eukaryotic initiation factor 4A-I OS	EIF4A1	0.120384	0.238587	0.149961	0.423845	0.127754	0.187622	0.80277	0.56291	0.942308	1.27164			filtered based on critieria Sup Fig 2d
P24534|EF1B_HUMAN	743400000	975600000	273700000	1731000000	1457000000	339400000	1133000000	1315000000	184900000	77	20	19	Elongation factor 1-beta OS	EEF1B2	0.163195	0.140608	0.196072	0.232944	0.368173	0.280545	0.832324	0.603613	0.443256	0.501197
Q13310|PABP4_HUMAN	71250000	124600000	981800000	3359000	209200000	1694000000	6119000	103200000	2596000000	37	45	24	Polyadenylate-binding protein 4 OS	PABPC4	424.252	25.155	504.317	8.09751	13.7796	7.87961	0.841242	3.10651	30.7883	3.19242
O15371|EIF3D_HUMAN	146800000	275400000	109900000	141100000	652500000	52330000	127800000	529600000	51580000	59	30	30	Eukaryotic translation initiation factor 3 subunit D OS	EIF3D	0.403599	0.0973943	0.370872	0.0801992	0.748638	0.399056	1.08825	1.2144	0.539112	0.244062
Q14152|EIF3A_HUMAN	1359000000	1413000000	143200000	1050000000	3759000000	531400000	782900000	2362000000	442800000	67	125	124	Eukaryotic translation initiation factor 3 subunit A OS	EIF3A	0.565589	0.187468	0.506095	0.141367	0.105372	0.101345	1.11756	1.32611	5.36757	1.84981
P56537|IF6_HUMAN	281200000	378900000	182300000	89630000	683600000	103500000	268000000	533600000	351300000	71	11	11	Eukaryotic translation initiation factor 6 OS	EIF6	1.31082	0.658358	1.15475	0.151404	0.648293	0.48113	1.13516	4.34835	2.02196	1.36836
P55010|IF5_HUMAN	193500000	147100000	10910000	160700000	74690000	11520000	457800000	310400000	48480000	40	20	20	Eukaryotic translation initiation factor 5 OS	EIF5	0.105898	0.156186	0.0716864	0.154238	0.0563824	0.0741672	1.47724	1.01263	1.87821	2.10586
O60841|IF2P_HUMAN	172600000	561500000	127400000	373200000	322300000	60880000	287900000	213600000	72080000	43	48	47	Eukaryotic translation initiation factor 5B OS	EIF5B	0.250365	0.337453	0.16313	0.188892	0.738123	0.226892	1.53476	1.78648	0.339191	1.48728
P05198|IF2A_HUMAN	489700000	317100000	53150000	222500000	168300000	34160000	452800000	246900000	106700000	65	26	26	Eukaryotic translation initiation factor 2 subunit 1 OS	EIF2S1	0.235645	0.432159	0.153528	0.202971	0.108536	0.167613	1.53486	2.12917	2.17113	2.57832
P26641|EF1G_HUMAN	3696000000	3373000000	2579000000	3190000000	12060000000	847900000	3417000000	5800000000	1488000000	81	55	55	Elongation factor 1-gamma OS	EEF1G	0.43547	0.256552	0.265799	0.0703068	0.697781	0.764601	1.63834	3.64903	0.624078	0.335537
Q04637|IF4G1_HUMAN	392800000	309800000	133100000	666600000	185300000	79340000	607700000	295500000	156500000	39	56	52	Eukaryotic translation initiation factor 4 gamma 1 OS	EIF4G1	0.257528	0.529611	0.119022	0.428171	0.338849	0.429632	2.16371	1.23692	0.760009	1.23271
P13639|EF2_HUMAN	10360000000	7023000000	3359000000	13180000000	5982000000	1688000000	12110000000	8006000000	3413000000	82	125	120	Elongation factor 2 OS	EEF2	0.281833	0.426305	0.128073	0.28218	0.324228	0.478286	2.20057	1.51076	0.869244	0.891319
P11940|PABP1_HUMAN	18370000	56170000	1594000000	47400000	30180000	2027000000	16280000	53660000	1533000000	24	52	9	Polyadenylate-binding protein 1 OS	PABPC1	94.1646	28.5688	42.7637	67.1637	86.7719	28.3781	2.20197	0.42536	1.0852	1.00672
P78344|IF4G2_HUMAN	336500000	220200000	46200000	612200000	146200000	44830000	841500000	480800000	179300000	49	37	37	Eukaryotic translation initiation factor 4 gamma 2 OS	EIF4G2	0.213072	0.37292	0.0732277	0.306635	0.137296	0.209809	2.90972	1.21617	1.55192	1.77742
P62495|ERF1_HUMAN	274900000	104800000	152900000	332300000	159400000	26100000	151800000	148300000	46120000	48	15	15	Eukaryotic peptide chain release factor subunit 1 OS	ETF1	0.303821	0.310991	0.0785435	0.163739	0.556202	1.45897	3.86819	1.89931	0.546242	0.213158
P63241|IF5A1_HUMAN	1151000000	601900000	72600000	940700000	307200000	46640000	997400000	727200000	227100000	56	21	21	Eukaryotic translation initiation factor 5A-1 OS	EIF5A	0.227692	0.312294	0.0495801	0.151823	0.0630756	0.120618	4.59241	2.05696	3.60983	2.58911
Far outliers:
P23588|IF4B_HUMAN	476000000	311100000	36560000	902100000	257500000	14270000	355100000	245700000	37180000	57	44	44	Eukaryotic translation initiation factor 4B OS	EIF4B	0.104703	0.151323	0.0158186	0.0554175	0.0768067	0.117518	6.61895	2.7306	1.3632	1.28765
Q15056|IF4H_HUMAN	931800000	484400000	35930000	584400000	904300000	18550000	717900000	731500000	171800000	57	19	19	Eukaryotic translation initiation factor 4H OS	EIF4H	0.239309	0.23486	0.031742	0.0205131	0.0385598	0.0741742	7.5392	11.4493	6.20618	3.16633
Q9BY44|EIF2A_HUMAN	126000000	389900000	6392000	186800000	32870000	629500	90640000	94520000	6608000	51	22	22	Eukaryotic translation initiation factor 2A OS	EIF2A	0.0729038	0.0699111	0.00336991	0.0191512	0.0507302	0.0163939	21.6337	3.65048	1.43709	4.26445
P41567|EIF1_HUMAN	0	9117000	0	20300000	0	0	0	0	0	30	4	4	Eukaryotic translation initiation factor 1 OS	EIF1
P41214|EIF2D_HUMAN	0	1854000	0	2386000	0	0	18070000	0	0	6	2	2	Eukaryotic translation initiation factor 2D OS	EIF2D
Q9H361|PABP3_HUMAN	0	4664000	7073000	0	0	5314000	0	0	0	5	30	2	Polyadenylate-binding protein 3 OS	PABPC3
P60228|EIF3E_HUMAN	279000000	422900000	0	112300000	963300000	30360000	125700000	413400000	2070000	66	34	34	Eukaryotic translation initiation factor 3 subunit E OS	EIF3E
Q13347|EIF3I_HUMAN	87860000	190900000	0	77360000	244800000	26450000	40890000	164300000	25560000	67	21	21	Eukaryotic translation initiation factor 3 subunit I OS	EIF3I
O75822|EIF3J_HUMAN	45120000	52760000	0	47920000	0	0	31660000	25350000	0	36	12	12	Eukaryotic translation initiation factor 3 subunit J OS	EIF3J
P49770|EI2BB_HUMAN	21690000	34270000	0	15540000	36030000	281900	9329000	40690000	0	32	11	11	Translation initiation factor eIF-2B subunit beta OS	EIF2B2
Q86U42|PABP2_HUMAN	21200000	29820000	0	3124000	0	0	14390000	64130000	0	42	7	7	Polyadenylate-binding protein 2 OS	PABPN1
Q14232|EI2BA_HUMAN	13080000	23580000	0	22020000	26570000	0	12010000	13650000	0	47	14	14	Translation initiation factor eIF-2B subunit alpha OS	EIF2B1
Q9NR50|EI2BG_HUMAN	1520000	9922000	0	0	17900000	0	0	8558000	0	23	7	7	Translation initiation factor eIF-2B subunit gamma OS	EIF2B3
O60573|IF4E2_HUMAN	14140000	9258000	0	20300000	15460000	0	46590000	6253000	0	35	6	6	Eukaryotic translation initiation factor 4E type 2 OS	EIF4E2
O43324|MCA3_HUMAN	8705000	143200000	38180000	0	550600000	6998000	0	160000000	6721000	69	8	8	Eukaryotic translation elongation factor 1 epsilon-1 OS	EEF1E1
Q13144|EI2BE_HUMAN	17720000	45490000	24080000	0	88470000	6278000	10630000	7027000	1367000	26	13	13	Translation initiation factor eIF-2B subunit epsilon OS	EIF2B5
Q7L2H7|EIF3M_HUMAN	185700000	170100000	1099000	146100000	449000000	0	28780000	49150000	0	46	17	17	Eukaryotic translation initiation factor 3 subunit M OS	EIF3M
P68104|EF1A1_HUMAN	565600000	420100000	38400000	4734000000	222000000	0	711900	0	0	11	80	4	Elongation factor 1-alpha 1 OS	EEF1A1
P47813|IF1AX_HUMAN	113900000	71150000	143300000	65950000	42370000	0	45970000	45970000	11060000	51	8	8	Eukaryotic translation initiation factor 1A X-chromosomal OS	EIF1AX
P06730|IF4E_HUMAN	170600000	91440000	12440000	85330000	7850000	0	172600000	28390000	0	28	9	9	Eukaryotic translation initiation factor 4E OS	EIF4E
O43432|IF4G3_HUMAN	3767000	590200	1799	10110000	2460000	0	18070000	3892000	0	4	9	5	Eukaryotic translation initiation factor 4 gamma 3 OS	EIF4G3
P55884|EIF3B_HUMAN	394000000	544700000	140000000	324400000	1329000000	18520000	268100000	942700000	0	61	59	59	Eukaryotic translation initiation factor 3 subunit B OS	EIF3B
O15372|EIF3H_HUMAN	152400000	204900000	49100000	29300000	289100000	44530000	86330000	528800000	0	63	26	26	Eukaryotic translation initiation factor 3 subunit H OS	EIF3H
O75821|EIF3G_HUMAN	155400000	161800000	114600000	16990000	374100000	21140000	66980000	187900000	0	62	24	24	Eukaryotic translation initiation factor 3 subunit G OS	EIF3G
Q14240|IF4A2_HUMAN	30150000	28370000	4676000	21860000	4480000	931500	9472000	11140000	0	29	32	6	Eukaryotic initiation factor 4A-II OS	EIF4A2
