# Supplementary material for: A translational program that suppresses metabolism to shield the genome
Source: Nat Commun. 2020 Nov 13;11:5755. doi: 10.1038/s41467-020-19602-2 (PMC7666154; doi:10.1038/s41467-020-19602-2)
Supplement: Supplementary file 4 — Source Data [file 41467_2020_19602_MOESM4_ESM.zip › Source Data.xlsx]

## Sheet: Fig1
Fig 1b-c	Check MATRIX_sourceifle				Fig 1d																			Fig 1e
Figure 1f
U87MG																							Wi38																						313
			NUCLEAR				CYTO				CTCF -nuc	CTCF- cyto														NUCLEAR				CYTO				CTFC nuc	CTFC cyto		HA	HN	NN	wi38	HA	HN	NN				NUCLEAR
		nuc AREA	MEAN	INTDEN	RAWINTDEN		cyto AREA	MEAN	INTDEN	RAWINTDEN	NUCLEUS	CYTO	NUCLEAR/CYTO		HA	HN	NN	3tc	HA	HN	NN		ha		AREA	MEAN	INTDEN	RAWINTDEN		AREA	MEAN	INTDEN	RAWINTDEN	NUCLEUS	CYTO	NUCLEAR/CYTO	0.65489	1.89605	1.95258	average nucl/cyto	0.820217	2.10392	1.93838		HA		nuc-AREA	nuc MEAN	nuc INTDEN
1	Snap-669-Image Export-09_EGFP.tif:0414-0274	0.142	9.077	1.292	11909	Snap-669-Image Export-09_EGFP.tif:0400-0185	0.142	9.17	1.305	12031	0.96469	0.97769	0.986703		0.558156	1.89786	3.09634	average nucl/cyto	0.582068	1.58944	1.73772		24	Snap-1587-Image Export-04_EGFP.tif:0400-0580	0.142	35.77	5.092	46930	Snap-1587-Image Export-04_EGFP.tif:0546-0523	0.142	53.832	7.664	70628	4.8807	7.4527	0.65489	0.750347	1.96071	1.61266	sterr	0.044001	0.0812209	0.0753573		206	Snap-1494-Image Export-02_EGFP.tif:0406-0671	0.142	29.484	4.197
3	Snap-669-Image Export-09_EGFP.tif:0353-0490	0.142	15.062	2.144	19762	Snap-669-Image Export-09_EGFP.tif:0375-0569	0.142	37.925	5.399	49758	1.81669	5.07169	0.358202		0.92565	1.96287	2.16173	sterr	0.0236699	0.11766	0.0760972		26	Snap-1587-Image Export-04_EGFP.tif:0742-0581	0.142	42.123	5.997	55266	Snap-1587-Image Export-04_EGFP.tif:0827-0529	0.142	55.647	7.922	73009	5.7857	7.7107	0.750347	0.660452	2.15764	1.66927	ttest		2.85508e-16	#DIV/0!		208	Snap-1494-Image Export-02_EGFP.tif:0411-0874	0.142	28.412	4.045
5	Snap-669-Image Export-09_EGFP.tif:0485-0716	0.142	25.806	3.674	33858	Snap-669-Image Export-09_EGFP.tif:0507-0808	0.142	28.581	4.069	37498	3.34669	3.74169	0.894433		0.748758	1.55331	3.1379	ttest		6.95867e-16	5.39627e-29		28	Snap-1587-Image Export-04_EGFP.tif:0575-1006	0.142	37.639	5.358	49383	Snap-1587-Image Export-04_EGFP.tif:0596-0889	0.142	56.224	8.004	73766	5.1467	7.7927	0.660452	0.607785	2.21282	1.31851						210	Snap-1494-Image Export-02_EGFP.tif:0245-0786	0.142	28.393	4.042
7	Snap-669-Image Export-09_EGFP.tif:0513-0431	0.142	18.774	2.673	24632	Snap-669-Image Export-09_EGFP.tif:0506-0510	0.142	25.942	3.693	34036	2.34569	3.36569	0.696942		0.73301	2.70557	2.39709						30	Snap-1587-Image Export-04_EGFP.tif:0220-1082	0.142	30.157	4.293	39566	Snap-1587-Image Export-04_EGFP.tif:0292-0980	0.142	48.659	6.927	63840	4.0817	6.7157	0.607785	0.937148	2.29303	1.55171						212	Snap-1494-Image Export-02_EGFP.tif:0130-0176	0.142	33.261	4.735
9	Snap-669-Image Export-09_EGFP.tif:0806-0557	0.142	12.487	1.778	16383	Snap-669-Image Export-09_EGFP.tif:0834-0635	0.142	20.761	2.956	27238	1.45069	2.62869	0.551868		0.477236	1.30249	1.94257						32	Snap-1587-Image Export-04_EGFP.tif:0026-0871	0.142	1.488	0.212	1952									1.1135	1.80354	1.97614						214	Snap-1494-Image Export-02_EGFP.tif:0427-0282	0.142	13.04	1.856
11	Snap-669-Image Export-09_EGFP.tif:0742-0761	0.142	14.543	2.07	19081	Snap-669-Image Export-09_EGFP.tif:0773-0815	0.142	15.081	2.147	19786	1.74269	1.81969	0.957685		1.16848	1.80144	2.32341						33	Snap-1588-Image Export-05_EGFP.tif:0253-0617	0.142	45.122	6.424	59200	Snap-1588-Image Export-05_EGFP.tif:0327-0600	0.142	48.088	6.846	63091	6.29222	6.71422	0.937148	0.652304	1.88296	1.76475						216	Snap-1494-Image Export-02_EGFP.tif:0339-0970	0.142	26.322	3.747
13	Snap-669-Image Export-09_EGFP.tif:0384-1056	0.142	11.447	1.63	15018	Snap-669-Image Export-09_EGFP.tif:0435-0971	0.142	13.192	1.878	17308	1.30269	1.55069	0.840071		0.503306	1.12971	1.73471						35	Snap-1588-Image Export-05_EGFP.tif:0082-0605	0.142	42.685	6.077	56003	Snap-1588-Image Export-05_EGFP.tif:0153-0569	0.142	38.433	5.471	50424	5.94522	5.33922	1.1135	0.764389	2.24259	1.57102						218	Snap-1494-Image Export-02_EGFP.tif:0220-0988	0.142	17.13	2.439
15	Snap-669-Image Export-09_EGFP.tif:0426-0707	0.142	25.317	3.604	33216	Snap-669-Image Export-09_EGFP.tif:0460-0815	0.142	28.654	4.079	37594	3.27669	3.75169	0.87339		0.808425	1.35782	1.88231						37	Snap-1588-Image Export-05_EGFP.tif:0084-0745	0.142	25.04	3.565	32853	Snap-1588-Image Export-05_EGFP.tif:0164-0733	0.142	37.896	5.395	49719	3.43322	5.26322	0.652304	0.64801	1.74946	1.88745						220	Snap-1494-Image Export-02_EGFP.tif:0692-0828	0.142	40.376	5.748
17	Snap-669-Image Export-09_EGFP.tif:0225-0804	0.142	2.305	0.328	3024								#DIV/0!		0.736644	1.19493	1.93432						39	Snap-1588-Image Export-05_EGFP.tif:0446-0704	0.142	40.873	5.819	53625	Snap-1588-Image Export-05_EGFP.tif:0583-0767	0.142	53.191	7.572	69787	5.68722	7.44022	0.764389	0.756851	1.45444	2.27946						222	Snap-1494-Image Export-02_EGFP.tif:0791-0557	0.142	42.517	6.053
35	Snap-670-Image Export-10_EGFP.tif:0417-0503	0.142	18.784	2.674	24645	Snap-670-Image Export-10_EGFP.tif:0334-0557	0.142	18.486	2.632	24254	2.35649	2.31449	1.01815		0.749678	1.27899	1.38674						41	Snap-1588-Image Export-05_EGFP.tif:0742-0600	0.142	37.912	5.397	49741	Snap-1588-Image Export-05_EGFP.tif:0690-0552	0.142	57.998	8.257	76093	5.26522	8.12522	0.64801	0.871148	1.25866	1.465						224	Snap-1494-Image Export-02_EGFP.tif:0851-0390	0.142	28.012	3.988
37	Snap-670-Image Export-10_EGFP.tif:0615-0358	0.142	28.748	4.093	37718	Snap-670-Image Export-10_EGFP.tif:0643-0281	0.142	27.797	3.957	36470	3.77549	3.63949	1.03737		0.84335	1.41074	4.10678						43	Snap-1588-Image Export-05_EGFP.tif:0647-0885	0.142	39.187	5.579	51413	Snap-1588-Image Export-05_EGFP.tif:0707-0851	0.142	51.482	7.329	67545	5.44722	7.19722	0.756851	0.82201	2.28557	1.791						226	Snap-1494-Image Export-02_EGFP.tif:0755-0195	0.142	24.456	3.482
39	Snap-670-Image Export-10_EGFP.tif:0571-0670	0.142	34.081	4.852	44714	Snap-670-Image Export-10_EGFP.tif:0589-0596	0.142	47.409	6.749	62201	4.53449	6.43149	0.705045		0.936174	2.33381	1.98099						45	Snap-1588-Image Export-05_EGFP.tif:0680-0969	0.142	44.568	6.345	58473	Snap-1588-Image Export-05_EGFP.tif:0779-0989	0.142	51.024	7.264	66944	6.21322	7.13222	0.871148	0.582098	1.98025	1.45568						228	Snap-1494-Image Export-02_EGFP.tif:0515-0126	0.142	21.131	3.008
41	Snap-670-Image Export-10_EGFP.tif:0549-0444	0.142	25.633	3.649	33631	Snap-670-Image Export-10_EGFP.tif:0538-0517	0.142	32.175	4.58	42213	3.33149	4.26249	0.781583		0.764013	3.47593	2.57194						47	Snap-1588-Image Export-05_EGFP.tif:0308-1077	0.142	32.523	4.63	42670	Snap-1588-Image Export-05_EGFP.tif:0240-1037	0.142	39.364	5.604	51646	4.49822	5.47222	0.82201	0.888016	2.36753	2.34061						230	Snap-1494-Image Export-02_EGFP.tif:0087-0925	0.142	17.229	2.453
43	Snap-670-Image Export-10_EGFP.tif:0746-0721	0.142	25.444	3.622	33383	Snap-670-Image Export-10_EGFP.tif:0686-0669	0.142	29.527	4.204	38740	3.30449	3.88649	0.85025		0.594242	1.58104	1.46655						49	Snap-1588-Image Export-05_EGFP.tif:0947-0647	0.142	37.864	5.39	49677	Snap-1588-Image Export-05_EGFP.tif:0925-0706	0.142	64.382	9.165	84469	5.25822	9.03322	0.582098	0.63653	3.2296	2.16987						232	Snap-1494-Image Export-02_EGFP.tif:0208-0377	0.142	15.456	2.2
45	Snap-670-Image Export-10_EGFP.tif:0926-0815	0.142	16.421	2.338	21544	Snap-670-Image Export-10_EGFP.tif:0877-0833	0.142	14.367	2.045	18850	2.02049	1.72749	1.16961		0.341493	1.49028	1.48043						51	Snap-1588-Image Export-05_EGFP.tif:0656-1343	0.142	35.685	5.08	46819	Snap-1588-Image Export-05_EGFP.tif:0587-1307	0.142	40.067	5.704	52568	4.94822	5.57222	0.888016	0.813627	2.34482	1.56659						234	Snap-1494-Image Export-02_EGFP.tif:0574-0476	0.142	23.039	3.28
47	Snap-670-Image Export-10_EGFP.tif:0854-0749	0.142	15.905	2.264	20868	Snap-670-Image Export-10_EGFP.tif:0840-0698	0.142	22.361	3.183	29338	1.94649	2.86549	0.679287		0.50263	1.09152	1.96618						53	Snap-1588-Image Export-05_EGFP.tif:0078-0089	0.142	0.928	0.132	1218									0.693607	1.87741	2.58947						BACKGROUND	Snap-1494-Image Export-02_EGFP.tif:0636-0414	0.142	2.797	0.398
49	Snap-670-Image Export-10_EGFP.tif:0505-0726	0.142	18.296	2.605	24004	Snap-670-Image Export-10_EGFP.tif:0495-0652	0.142	23.627	3.364	30999	2.28749	3.04649	0.750861		0.655076	1.49762	1.36438						54	Snap-1589-Image Export-01_EGFP.tif:0351-0647	0.142	27.404	3.901	35954	Snap-1589-Image Export-01_EGFP.tif:0422-0574	0.142	43.037	6.127	56464	3.8983	6.1243	0.63653	0.936286	2.57934	1.96474						237	Snap-1495-Image Export-03_EGFP-1.tif:0520-0694	0.142	34.475	4.908
51	Snap-670-Image Export-10_EGFP.tif:0246-0303	0.142	2.236	0.318	2934								#DIV/0!		0.31082	1.84653	1.51641						56	Snap-1589-Image Export-01_EGFP.tif:0530-0738	0.142	47.855	6.813	62786	Snap-1589-Image Export-01_EGFP.tif:0560-0636	0.142	58.812	8.373	77162	6.8103	8.3703	0.813627	0.863937	2.08206	1.38208						239	Snap-1495-Image Export-03_EGFP-1.tif:0294-0708	0.142	29.367	4.181
52	Snap-671-Image Export-11_EGFP.tif:0492-0752	0.142	17.322	2.466	22727	Snap-671-Image Export-11_EGFP.tif:0581-0754	0.142	17.526	2.495	22994	2.18214	2.21114	0.986885		0.479097	0.839645	1.1627						58	Snap-1589-Image Export-01_EGFP.tif:0682-0756	0.142	44.223	6.296	58021	Snap-1589-Image Export-01_EGFP.tif:0758-0638	0.142	63.757	9.076	83649	6.2933	9.0733	0.693607	0.91739	2.066	1.75798						241	Snap-1495-Image Export-03_EGFP-1.tif:0242-0573	0.142	15.434	2.197
54	Snap-671-Image Export-11_EGFP.tif:0566-0610	0.142	12.63	1.798	16570	Snap-671-Image Export-11_EGFP.tif:0638-0621	0.142	15.354	2.186	20144	1.51414	1.90214	0.796019		0.778362	1.07943	2.04742						60	Snap-1589-Image Export-01_EGFP.tif:0682-0447	0.142	27.681	3.941	36317	Snap-1589-Image Export-01_EGFP.tif:0671-0562	0.142	29.562	4.209	38786	3.9383	4.2063	0.936286	0.93316	3.1721	1.97616						243	Snap-1495-Image Export-03_EGFP-1.tif:0397-0666	0.142	19.247	2.74
56	Snap-671-Image Export-11_EGFP.tif:0739-0648	0.142	14.896	2.121	19543	Snap-671-Image Export-11_EGFP.tif:0809-0616	0.142	19.671	2.8	25809	1.83714	2.51614	0.730142		0.240146	1.05594	1.57696						62	Snap-1589-Image Export-01_EGFP.tif:0718-0980	0.142	39.359	5.603	51639	Snap-1589-Image Export-01_EGFP.tif:0666-0928	0.142	45.551	6.485	59763	5.6003	6.4823	0.863937	0.792891	1.82654	2.03394						245	Snap-1495-Image Export-03_EGFP-1.tif:0457-0623	0.142	28.773	4.096
58	Snap-671-Image Export-11_EGFP.tif:0432-0343	0.142	18.061	2.571	23696	Snap-671-Image Export-11_EGFP.tif:0386-0420	0.142	17.149	2.441	22500	2.28714	2.15714	1.06026		0.739972	1.12409	1.64606						64	Snap-1589-Image Export-01_EGFP.tif:0729-1106	0.142	32.161	4.578	42195	Snap-1589-Image Export-01_EGFP.tif:0643-1152	0.142	35.05	4.99	45986	4.5753	4.9873	0.91739	1.56861	1.89757	1.93731						247	Snap-1495-Image Export-03_EGFP-1.tif:0084-0856	0.142	9.239	1.315
60	Snap-671-Image Export-11_EGFP.tif:0481-0397	0.142	15.756	2.243	20672	Snap-671-Image Export-11_EGFP.tif:0538-0351	0.142	13.841	1.97	18159	1.95914	1.68614	1.16191		0.510009	0.658613	1.65335						66	Snap-1589-Image Export-01_EGFP.tif:0102-0125	0.142	31.992	4.554	41974	Snap-1589-Image Export-01_EGFP.tif:0170-0107	0.142	34.28	4.88	44975	4.5513	4.8773	0.93316		1.87334	3.12107						249	Snap-1495-Image Export-03_EGFP-1.tif:0590-0542	0.142	29.797	4.242
62	Snap-671-Image Export-11_EGFP.tif:0569-0191	0.142	9.143	1.302	11995	Snap-671-Image Export-11_EGFP.tif:0508-0256	0.142	14.632	2.083	19197	1.01814	1.79914	0.565904		0.449228	0.846724	2.06522						68	Snap-1589-Image Export-01_EGFP.tif:0054-0729	0.142	18.304	2.606	24015	Snap-1589-Image Export-01_EGFP.tif:0146-0779	0.142	23.079	3.286	30280	2.6033	3.2833	0.792891			2.3899						251	Snap-1495-Image Export-03_EGFP-1.tif:0444-0466	0.142	13.333	1.898
64	Snap-671-Image Export-11_EGFP.tif:0267-0153	0.142	1.999	0.285	2623										0.505845	0.927406	1.75581						70	Snap-1589-Image Export-01_EGFP.tif:0041-1071	0.142	36.376	5.178	47725	Snap-1589-Image Export-01_EGFP.tif:0094-1092	0.142	23.194	3.302	30430	5.1753	3.2993	1.56861			2.14436						253	Snap-1495-Image Export-03_EGFP-1.tif:0622-0742	0.142	37.157	5.29
HN															0.51309	0.95661	1.67129						72	Snap-1589-Image Export-01_EGFP.tif:0031-1338	0.142	0.019	0.003	25											2.14537						255	Snap-1495-Image Export-03_EGFP-1.tif:0463-0808	0.142	26.875	3.826
86	Snap-693-Image Export-04_EGFP.tif:0324-0707	0.142	15.822	2.252	20758	Snap-693-Image Export-04_EGFP.tif:0377-0777	0.142	11.52	1.64	15114	1.67605	1.06405	1.57516		0.419161	0.682801	1.54042						HN																1.99639						257	Snap-1495-Image Export-03_EGFP-1.tif:0687-1035	0.142	29.54	4.205
88	Snap-693-Image Export-04_EGFP.tif:0305-0835	0.142	15.898	2.263	20858	Snap-693-Image Export-04_EGFP.tif:0268-0770	0.142	12.004	1.709	15749	1.68705	1.13305	1.48895		0.674273	0.949206	1.22412						1	Snap-1577-Image Export-05_EGFP.tif:0390-0540	0.142	19.417	2.764	25475	Snap-1577-Image Export-05_EGFP.tif:0378-0622	0.142	14.264	2.031	18715	1.55104	0.818036	1.89605			3.16419						259	Snap-1495-Image Export-03_EGFP-1.tif:0425-1054	0.142	21.789	3.102
90	Snap-693-Image Export-04_EGFP.tif:0429-0374	0.142	13.485	1.92	17692	Snap-693-Image Export-04_EGFP.tif:0449-0453	0.142	12.172	1.733	15970	1.34405	1.15705	1.16162		0.434759	1.04389	1.81986						3	Snap-1577-Image Export-05_EGFP.tif:0533-0735	0.142	25.713	3.66	33735	Snap-1577-Image Export-05_EGFP.tif:0457-0777	0.142	17.287	2.461	22681	2.44704	1.24804	1.96071			2.15559						261	Snap-1495-Image Export-03_EGFP-1.tif:0319-1141	0.142	32.267	4.594
92	Snap-693-Image Export-04_EGFP.tif:0540-0434	0.142	16.86	2.4	22120	Snap-693-Image Export-04_EGFP.tif:0598-0471	0.142	9.758	1.389	12802	1.82405	0.813048	2.24347		0.655313	1.15758	1.48799						5	Snap-1577-Image Export-05_EGFP.tif:0652-0735	0.142	26.497	3.772	34764	Snap-1577-Image Export-05_EGFP.tif:0675-0827	0.142	16.851	2.399	22108	2.55904	1.18604	2.15764			1.71048						263	Snap-1495-Image Export-03_EGFP-1.tif:0429-1220	0.142	21.765	3.099
94	Snap-693-Image Export-04_EGFP.tif:0540-0882	0.142	20.73	2.951	27198	Snap-693-Image Export-04_EGFP.tif:0611-0899	0.142	14.973	2.132	19645	2.37505	1.55605	1.52633		0.47948	0.669379	1.67994						7	Snap-1577-Image Export-05_EGFP.tif:0036-0030	0.142	8.542	1.216	11207											1.53512						265	Snap-1495-Image Export-03_EGFP-1.tif:0697-1153	0.142	13.777	1.961
96	Snap-693-Image Export-04_EGFP.tif:0580-1006	0.142	23.495	3.345	30826	Snap-693-Image Export-04_EGFP.tif:0524-0988	0.142	17.334	2.468	22742	2.76905	1.89205	1.46352		0.411355	0.983391	1.48458						8	Snap-1578-Image Export-01_EGFP.tif:0073-0696	0.142	26.248	3.737	34437	Snap-1578-Image Export-01_EGFP.tif:0168-0727	0.142	18.162	2.586	23828	2.10002	0.949024	2.21282			1.45544						267	Snap-1495-Image Export-03_EGFP-1.tif:0439-0274	0.142	21.014	2.992
98	Snap-693-Image Export-04_EGFP.tif:0787-1000	0.142	11.635	1.656	15265	Snap-693-Image Export-04_EGFP.tif:0831-0916	0.142	7.483	1.065	9818	1.08005	0.489048	2.20847		0.639913	0.647318	1.14869						10	Snap-1578-Image Export-01_EGFP.tif:0456-0654	0.142	26.832	3.82	35204	Snap-1578-Image Export-01_EGFP.tif:0402-0703	0.142	18.185	2.589	23859	2.18302	0.952024	2.29303			1.59985						269	Snap-1495-Image Export-03_EGFP-1.tif:0101-0451	0.142	28.992	4.127
100	Snap-693-Image Export-04_EGFP.tif:0224-1243	0.142	9.71	1.382	12740	Snap-693-Image Export-04_EGFP.tif:0308-1245	0.142	9.102	1.296	11942	0.806048	0.720048	1.11944		0.763512	0.886397	1						12	Snap-1578-Image Export-01_EGFP.tif:0615-0631	0.142	28.592	4.07	37513	Snap-1578-Image Export-01_EGFP.tif:0549-0658	0.142	20.974	2.986	27518	2.43302	1.34902	1.80354			2.73718						271	Snap-1495-Image Export-03_EGFP-1.tif:0059-0609	0.142	14.911	2.123
102	Snap-693-Image Export-04_EGFP.tif:0114-0119	0.142	14.066	2.002	18455	Snap-693-Image Export-04_EGFP.tif:0185-0160	0.142	9.171	1.306	12033	1.42605	0.730048	1.95336		0.744948	3.09634	1.83888						14	Snap-1578-Image Export-01_EGFP.tif:0646-0816	0.142	23.935	3.407	31403	Snap-1578-Image Export-01_EGFP.tif:0731-0814	0.142	18.105	2.577	23754	1.77002	0.940024	1.88296			1.61263						273	Snap-1495-Image Export-03_EGFP-1.tif:0348-0890	0.142	29.832	4.247
104	Snap-693-Image Export-04_EGFP.tif:0799-0551	0.142	13.207	1.88	17327	Snap-693-Image Export-04_EGFP.tif:0866-0549	0.142	8.825	1.256	11579	1.30405	0.680048	1.91758		0.605936	2.16173	1.55396						16	Snap-1578-Image Export-01_EGFP.tif:0862-0582	0.142	31.754	4.521	41661	Snap-1578-Image Export-01_EGFP.tif:0940-0547	0.142	20.533	2.923	26939	2.88402	1.28602	2.24259									275	Snap-1495-Image Export-03_EGFP-1.tif:0270-0994	0.142	34.131	4.859
106	Snap-693-Image Export-04_EGFP.tif:0545-0663	0.142	4.056	0.577	5322								#DIV/0!		0.481404	3.1379	1.37831						18	Snap-1578-Image Export-01_EGFP.tif:0879-0417	0.142	23.324	3.32	30601	Snap-1578-Image Export-01_EGFP.tif:0921-0333	0.142	18.258	2.599	23955	1.68302	0.962024	1.74946									277	Snap-1495-Image Export-03_EGFP-1.tif:0237-0926	0.142	26.801	3.815
107	Snap-694-Image Export-05_EGFP.tif:0442-0746	0.142	24.695	3.516	32400	Snap-694-Image Export-05_EGFP.tif:0347-0758	0.142	15.649	2.228	20532	2.948	1.66	1.7759		0.39762	2.39709	1.36588						20	Snap-1578-Image Export-01_EGFP.tif:0311-1323	0.142	30.451	4.335	39952	Snap-1578-Image Export-01_EGFP.tif:0256-1272	0.142	24.527	3.492	32179	2.69802	1.85502	1.45444									279	Snap-1495-Image Export-03_EGFP-1.tif:0913-0503	0.142	17.191	2.447
109	Snap-694-Image Export-05_EGFP.tif:0282-0437	0.142	16.916	2.408	22194	Snap-694-Image Export-05_EGFP.tif:0247-0481	0.142	12.705	1.809	16669	1.84	1.241	1.48268		0.761441	1.94257	1.29569						22	Snap-1578-Image Export-01_EGFP.tif:0018-1024	0.14	26.979	3.765	34695	Snap-1578-Image Export-01_EGFP.tif:0054-1068	0.142	23.503	3.346	30836	2.15108	1.70902	1.25866									281	Snap-1495-Image Export-03_EGFP-1.tif:0687-0836	0.142	11.075	1.577
111	Snap-694-Image Export-05_EGFP.tif:0177-0410	0.142	21.595	3.074	28333	Snap-694-Image Export-05_EGFP.tif:0204-0490	0.142	11.857	1.688	15556	2.506	1.12	2.2375		0.406668	2.32341	1.15239						24	Snap-1578-Image Export-01_EGFP.tif:0026-0024	0.142	11.528	1.641	15125																	283	Snap-1495-Image Export-03_EGFP-1.tif:0849-1127	0.142	24.965	3.554
113	Snap-694-Image Export-05_EGFP.tif:0780-0523	0.142	25.038	3.564	32850	Snap-694-Image Export-05_EGFP.tif:0838-0470	0.142	11.934	1.699	15657	2.996	1.131	2.64898		0.646307	1.73471	1.76192						25	Snap-1579-Image Export-02_EGFP.tif:0227-0721	0.142	24.623	3.505	32305	Snap-1579-Image Export-02_EGFP.tif:0254-0641	0.142	14.831	2.111	19458	2.47834	1.08434	2.28557									285	Snap-1495-Image Export-03_EGFP-1.tif:0902-1239	0.142	12.194	1.736
115	Snap-694-Image Export-05_EGFP.tif:0322-1124	0.142	26.036	3.706	34159	Snap-694-Image Export-05_EGFP.tif:0302-1014	0.142	15.691	2.234	20586	3.138	1.666	1.88355		0.515598	1.88231	1.82905						27	Snap-1579-Image Export-02_EGFP.tif:0377-0384	0.142	20.837	2.966	27338	Snap-1579-Image Export-02_EGFP.tif:0412-0316	0.142	14.088	2.006	18484	1.93934	0.97934	1.98025									287	Snap-1495-Image Export-03_EGFP-1.tif:0175-0257	0.142	18.886	2.689
117	Snap-694-Image Export-05_EGFP.tif:0619-1300	0.142	17.868	2.544	23443	Snap-694-Image Export-05_EGFP.tif:0552-1277	0.142	11.693	1.665	15341	1.976	1.097	1.80128		0.359233	1.93432	1.62655						29	Snap-1579-Image Export-02_EGFP.tif:0480-0647	0.142	26.606	3.788	34907	Snap-1579-Image Export-02_EGFP.tif:0432-0577	0.142	15.403	2.193	20209	2.76134	1.16634	2.36753									289	Snap-1495-Image Export-03_EGFP-1.tif:0028-0210	0.142	25.846	3.679
119	Snap-694-Image Export-05_EGFP.tif:0063-0347	0.142	13.344	1.9	17507	Snap-694-Image Export-05_EGFP.tif:0130-0364	0.142	15.835	2.254	20776	1.332	1.686	0.790036		0.398142	1.38674	1.34717						31	Snap-1579-Image Export-02_EGFP.tif:0822-0586	0.142	21.968	3.127	28822	Snap-1579-Image Export-02_EGFP.tif:0729-0563	0.142	11.783	1.677	15459	2.10034	0.65034	3.2296									BACKGROUND	Snap-1495-Image Export-03_EGFP-1.tif:0970-0084	0.142	0.033	0.005
121	Snap-694-Image Export-05_EGFP.tif:0486-0144	0.142	4	0.569	5248								#DIV/0!		0.480779	4.10678	1.52814						33	Snap-1579-Image Export-02_EGFP.tif:0872-0703	0.142	25.205	3.588	33069	Snap-1579-Image Export-02_EGFP.tif:0947-0676	0.142	14.882	2.119	19525	2.56134	1.09234	2.34482									292	Snap-1496-Image Export-04_EGFP.tif:0485-0569	0.142	29.009	4.13
122	Snap-695-Image Export-06_EGFP.tif:0448-0647	0.142	12.213	1.739	16024	Snap-695-Image Export-06_EGFP.tif:0415-0573	0.142	9.333	1.329	12245	1.2944	0.884398	1.46359		0.613609		1.70751						35	Snap-1579-Image Export-02_EGFP.tif:0657-0770	0.142	26.075	3.712	34210	Snap-1579-Image Export-02_EGFP.tif:0657-0770	0.142	17.262	2.457	22648	2.68534	1.43034	1.87741									294	Snap-1496-Image Export-04_EGFP.tif:0601-0675	0.142	29.605	4.215
124	Snap-695-Image Export-06_EGFP.tif:0307-0547	0.142	13.826	1.968	18140	Snap-695-Image Export-06_EGFP.tif:0295-0646	0.142	9.175	1.306	12038	1.5234	0.861398	1.76852		0.406539		1.27964						37	Snap-1579-Image Export-02_EGFP.tif:0660-0883	0.142	21.367	3.042	28034	Snap-1579-Image Export-02_EGFP.tif:0754-0995	0.142	12.702	1.808	16665	2.01534	0.78134	2.57934									296	Snap-1496-Image Export-04_EGFP.tif:0437-0825	0.142	25.598	3.644
126	Snap-695-Image Export-06_EGFP.tif:0268-0786	0.142	13.119	1.868	17212	Snap-695-Image Export-06_EGFP.tif:0336-0816	0.142	12.013	1.71	15761	1.4234	1.2654	1.12486		0.281937		1.74665						39	Snap-1579-Image Export-02_EGFP.tif:0695-0987	0.142	23.905	3.403	31363	Snap-1579-Image Export-02_EGFP.tif:0143-1072	0.142	15.229	2.168	19981	2.37634	1.14134	2.08206									298	Snap-1496-Image Export-04_EGFP.tif:0317-0650	0.142	25.412	3.618
128	Snap-695-Image Export-06_EGFP.tif:0332-0939	0.142	11.343	1.615	14882	Snap-695-Image Export-06_EGFP.tif:0400-0982	0.142	9.166	1.305	12026	1.1704	0.860398	1.3603		0.833787		1.58991						41	Snap-1579-Image Export-02_EGFP.tif:0124-0977	0.142	25.389	3.614	33310	Snap-1579-Image Export-02_EGFP.tif:0213-0977	0.142	16.005	2.279	20999	2.58734	1.25234	2.066									300	Snap-1496-Image Export-04_EGFP.tif:0262-0461	0.142	19.96	2.842
130	Snap-695-Image Export-06_EGFP.tif:0467-0802	0.142	15.812	2.251	20746	Snap-695-Image Export-06_EGFP.tif:0522-0859	0.142	13.316	1.896	17470	1.8064	1.4514	1.24459		0.400371		1.00349						43	Snap-1579-Image Export-02_EGFP.tif:0171-0908	0.142	25.378	3.613	33296	Snap-1579-Image Export-02_EGFP.tif:0195-1194	0.142	12.941	1.842	16978	2.58634	0.81534	3.1721									302	Snap-1496-Image Export-04_EGFP.tif:0283-0765	0.142	19.737	2.81
132	Snap-695-Image Export-06_EGFP.tif:0619-1044	0.142	17.645	2.512	23150	Snap-695-Image Export-06_EGFP.tif:0631-0966	0.142	12.928	1.84	16962	2.0674	1.3954	1.48158		0.421801		1.06774						45	Snap-1579-Image Export-02_EGFP.tif:0266-1222	0.142	22.549	3.21	29584	Snap-1579-Image Export-02_EGFP.tif:0035-0397	0.142	15.61	2.222	20480	2.18334	1.19534	1.82654									304	Snap-1496-Image Export-04_EGFP.tif:0368-0936	0.142	35.732	5.087
134	Snap-695-Image Export-06_EGFP.tif:0487-1118	0.142	14.688	2.091	19271	Snap-695-Image Export-06_EGFP.tif:0416-1093	0.142	10.826	1.541	14204	1.6464	1.0964	1.50164		0.42636		1.89373						47	Snap-1579-Image Export-02_EGFP.tif:0101-0447	0.142	25.345	3.608	33252	Snap-1579-Image Export-02_EGFP.tif:0213-0977	0.142	16.766	2.387	21997	2.58134	1.36034	1.89757									306	Snap-1496-Image Export-04_EGFP.tif:0260-0895	0.142	21.695	3.089
136	Snap-695-Image Export-06_EGFP.tif:0643-0471	0.142	14.551	2.072	19091	Snap-695-Image Export-06_EGFP.tif:0590-0515	0.142	8.487	1.208	11135	1.6274	0.763398	2.13178		0.711035		1.71758						49	Snap-1579-Image Export-02_EGFP.tif:0431-0831	0.142	26.465	3.768	34722	Snap-1579-Image Export-02_EGFP.tif:0366-0780	0.142	17.493	2.49	22951	2.74134	1.46334	1.87334									308	Snap-1496-Image Export-04_EGFP.tif:0183-0893	0.142	17.793	2.533
138	Snap-695-Image Export-06_EGFP.tif:0067-0264	0.142	18.64	2.654	24456	Snap-695-Image Export-06_EGFP.tif:0116-0343	0.142	17.608	2.507	23102	2.2094	2.0624	1.07128		0.605739								51	Snap-1579-Image Export-02_EGFP.tif:0031-0033	0.142	7.23	1.029	9486																	310	Snap-1496-Image Export-04_EGFP.tif:0144-1072	0.142	20.759	2.955
140	Snap-695-Image Export-06_EGFP.tif:0745-0373	0.142	11.037	1.571	14481	Snap-695-Image Export-06_EGFP.tif:0682-0383	0.142	8.546	1.217	11213	1.1264	0.772398	1.45831		0.581524								nn																						312	Snap-1496-Image Export-04_EGFP.tif:0087-0758	0.142	18.547	2.64
142	Snap-695-Image Export-06_EGFP.tif:0932-0749	0.142	21.764	3.098	28555	Snap-695-Image Export-06_EGFP.tif:0900-0830	0.142	15.121	2.153	19839	2.6534	1.7084	1.55315		0.510857								52	Snap-1582-Image Export-03_EGFP.tif:0565-0784	0.142	21.169	3.014	27774	Snap-1582-Image Export-03_EGFP.tif:0511-0846	0.142	14.178	2.018	18602	2.04158	1.04558	1.95258									314	Snap-1496-Image Export-04_EGFP.tif:0156-0468	0.142	18.405	2.62
144	Snap-695-Image Export-06_EGFP.tif:0835-0871	0.142	15.688	2.233	20582	Snap-695-Image Export-06_EGFP.tif:0773-0903	0.142	12.131	1.727	15916	1.7884	1.2824	1.39457		0.767013								54	Snap-1582-Image Export-03_EGFP.tif:0643-0780	0.142	20.479	2.915	26868	Snap-1582-Image Export-03_EGFP.tif:0725-0793	0.142	15.295	2.177	20067	1.94258	1.20458	1.61266									316	Snap-1496-Image Export-04_EGFP.tif:0150-0224	0.142	12.627	1.798
146	Snap-695-Image Export-06_EGFP.tif:0686-0786	0.142	17.187	2.447	22549	Snap-695-Image Export-06_EGFP.tif:0635-0786	0.142	15.664	2.23	20551	2.0024	1.7854	1.12154		0.637275								56	Snap-1582-Image Export-03_EGFP.tif:0680-0695	0.142	21.564	3.07	28292	Snap-1582-Image Export-03_EGFP.tif:0752-0720	0.142	15.654	2.229	20538	2.09758	1.25658	1.66927									318	Snap-1496-Image Export-04_EGFP.tif:0420-0290	0.142	13.114	1.867
148	Snap-695-Image Export-06_EGFP.tif:0788-0726	0.142	14.001	1.993	18369	Snap-695-Image Export-06_EGFP.tif:0834-0688	0.142	13.268	1.889	17408	1.5484	1.4444	1.072		0.516688								58	Snap-1582-Image Export-03_EGFP.tif:0672-0889	0.142	22.155	3.154	29067	Snap-1582-Image Export-03_EGFP.tif:0751-0871	0.142	18.456	2.627	24214	2.18158	1.65458	1.31851									320	Snap-1496-Image Export-04_EGFP.tif:0665-0441	0.142	35.453	5.047
150	Snap-695-Image Export-06_EGFP.tif:0094-0850	0.142	13.014	1.853	17075	Snap-695-Image Export-06_EGFP.tif:0177-0858	0.142	9.858	1.403	12934	1.4084	0.958398	1.46953		0.360803								60	Snap-1582-Image Export-03_EGFP.tif:0811-0440	0.142	18.78	2.674	24640	Snap-1582-Image Export-03_EGFP.tif:0846-0509	0.142	14.537	2.069	19072	1.70158	1.09658	1.55171									322	Snap-1496-Image Export-04_EGFP.tif:0605-1121	0.142	32.894	4.683
152	Snap-695-Image Export-06_EGFP.tif:0629-0093	0.142	11.492	1.636	15078	Snap-695-Image Export-06_EGFP.tif:0664-0181	0.142	8.112	1.155	10643	1.1914	0.710398	1.67709										62	Snap-1582-Image Export-03_EGFP.tif:0540-0276	0.142	19.386	2.76	25434	Snap-1582-Image Export-03_EGFP.tif:0561-0187	0.142	13.188	1.877	17302	1.78758	0.904584	1.97614									324	Snap-1496-Image Export-04_EGFP.tif:0095-1164	0.142	19.191	2.732
154	Snap-695-Image Export-06_EGFP.tif:0348-0183	0.142	3.131	0.446	4108																		64	Snap-1582-Image Export-03_EGFP.tif:0159-0902	0.142	29.574	4.21	38801	Snap-1582-Image Export-03_EGFP.tif:0130-0829	0.142	19.716	2.807	25867	3.23758	1.83458	1.76475									326	Snap-1496-Image Export-04_EGFP.tif:0161-1265	0.142	8.96	1.276
																							66	Snap-1582-Image Export-03_EGFP.tif:0868-1161	0.142	19.605	2.791	25722	Snap-1582-Image Export-03_EGFP.tif:0809-1128	0.142	14.96	2.13	19628	1.81858	1.15758	1.57102									BACKGROUND	Snap-1496-Image Export-04_EGFP.tif:0938-0175	0.142	0.674	0.096
155	Snap-667-Image Export-04_EGFP.tif:0320-0302	0.142	20.213	2.878	26520	Snap-667-Image Export-04_EGFP.tif:0298-0387	0.142	11.877	1.691	15583	2.59386	1.40686	1.84372										68	Snap-1582-Image Export-03_EGFP.tif:0907-1046	0.142	20.801	2.961	27291	Snap-1582-Image Export-03_EGFP.tif:0837-1038	0.142	14.234	2.026	18675	1.98858	1.05358	1.88745									HN	Snap-1499-Image Export-05_EGFP.tif:0403-0726	0.142	21.409	3.048
157	Snap-667-Image Export-04_EGFP.tif:0124-0805	0.142	27.155	3.866	35628	Snap-667-Image Export-04_EGFP.tif:0181-0756	0.142	9.384	1.336	12312	3.58186	1.05186	3.40527										70	Snap-1582-Image Export-03_EGFP.tif:0133-0209	0.142	6.848	0.975	8985																	335	Snap-1499-Image Export-05_EGFP.tif:0458-0552	0.142	24.129	3.435
159	Snap-667-Image Export-04_EGFP.tif:0383-0806	0.142	25.99	3.7	34099	Snap-667-Image Export-04_EGFP.tif:0286-0861	0.142	13.544	1.928	17770	3.41586	1.64386	2.07795										71	Snap-1583-Image Export-04_EGFP.tif:0483-0706	0.142	24.005	3.417	31494	Snap-1583-Image Export-04_EGFP.tif:0424-0653	0.142	14.998	2.135	19677	2.28398	1.00198	2.27946									337	Snap-1499-Image Export-05_EGFP.tif:0368-0486	0.142	18.095	2.576
161	Snap-667-Image Export-04_EGFP.tif:0551-0765	0.142	28.296	4.028	37124	Snap-667-Image Export-04_EGFP.tif:0505-0695	0.142	18.386	2.617	24122	3.74386	2.33286	1.60484										73	Snap-1583-Image Export-04_EGFP.tif:0328-0729	0.142	21.92	3.121	28759	Snap-1583-Image Export-04_EGFP.tif:0295-0659	0.142	17.494	2.49	22952	1.98798	1.35698	1.465									339	Snap-1499-Image Export-05_EGFP.tif:0260-0249	0.142	18.082	2.574
163	Snap-667-Image Export-04_EGFP.tif:0931-0602	0.142	43.139	6.141	56598	Snap-667-Image Export-04_EGFP.tif:0950-0522	0.142	31.904	4.542	41858	5.85686	4.25786	1.37554										75	Snap-1583-Image Export-04_EGFP.tif:0090-0702	0.142	20.24	2.881	26555	Snap-1583-Image Export-04_EGFP.tif:0103-0638	0.142	14.812	2.109	19434	1.74798	0.975982	1.791									341	Snap-1499-Image Export-05_EGFP.tif:0283-0139	0.142	16.164	2.301
165	Snap-667-Image Export-04_EGFP.tif:0765-0824	0.142	16.084	2.29	21102	Snap-667-Image Export-04_EGFP.tif:0705-0748	0.142	10.95	1.559	14366	2.00586	1.27486	1.5734										77	Snap-1583-Image Export-04_EGFP.tif:0142-0166	0.142	16.264	2.315	21339	Snap-1583-Image Export-04_EGFP.tif:0134-0269	0.142	13.662	1.945	17924	1.18198	0.811982	1.45568									343	Snap-1499-Image Export-05_EGFP.tif:0027-0264	0.142	14.375	2.046
167	Snap-667-Image Export-04_EGFP.tif:0606-1166	0.142	17.329	2.467	22735	Snap-667-Image Export-04_EGFP.tif:0626-1104	0.142	11.662	1.66	15301	2.18286	1.37586	1.58654										79	Snap-1583-Image Export-04_EGFP.tif:0405-0281	0.142	17.809	2.535	23365	Snap-1583-Image Export-04_EGFP.tif:0325-0348	0.142	12.165	1.732	15961	1.40198	0.598982	2.34061									345	Snap-1499-Image Export-05_EGFP.tif:0060-0180	0.142	11.375	1.619
169	Snap-667-Image Export-04_EGFP.tif:0729-1304	0.142	16.215	2.308	21274	Snap-667-Image Export-04_EGFP.tif:0766-1231	0.142	8.487	1.208	11135	2.02386	0.923858	2.19066										81	Snap-1583-Image Export-04_EGFP.tif:0518-0097	0.142	17.558	2.5	23036	Snap-1583-Image Export-04_EGFP.tif:0453-0143	0.142	12.383	1.763	16247	1.36698	0.629982	2.16987									347	Snap-1499-Image Export-05_EGFP.tif:0219-0513	0.142	17.584	2.503
171	Snap-667-Image Export-04_EGFP.tif:0285-1187	0.142	2.001	0.285	2625								#DIV/0!										83	Snap-1583-Image Export-04_EGFP.tif:0625-0162	0.142	20.271	2.886	26595	Snap-1583-Image Export-04_EGFP.tif:0733-0160	0.142	15.819	2.252	20755	1.75298	1.11898	1.56659									349	Snap-1499-Image Export-05_EGFP.tif:0646-0867	0.142	19.944	2.839
																							85	Snap-1583-Image Export-04_EGFP.tif:0591-0632	0.142	23.107	3.29	30317	Snap-1583-Image Export-04_EGFP.tif:0672-0625	0.142	13.811	1.966	18120	2.15698	0.832982	2.58947									351	Snap-1499-Image Export-05_EGFP.tif:0854-0634	0.142	20.814	2.963
172	Snap-674-Image Export-05_EGFP.tif:0494-0689	0.142	51.311	7.305	67320	Snap-674-Image Export-05_EGFP.tif:0438-0654	0.142	35.141	5.003	46105	6.95554	4.65354	1.49468										87	Snap-1583-Image Export-04_EGFP.tif:0778-0838	0.142	23.606	3.361	30971	Snap-1583-Image Export-04_EGFP.tif:0853-0822	0.142	15.928	2.267	20897	2.22798	1.13398	1.96474									353	Snap-1499-Image Export-05_EGFP.tif:0431-0952	0.142	27.292	3.885
174	Snap-674-Image Export-05_EGFP.tif:0386-0754	0.142	38.631	5.5	50684	Snap-674-Image Export-05_EGFP.tif:0327-0800	0.142	16.614	2.365	21798	5.15054	2.01554	2.55542										89	Snap-1583-Image Export-04_EGFP.tif:0691-1058	0.142	23.558	3.354	30908	Snap-1583-Image Export-04_EGFP.tif:0769-1083	0.142	19.249	2.74	25255	2.22098	1.60698	1.38208									355	Snap-1499-Image Export-05_EGFP.tif:0400-1070	0.142	26.548	3.779
176	Snap-674-Image Export-05_EGFP.tif:0450-0458	0.142	23.508	3.347	30842	Snap-674-Image Export-05_EGFP.tif:0442-0385	0.142	14.02	1.996	18394	2.99754	1.64654	1.82051										91	Snap-1583-Image Export-04_EGFP.tif:0944-1145	0.142	19.589	2.789	25701	Snap-1583-Image Export-04_EGFP.tif:0887-1157	0.142	14.574	2.075	19121	1.65598	0.941982	1.75798									357	Snap-1499-Image Export-05_EGFP.tif:0370-1227	0.142	18.112	2.578
178	Snap-674-Image Export-05_EGFP.tif:0745-0303	0.142	53.756	7.653	70528	Snap-674-Image Export-05_EGFP.tif:0703-0282	0.142	39.588	5.636	51939	7.30354	5.28654	1.38154										93	Snap-1583-Image Export-04_EGFP.tif:0899-1267	0.142	20.759	2.955	27236	Snap-1583-Image Export-04_EGFP.tif:0846-1291	0.142	14.438	2.055	18943	1.82198	0.921982	1.97616									359	Snap-1499-Image Export-05_EGFP.tif:0176-1096	0.142	16.691	2.376
180	Snap-674-Image Export-05_EGFP.tif:0550-1003	0.142	41.349	5.887	54250	Snap-674-Image Export-05_EGFP.tif:0560-1089	0.142	18.681	2.66	24510	5.53754	2.31054	2.39664										96	Snap-1583-Image Export-04_EGFP.tif:0026-0949	0.142	20.172	2.872	26466	Snap-1583-Image Export-04_EGFP.tif:0060-1008	0.142	13.964	1.988	18321	1.73898	0.854982	2.03394									361	Snap-1499-Image Export-05_EGFP.tif:0896-0345	0.142	18.242	2.597
182	Snap-674-Image Export-05_EGFP.tif:0928-0716	0.142	24.665	3.511	32360	Snap-674-Image Export-05_EGFP.tif:0900-0650	0.142	20.266	2.885	26589	3.16154	2.53554	1.24689										98	Snap-1583-Image Export-04_EGFP.tif:0347-1129	0.142	7.979	1.136	10469																	363	Snap-1499-Image Export-05_EGFP.tif:0668-0087	0.142	10.651	1.516
184	Snap-674-Image Export-05_EGFP.tif:0689-0489	0.142	2.461	0.35	3229								#DIV/0!										99	Snap-1584-Image Export-05_EGFP.tif:0285-0533	0.142	16.062	2.287	21074	Snap-1584-Image Export-05_EGFP.tif:0365-0490	0.142	8.834	1.258	11590	2.12682	1.09782	1.93731									BACKGROUND	Snap-1499-Image Export-05_EGFP.tif:0738-1043	0.142	8.408	1.197
																							101	Snap-1584-Image Export-05_EGFP.tif:0338-0602	0.142	18.572	2.644	24367	Snap-1584-Image Export-05_EGFP.tif:0275-0640	0.142	6.718	0.956	8814	2.48382	0.795824	3.12107										Snap-1500-Image Export-01_EGFP.tif:0383-0682	0.142	24.476	3.484
185	Snap-675-Image Export-06_EGFP.tif:0471-0756	0.142	46.264	6.586	60699	Snap-675-Image Export-06_EGFP.tif:0519-0792	0.142	38.912	5.54	51053	6.30314	5.25714	1.19897										103	Snap-1584-Image Export-05_EGFP.tif:0426-0624	0.142	23.649	3.367	31027	Snap-1584-Image Export-05_EGFP.tif:0482-0638	0.142	10.553	1.502	13845	3.20682	1.34182	2.3899									368	Snap-1500-Image Export-01_EGFP.tif:0402-0875	0.142	20.788	2.959
187	Snap-675-Image Export-06_EGFP.tif:0335-0661	0.142	45.841	6.526	60143	Snap-675-Image Export-06_EGFP.tif:0256-0674	0.142	21.498	3.06	28205	6.24314	2.77714	2.24805										105	Snap-1584-Image Export-05_EGFP.tif:0539-0749	0.142	28.9	4.114	37917	Snap-1584-Image Export-05_EGFP.tif:0533-0823	0.142	14.076	2.004	18468	3.95382	1.84382	2.14436									370	Snap-1500-Image Export-01_EGFP.tif:0572-0800	0.142	29.642	4.22
189	Snap-675-Image Export-06_EGFP.tif:0608-0870	0.142	32.314	4.6	42396	Snap-675-Image Export-06_EGFP.tif:0671-0864	0.142	21.279	3.029	27918	4.31714	2.74614	1.57208										107	Snap-1584-Image Export-05_EGFP.tif:0628-0983	0.142	23.74	3.38	31147	Snap-1584-Image Export-05_EGFP.tif:0701-1013	0.142	11.668	1.661	15308	3.21982	1.50082	2.14537									372	Snap-1500-Image Export-01_EGFP.tif:0600-0666	0.142	28.037	3.991
191	Snap-675-Image Export-06_EGFP.tif:0494-0938	0.142	36.11	5.141	47376	Snap-675-Image Export-06_EGFP.tif:0471-1007	0.142	16.298	2.32	21383	4.85814	2.03714	2.38479										109	Snap-1584-Image Export-05_EGFP.tif:0856-0435	0.142	15.959	2.272	20938	Snap-1584-Image Export-05_EGFP.tif:0901-0499	0.142	8.555	1.218	11224	2.11182	1.05782	1.99639									374	Snap-1500-Image Export-01_EGFP.tif:0529-0378	0.142	20.123	2.865
193	Snap-675-Image Export-06_EGFP.tif:0454-1317	0.142	29.655	4.222	38908	Snap-675-Image Export-06_EGFP.tif:0519-1278	0.142	12.001	1.708	15745	3.93914	1.42514	2.76404										111	Snap-1584-Image Export-05_EGFP.tif:0705-0311	0.142	15.655	2.229	20540	Snap-1584-Image Export-05_EGFP.tif:0636-0325	0.142	5.715	0.814	7498	2.06882	0.653824	3.16419									376	Snap-1500-Image Export-01_EGFP.tif:0141-0468	0.142	19.423	2.765
195	Snap-675-Image Export-06_EGFP.tif:0861-0604	0.142	35.977	5.122	47202	Snap-675-Image Export-06_EGFP.tif:0787-0593	0.142	26.225	3.733	34407	4.83914	3.45014	1.40259										113	Snap-1584-Image Export-05_EGFP.tif:0547-0188	0.142	12.236	1.742	16053	Snap-1584-Image Export-05_EGFP.tif:0519-0246	0.142	6.279	0.894	8238	1.58182	0.733824	2.15559									378	Snap-1500-Image Export-01_EGFP.tif:0676-0336	0.142	19.317	2.75
197	Snap-675-Image Export-06_EGFP.tif:0666-0507	0.142	38.041	5.416	49910	Snap-675-Image Export-06_EGFP.tif:0625-0443	0.142	26.654	3.794	34970	5.13314	3.51114	1.46196										115	Snap-1584-Image Export-05_EGFP.tif:0055-0249	0.142	16.515	2.351	21668	Snap-1584-Image Export-05_EGFP.tif:0130-0274	0.142	10.125	1.441	13284	2.19082	1.28082	1.71048									380	Snap-1500-Image Export-01_EGFP.tif:0831-0775	0.142	25.403	3.616
199	Snap-675-Image Export-06_EGFP.tif:0596-0335	0.142	34.438	4.903	45182	Snap-675-Image Export-06_EGFP.tif:0649-0326	0.142	26.465	3.768	34722	4.62014	3.48514	1.32567										117	Snap-1584-Image Export-05_EGFP.tif:0107-1142	0.142	16.967	2.415	22261	Snap-1584-Image Export-05_EGFP.tif:0153-1084	0.142	11.441	1.629	15011	2.25482	1.46882	1.53512									382	Snap-1500-Image Export-01_EGFP.tif:0069-0897	0.142	18.393	2.618
201	Snap-675-Image Export-06_EGFP.tif:0526-0228	0.142	31.627	4.502	41494	Snap-675-Image Export-06_EGFP.tif:0473-0218	0.142	20.889	2.974	27407	4.21914	2.69114	1.56779										119	Snap-1584-Image Export-05_EGFP.tif:0147-1337	0.142	15.557	2.215	20411	Snap-1584-Image Export-05_EGFP.tif:0212-1327	0.142	11.042	1.572	14487	2.05482	1.41182	1.45544									384	Snap-1500-Image Export-01_EGFP.tif:0212-1000	0.142	20.764	2.956
203	Snap-675-Image Export-06_EGFP.tif:0343-0210	0.142	17.997	2.562	23612	Snap-675-Image Export-06_EGFP.tif:0334-0130	0.142	11.245	1.601	14754	2.27914	1.31814	1.72906										121	Snap-1584-Image Export-05_EGFP.tif:0736-0722	0.142	22.522	3.206	29549	Snap-1584-Image Export-05_EGFP.tif:0676-0679	0.142	14.495	2.064	19018	3.04582	1.90382	1.59985									386	Snap-1500-Image Export-01_EGFP.tif:0411-1174	0.142	21.193	3.017
205	Snap-675-Image Export-06_EGFP.tif:0130-0121	0.142	1.992	0.284	2613																		123	Snap-1584-Image Export-05_EGFP.tif:0938-0887	0.142	27.289	3.885	35803	Snap-1584-Image Export-05_EGFP.tif:0879-0829	0.142	10.685	1.521	14019	3.72482	1.36082	2.73718									388	Snap-1500-Image Export-01_EGFP.tif:0642-1007	0.142	26.411	3.76
																							125	Snap-1584-Image Export-05_EGFP.tif:0447-0036	0.142	13.955	1.987	18309	Snap-1584-Image Export-05_EGFP.tif:0512-0063	0.142	9.085	1.293	11920	1.82682	1.13282	1.61263									390	Snap-1500-Image Export-01_EGFP.tif:0713-1136	0.142	51.096	7.274
																							127	Snap-1584-Image Export-05_EGFP.tif:0092-0041	0.142	1.128	0.161	1480																	392	Snap-1500-Image Export-01_EGFP.tif:0632-1229	0.142	27.822	3.961
																																													394	Snap-1500-Image Export-01_EGFP.tif:0983-0827	0.142	25.582	3.642
																																													396	Snap-1500-Image Export-01_EGFP.tif:0874-0246	0.142	19.146	2.726
																																													398	Snap-1500-Image Export-01_EGFP.tif:0983-0956	0.142	23.441	3.337
																																													400	Snap-1500-Image Export-01_EGFP.tif:0091-0312	0.142	15.709	2.236
																																													BACKGROUND	Snap-1500-Image Export-01_EGFP.tif:0272-0349	0.142	7.774	1.107
																																														Snap-1501-Image Export-02_EGFP.tif:0596-0580	0.142	16.192	2.305
																																													405	Snap-1501-Image Export-02_EGFP.tif:0460-0600	0.142	21.157	3.012
																																													407	Snap-1501-Image Export-02_EGFP.tif:0363-0470	0.142	22.424	3.192
																																													409	Snap-1501-Image Export-02_EGFP.tif:0269-0661	0.142	23.066	3.284
																																													411	Snap-1501-Image Export-02_EGFP.tif:0324-0879	0.142	14.779	2.104
																																													413	Snap-1501-Image Export-02_EGFP.tif:0648-0665	0.142	19.701	2.805
																																													415	Snap-1501-Image Export-02_EGFP.tif:0456-1030	0.142	16.993	2.419
																																													417	Snap-1501-Image Export-02_EGFP.tif:0770-0988	0.142	22.941	3.266
																																													419	Snap-1501-Image Export-02_EGFP.tif:0937-0898	0.142	22.872	3.256
																																													421	Snap-1501-Image Export-02_EGFP.tif:0869-1146	0.142	19.543	2.782
																																													423	Snap-1501-Image Export-02_EGFP.tif:0719-1208	0.142	21.173	3.014
																																													425	Snap-1501-Image Export-02_EGFP.tif:0123-0986	0.142	20.79	2.96
																																													427	Snap-1501-Image Export-02_EGFP.tif:0669-0115	0.142	16.832	2.396
																																													429	Snap-1501-Image Export-02_EGFP.tif:0887-0801	0.142	22.524	3.206
																																													431	Snap-1501-Image Export-02_EGFP.tif:0356-0276	0.142	13.585	1.934
																																													433	Snap-1501-Image Export-02_EGFP.tif:0089-0259	0.142	15.602	2.221
																																													BACKGROUND	Snap-1501-Image Export-02_EGFP.tif:0174-0400	0.142	6.677	0.951
																																														snap-1487-Image Export-01_EGFP.tif:0465-0712	0.142	74.393	10.591
																																													NN	snap-1487-Image Export-01_EGFP.tif:0558-0694	0.142	67.889	9.665
																																													438	snap-1487-Image Export-01_EGFP.tif:0702-0750	0.142	68.081	9.692
																																													440	snap-1487-Image Export-01_EGFP.tif:0904-0985	0.142	63.865	9.092
																																													442	snap-1487-Image Export-01_EGFP.tif:0879-1164	0.142	41.723	5.94
																																													444	snap-1487-Image Export-01_EGFP.tif:0562-0457	0.142	61.566	8.765
																																													446	snap-1487-Image Export-01_EGFP.tif:0442-0527	0.142	49.113	6.992
																																													448	snap-1487-Image Export-01_EGFP.tif:0480-0286	0.142	48.692	6.932
																																													450	snap-1487-Image Export-01_EGFP.tif:0209-0212	0.142	36.505	5.197
																																													452	snap-1487-Image Export-01_EGFP.tif:0540-0186	0.142	47.976	6.83
																																													454	snap-1487-Image Export-01_EGFP.tif:0651-0101	0.142	54.617	7.775
																																													BACKGROUND	snap-1487-Image Export-01_EGFP.tif:0825-0313	0.142	2.949	0.42
																																													458	Snap-1488-Image Export-02_EGFP.tif:0509-0675	0.142	36.283	5.165
																																														Snap-1488-Image Export-02_EGFP.tif:0511-0557	0.142	43.443	6.185
																																													461	Snap-1488-Image Export-02_EGFP.tif:0466-0472	0.142	35.699	5.082
																																													463	Snap-1488-Image Export-02_EGFP.tif:0370-0376	0.142	28.712	4.087
																																													465	Snap-1488-Image Export-02_EGFP.tif:0612-0381	0.142	27.864	3.967
																																													467	Snap-1488-Image Export-02_EGFP.tif:0630-0304	0.142	16.099	2.292
																																													469	Snap-1488-Image Export-02_EGFP.tif:0249-0397	0.142	29.947	4.263
																																													471	Snap-1488-Image Export-02_EGFP.tif:0264-0312	0.142	24.527	3.492
																																													473	Snap-1488-Image Export-02_EGFP.tif:0289-0569	0.142	28.329	4.033
																																													475	Snap-1488-Image Export-02_EGFP.tif:0154-0725	0.142	19.871	2.829
																																													477	Snap-1488-Image Export-02_EGFP.tif:0341-0597	0.142	24.832	3.535
																																													479	Snap-1488-Image Export-02_EGFP.tif:0532-0766	0.142	33.023	4.701
																																													481	Snap-1488-Image Export-02_EGFP.tif:0239-0797	0.142	22.056	3.14
																																													483	Snap-1488-Image Export-02_EGFP.tif:0480-0873	0.142	28.748	4.093
																																													485	Snap-1488-Image Export-02_EGFP.tif:0714-0885	0.142	53.589	7.629
																																													487	Snap-1488-Image Export-02_EGFP.tif:0927-0758	0.142	41.503	5.908
																																													489	Snap-1488-Image Export-02_EGFP.tif:0444-0162	0.142	8.001	1.139
																																													491	Snap-1488-Image Export-02_EGFP.tif:0237-0945	0.142	41.346	5.886
																																													493	Snap-1488-Image Export-02_EGFP.tif:0150-0424	0.142	21.819	3.106
																																													495	Snap-1488-Image Export-02_EGFP.tif:0413-1088	0.142	22.447	3.196
																																													497	Snap-1488-Image Export-02_EGFP.tif:0642-1034	0.142	34.337	4.888
																																													499	Snap-1488-Image Export-02_EGFP.tif:0760-0485	0.142	28.143	4.007
																																													501	Snap-1488-Image Export-02_EGFP.tif:0107-1143	0.142	28.161	4.009
																																													BACKGROUND	Snap-1488-Image Export-02_EGFP.tif:0105-0616	0.142	0.636	0.09
																																													505	Snap-1489-Image Export-03_EGFP.tif:0592-0743	0.142	54.731	7.792
																																														Snap-1489-Image Export-03_EGFP.tif:0676-0633	0.142	46.481	6.617
																																													586	Snap-1489-Image Export-03_EGFP.tif:0318-0699	0.142	56.024	7.976
																																													588	Snap-1489-Image Export-03_EGFP.tif:0363-0836	0.142	43.195	6.149
																																													590	Snap-1489-Image Export-03_EGFP.tif:0260-0845	0.142	43.421	6.182
																																													592	Snap-1489-Image Export-03_EGFP.tif:0238-0570	0.142	42.396	6.035
																																													594	Snap-1489-Image Export-03_EGFP.tif:0248-0466	0.142	52.72	7.505
																																													596	Snap-1489-Image Export-03_EGFP.tif:0455-0355	0.142	47.707	6.792
																																													598	Snap-1489-Image Export-03_EGFP.tif:0571-0313	0.142	36.798	5.239
																																													600	Snap-1489-Image Export-03_EGFP.tif:0513-0165	0.142	42.005	5.98
																																													602	Snap-1489-Image Export-03_EGFP.tif:0682-0115	0.142	29.037	4.134
																																													604	Snap-1489-Image Export-03_EGFP.tif:0548-0653	0.142	51.726	7.364
																																													606	Snap-1489-Image Export-03_EGFP.tif:0133-1005	0.142	44.707	6.364
																																													608	Snap-1489-Image Export-03_EGFP.tif:0507-0904	0.142	47.806	6.806
																																													610	Snap-1489-Image Export-03_EGFP.tif:0594-1083	0.142	42.162	6.002
																																													612	Snap-1489-Image Export-03_EGFP.tif:0722-1190	0.142	34.36	4.891
																																													614	Snap-1489-Image Export-03_EGFP.tif:0898-1154	0.142	50.993	7.259
																																													616	Snap-1489-Image Export-03_EGFP.tif:0938-1215	0.142	43.877	6.246
																																													618	Snap-1489-Image Export-03_EGFP.tif:0427-1358	0.142	54.781	7.799
																																													BACKGROUND	Snap-1489-Image Export-03_EGFP.tif:0442-0524	0.142	0.056	0.008
																																													622
[truncated: 16 more columns]

## Sheet: Fig2
Fig 2a													Figure 2c
		MCF7- CTL				MCF7- 5A
ATP levels t0	1	1	1		1	1	1
ATO leves t60	0.869892	0.919037	0.933948		0.343098	0.620114	0.466481
	CTL	5A
average T0/T0	1	1
average T60/T0	0.907626	0.476564
SEM	0.0193516	0.0801265
ttest	0.0241654
Fig 2b
Well	Sample Name	Cт Mean	delta Ct	R	(Rets)/(R18s)		average	SD	SEM
ha-5a-1-t	ets	31.1889	-0.23452	1.17652	1.87717		1
ha-5a-2-t	ets	25.8614	-1.38318	2.60843	2.39452		1.95288	0.409072	0.236178
ha-5a-3-t	ets	24.5882	-2.11202	4.32297	1.58695
ha-ctl-1-t	ets	31.4234	0	1		ctl	1
ha-ctl-2-t	ets	27.2446	0	1		ctl	1
ha-ctl-3-t	ets	26.7002	0	1		ctl	1	ttest
						5a	1.87717	0.0281478
ha-1-5a-t	18s	21.7358	0.674038	0.62675		5a	2.39452
ha-2-5a-t	18s	16.9634	-0.123449	1.08934		5a	1.58695
ha-3-5a-t	18s	15.897	-1.44576	2.72407
ha-1-ctl-t	18s	21.0618	0	1			NS siRNA
ha-2-ctl-t	18s	17.0868	0	1			eIF5A siRNA
ha-3-ctl-t	18s	17.3427	0	1
Fig 2d
U87MG	HA - 2day
		CTL						sieIF5a
	DAPI	ki67	ki67/dapi	p21	p21/dapi		DAPI	ki67	ki67/dapi	p21	p21/dapi
	28	0	0	15	0.535714		41	1	0.0243902	6	0.146341
	30	0	0	12	0.4		29	5	0.172414	1	0.0344828
	32	2	0.0625	13	0.40625		39	5	0.128205	2	0.0512821
	34	1	0.0294118	13	0.382353		40	7	0.175	2	0.05
	28	0	0	9	0.321429		39	5	0.128205	2	0.0512821		Fig 2g
	30	0	0	6	0.2		17	4	0.235294	7	0.411765			D0		NN D3	HN D3	HA D3		nn D3/D0	hn D3/D0	ha D3/D0		nn D3/D0	hn D3/D0	ha D3/D0		NN CTL	HN CTL	HA CTL
	26	2	0.0769231	13	0.5		31	7	0.225806	3	0.0967742		ctl	833000		2850000	1740000	821000		3.42137	2.08884	0.985594	average	3.28997	1.99324	0.85316		1	1	1
	37	0	0	14	0.378378		25	7	0.28	1	0.04			897000		2690000	1660000	522000		2.99889	1.85061	0.58194	SEM	0.145773	0.0726781	0.135623		1	1	1
	46	1	0.0217391	23	0.5		25	9	0.36	8	0.32			745000		2570000	1520000	739000		3.44966	2.04027	0.991946						1	1	1
	35	1	0.0285714	16	0.457143		45	4	0.0888889	4	0.0888889																	NN 5A	HN 5A	HA 5A
AVERAGE	32.6	0.7	0.0214724	13.4	0.411043		33.1	5.4	0.163142	3.6	0.108761		5a	639000		2260000	1400000	1400000		3.53678	2.19092	2.19092	average	3.10107	2.05471	1.90271		1.03373	1.04887	2.22295
														751000		2220000	1570000	1330000		2.95606	2.09055	1.77097	SEM	0.221877	0.0907696	0.144281		0.985719	1.12965	3.04322
		Control siRNA	eif5A siRNA	t test										733000		2060000	1380000	1280000		2.81037	1.88267	1.74625						0.814679	0.922758	1.76043
	ki67	0.0214724	0.163142	0.000698841
	p21	0.411043	0.108761	0.000992832																							average CTL/CTL	1	1	1
																											average 5A.CTL	0.94471	1.03376	2.3422
		eif5A siRNA	Control siRNA	st err 5a	st err ctl	ttest
	p21	0.108761	0.411043	0.0414408	0.031272	0.000992832																					SEM CTL	0	0	0
	ki67	0.163142	0.0214724	0.0308196	0.00892867	0.000698841																					SEM 5A	0.0664764	0.0602008	0.375081
Wi38 CTL
dapi	ki67	p21	ki67/dapi	p21/dapi																							t-test	0.246527	0.31569	0.0349969
							ki67	p21
37	0	19	0	0.513514		ttest	0.000490672	0.0213319					Fig 2h
28	2	8	0.0714286	0.285714										u87mg			NIH/3t3			wi38			HCT116			MCF7
34	3	9	0.0882353	0.264706			avg ki67/dapi	avg p21/dapi	SEM ki67/d	SEM p21/dapi				HA CTL	HA 5a		HA CTL	HA 5a		HA CTL d3	HA 5a d3		HA CTL	HA 5a		HA CTL	HA 5a
34	1	9	0.0294118	0.264706		HA CTL	0.0552756	0.39556	0.0124507	0.0486282				1.07792	1.90244		1.28615	2.25102		1.09524	3.28571		1.64286	3		4	5.14286
45	2	17	0.0444444	0.377778		HA 5A	0.27124	0.238457	0.0329848	0.0225332				1.02941	1.91176		1.93487	2.2997		1.58824	3.53333		1.29412	2.17857		1.66667	2.88889
22	2	11	0.0909091	0.5										0.791667	1.48214		1.71429	2.91297		2	3.23529		1.88	2.5		1.22222	2.5
16	1	9	0.0625	0.5625
WI38 sieIF5A
35	8	10	0.228571	0.285714										1	1.76491		1	1.7502		1	3		1	1.82609		1	1.28571
36	13	11	0.361111	0.305556										1	1.85714		1	1.18856		1	2.22469		1	1.68344		1	1.73333
34	9	6	0.264706	0.176471										1	1.87218		1	1.69923		1	1.61765		1	1.32979		1	2.04545
40	9	8	0.225	0.2
39	7	11	0.179487	0.282051									average	1	1.83141		1	1.546		1	2.28078		1	1.61311		1	1.68817
32	7	5	0.21875	0.15625									SEM		0.0335316			0.179324			0.400035			0.147523			0.220478
19	8	5	0.421053	0.263158
													ttest		0.00501902			0.0769322			0.0246487			0.0474821			0.00103787
Fig 2e
u87mg														NS	U87MG	MCF7	HCT116	WI-38	NIH/3T3
HA CTL	brdu	dapi	brdu/dapi	average	st dev	p value							average	1	1.83141	1.68817	1.61311	2.28078	1.546
1224	0	24	0	0.0182163	0.0119198	0.00474339							SEM		0.0335316	0.220478	0.147523	0.400035	0.179324
	0	33	0
	2	34	0.0588235										ttest		0.00162263	0.00103787	0.0474821	0.0246487	0.0769322
	0	16	0
	1	31	0.0322581										Fig 2j
				average	st dev									Mouse ID	day 7	Day 14	Day 17	Day 21			7	14	17	21
HA 5A	2	23	0.0869565	0.132983	0.0155234								siCTRL	1	11.793	16.085	21.081	24.449		NS siRNA average	16.5123	16.776	19.2497	34.1328
	5	31	0.16129											2	17.942	10.147	10.142	12.643		sem	2.02048	4.38211	2.7544	6.92654
	3	21	0.142857											3	13.221	8.048	16.674	41.108
	3	18	0.166667											4	15.301	35.277	26.987	57.514
	3	28	0.107143											5	15.141	12.887	16.146	29.634
														6	25.676	18.212	24.468	39.449
wi38													si5A	1	36.474	81.411	76.902	225.29		eIF5A siRNA average	31.1873	43.2545	55.6827	135.018
	brdu	dapi	brdu/dapi	Average CTL	0.0611103									2	15.844	35.29	59.027	93.676		sem	3.65443	9.30808	7.66447	27.5913
ctl				Average sieIF5A	0.18649									3	38.964	27.276	55.73	158.336
1711	2	42	0.047619											4	35.492	47.08	48.961	128.301
12	2	37	0.0540541	std dev ctl	0.0159506									5	24.873	16.246	23.332	30.684
13	4	49	0.0816327	std dev eIF5A	0.0642942									6	35.477	52.224	70.144	173.823
14	5	67	0.0746269										siCTRL	st dev	4.94913	9.7987	6.15902	15.4882
15	2	42	0.047619	std err ctl	0.00713331									sem	2.02048	4.38211	2.7544	6.92654
				std err eIF5A	0.0287532
													si5A	st dev	8.95149	22.8	18.774	67.5847
				ttest	0.0117243									sem	3.65443	9.30808	7.66447	27.5913
5a
1706	8	36	0.222222											t-test	0.0207754	0.0308358	0.00464356	0.0144154
7	6	44	0.136364
8	9	33	0.272727
	5	44	0.113636
	6	32	0.1875
Fig 2f
ha	abody	dapi	abdoy/dapi		ha	abody	dapi	abody/dapi
ctl-1	65	83	0.783133		5a-1	21	133	0.157895
ctl-2	100	145	0.689655		5a-2	20	127	0.15748
ctl-3	79	84	0.940476		5a-3	45	121	0.371901
ctl-4	56	80	0.7		5a-4	26	90	0.288889
ctl5	74	89	0.831461		5a-5	12	116	0.103448
ctl-7	61	74	0.824324		5a-6	26	123	0.211382
		average	0.794841				average	0.215166
		sem	0.0381295				sem	0.0404573
		ttest	4.11299e-05
			79.4841					21.5166
			3.81295					4.04573

## Sheet: Sheet2
Fig2B
Well	Sample Name	Cт Mean	delta Ct	R	(Rets)/(R18s)		average	SD	SEM
ha-5a-1-t	ets	31.1889	-0.23452	1.17652	1.87717		1
ha-5a-2-t	ets	25.8614	-1.38318	2.60843	2.39452		1.95288	0.409072	0.236178
ha-5a-3-t	ets	24.5882	-2.11202	4.32297	1.58695
ha-ctl-1-t	ets	31.4234	0	1		ctl	1
ha-ctl-2-t	ets	27.2446	0	1		ctl	1
ha-ctl-3-t	ets	26.7002	0	1		ctl	1	ttest
						5a	1.87717	0.0281478
ha-1-5a-t	18s	21.7358	0.674038	0.62675		5a	2.39452
ha-2-5a-t	18s	16.9634	-0.123449	1.08934		5a	1.58695
ha-3-5a-t	18s	15.897	-1.44576	2.72407
ha-1-ctl-t	18s	21.0618	0	1			NS siRNA
ha-2-ctl-t	18s	17.0868	0	1			eIF5A siRNA
ha-3-ctl-t	18s	17.3427	0	1

## Sheet: Fig3
Fig2A-C			Fig 3d
refer to TMT-pSILAC_sourcefile

## Sheet: Fig4
Fig 4e												Fig 4a					Fig 4b								Fig 4c						Fig 4d
atputilization
				avg t0
ctl t0	1	1	1	1
tsc2 t0	1	1	1	1
5a t0	1	1	1	1
				average t70	sem	p value vs ctl	pvalue 5a vs 5aever
ctl t60	0.934454	0.950837	0.904098	0.929797	0.0136917
tsc2 60	0.718058	0.667189	0.704796	0.696681	0.0152348	0.0119766
5a 60	0.720379	0.763059	0.690127	0.724522	0.0211552	0.0018114	0.049071
	Average	SEM	t-test
NS siRNA	0.929797	0.0136917
5A siRNA	0.724522	0.0211552	0.0241654
Tsc2 siRNA	0.696681	0.0152348	0.0119766
Fig 4f
u87-ha ctl p21ki67							mcf7-ctl	dapi	ki67	ki67/dapi
	dapi	ki67	ki67/dapi				1	69	1	0.0144928
11	95	4	0.0421053	29			2	122	10	0.0819672
12	94	6	0.0638298	55			3	130	6	0.0461538
13	130	10	0.0769231	49			4	115	8	0.0695652
14	105	5	0.047619	58			5	76	7	0.0921053
15	110	8	0.0727273	39			6	140	6	0.0428571
		average	0.0606409	average					average	0.0578569
		SEM	0.00683556						SEM	0.00968815
		ttest	0.00120599						ttest	0.00837088
u87-tsc2
	dapi	ki67	ki67/dapi				mcf7-tsc2	dapi	ki67	ki67/dapi
11	80	16	0.2	32			1	152	35	0.230263
12	102	25	0.245098	31			2	116	50	0.431034
13	94	19	0.202128	45			3	129	42	0.325581
14	95	28	0.294737	55			4	126	22	0.174603
15	114	25	0.219298	43			5	115	15	0.130435
		average	0.232252	average			6	107	24	0.224299
		SEM	0.0175853						average	0.252703
									SEM	0.0542534
Fig 4g
	ctl	5A	tsc2
	d3/d0	d3/d0	d3/d0
ctl	0.836111	1.90244	1.97393
	0.969816	1.91176	1.4886
	1.01752	1.48214	1.98675
	NS siRNA	5A	tsc2
average	0.941148	1.76545	1.81643
SEM	0.0542935	0.141679	0.163958
ttest		0.0460995	0.0417909
Fig 4h
			ETS/18s	HA CTL	HA 5A	HA TSC2	HA 5a+EVER		Sample Name	Target Name	Cт Mean	ETS-18s	R	Relative to control
ha-ctl-1	1		average	1	2.78451	3.23354	1.04597		ha-ctl-1	ets	23.8263	6.92949	0.00820379	1
ha-ctl-2	1		SEM	0	0.154511	0.10705	0.0313696		ha-ctl-2	ets	23.6977	6.94517	0.00811514	1
ha-ctl-3	1		ttest vs ctl		0.00741367	0.00228927	0.280393		ha-ctl-3	ets	23.8467	6.84634	0.00869053	1
ha-tsc-1	3.42608		ttest tsc2v5a			0.0660056			ha-tsc-1	ets	22.25	5.15294	0.0281068	3.42608
ha-tsc-2	3.05618		ttest 5a v ever		0.00883537				ha-tsc-2	ets	22.4862	5.33344	0.0248013	3.05618
ha-tsc-3	3.21835								ha-tsc-3	ets	21.7788	5.16002	0.0279692	3.21835
ha-5a-1	2.8516								ha-5a-1	ets	21.6616	5.41772	0.0233939	2.8516
ha-5a-2	2.48973								ha-5a-2	ets	21.6205	4.9571	0.0321932	3.96705
ha-5a-3	3.0122								ha-5a-3	ets	21.5839	5.25552	0.0261776	3.0122
ha-5a-ever-1	0.983239								ha-5a-ever-1	ets	23.7319	6.95388	0.00806629	0.983239
ha-5a-ever-2	1.07792								ha-5a-ever-2	ets	23.7165	6.83692	0.00874749	1.07792
ha-5a-ever-3	1.07676								ha-5a-ever-3	ets	23.5741	6.73964	0.00935765	1.07676
									ha-ctl-1	18s	16.8968
									ha-ctl-2	18s	16.7526
									ha-ctl-3	18s	17.0004
									ha-tsc-1	18s	17.0971
									ha-tsc-2	18s	17.1527
									ha-tsc-3	18s	16.6188
									ha-5a-1	18s	16.2439
									ha-5a-2	18s	15.9914
									ha-5a-3	18s	16.3284
									ha-5a-ever-1	18s	16.778
									ha-5a-ever-2	18s	16.8795
									ha-5a-ever-3	18s	16.8345
Fig 4i
	ki67	DAPI	ki67/dapi	average	SEM	ttestv5a
ha-ctl	1	41	0.0243902	0.03321	0.00263134	0.00154201
	3	57	0.0526316
	1	55	0.0181818
	2	58	0.0344828
	2	55	0.0363636
ha-5a-1	11	42	0.261905	0.258502	0.0114428
	11	46	0.23913
	16	47	0.340426
	10	55	0.181818
	14	52	0.269231
ha-ever	3	40	0.075	0.139221	0.00935209	0.0352853
	5	43	0.116279
	8	58	0.137931
	11	57	0.192982
	8	46	0.173913
ha-rap	1	37	0.027027	0.0520179	0.0120079	0.00102518
	4	36	0.111111
	5	41	0.121951
	0	48	0
	0	45	0
Fig 4j
ha 5a	dapi	congo		ha ctl	dapi	congo		ha tsc2	dapi	congo			ha5a+ever					average	SEM		ttestvsCTL
	205	18	0.0878049		128	66	0.515625		152	8	0.0526316		136	35	0.257353		ha ctl	0.699583	0.0496885
	167	22	0.131737		111	75	0.675676		171	12	0.0701754		155	31	0.2		ha 5a	0.0846665	0.0176006		0.000402121
	172	6	0.0348837		120	90	0.75		178	13	0.0730337		135	28	0.207407		ha tsc2	0.0638463	0.00616555	ttest-5avEver	0.000189651
	170	19	0.111765		101	79	0.782178		218	10	0.0458716		141	32	0.22695		ha 5a+ever	0.248713	0.027627	0.0123715
	105	6	0.0571429		133	103	0.774436		129	10	0.0775194		162	57	0.351852
Fig4k
	5a d0/d0	5a d3/d0	5a rap d3/d0	5a everolimus d3/d0
	1	2.06856	1.73052	1.76641
	1	1.98163	1.54856	1.16218
	1	1.88144	1.51629	1.46252
	1	1.32832	1.25313	1.2406
	1	1.23021	1.27893	1.09988
	1	1.62867	1.09932	0.827314
average	1	1.68647	1.40446	1.25982
sem		0.142702	0.095105	0.13169
ttest			0.0264603	0.0223735
			0.0264603	0.0223735

## Sheet: Fig5
Fig 5a
average	CometArea	CometIntensity	CometLength	CometDNA	HeadArea	HeadIntensity	HeadLength	HeadDNA	HeadDNAPercent	TailArea	TailIntensity	TailLength	TailDNA	TailDNAPercent	TailMoment	OliveMoment
ctl	2654.59	47.0282	71.1197	129329	675.111	68.0185	27.4615	50717	35.9759	1979.48	38.1476	43.6581	78612	64.0241	30.2492	19.7106
5a	2960.37	56.0785	73.5648	173053	337.407	68.4246	19.2037	26862.6	15.1836	2622.96	53.1634	54.3611	146191	84.8164	47.2701	28.8475
h202	6061.69	27.4872	110.492	175790	444.915	31.5668	21.661	12006.2	9.44009	5616.78	27.006	88.8305	163784	90.5599	81.848	42.8379
hn ctl	2328.05	51.3469	66.4953	121015	610.393	74.0806	25.028	47574	34.7536	1717.65	41.8747	41.4673	73440.9	65.2464	30.5372	18.217
std err
ctl	79.0616	1.74507	0.966287	7288.9	52.3221	2.68087	1.05462	5049.23	2.01902	67.9441	1.34006	1.17338	4492.67	2.01902	1.52501	0.770146
5a	102.113	1.75493	1.31985	9515.05	31.6797	2.91777	0.785354	2923.83	1.36992	95.0608	1.66928	1.23386	8363.23	1.36992	1.43628	0.739982
h202	650.35	1.63409	6.02073	24268.4	70.2979	2.31446	1.47463	1523.46	1.69486	615.599	1.73841	5.35961	23451.5	1.69486	4.96079	1.95714
hn ctl	81.8984	1.70942	1.30699	8371.24	65.7894	2.59492	1.33463	8420.01	2.50802	69.9786	1.16459	1.5992	3436	2.50802	1.81299	0.844838
olive moment man whitney ctl vs 5a:	p = 6.88338e-15
MAN WHIT tail dna % ctl vs 5a:	p = 5.93969e-14
Fig 5b
	average	st dev		Experimt 1	ezperiment 2	experiment 3	experiment 4	experiment 5
blank			ttest
nn ctl	197.586	42.8856		168.723	67.4279	327.816	240.572	183.388
nn 5a	146.463	27.0781	0.376409	226.836	130.6	112.432	115.983
hn ctl	134.587	21.2933		128.517	64.5738	131.286	196.274	152.284
hn 5a	135.98	13.4896	0.947377	177.841	99.5138	143.149	144.308	115.088
ha ctl	204.324	38.406		329.7	234.428	175.333	185.996	96.164
ha 5a	589.332	51.3728	0.000784674	741.482	641.094	506.677	448.795	608.615
dnase	670.525	56.1868		768.298	462.087	680.651	670.911	770.676
Fig 5c
nn ctl foci	0	0	0	0	0	0	0	0	0	0	0	0	0	0	0	0	0	0	0	0	0	0	0	0	0	0	0	0	0	0	0	0	0	0	0	0	0	0	1	1	1	1	1	1	1	1	1	1	1
nn 5a foci	0	0	0	0	0	0	0	0	0	0	0	0	0	0	0	0	0	0	0	0	0	0	0	0	0	0	0	0	0	0	0	0	0	0	0	0	0	0	0	0	0	0	0	0	0	0	0	0	0
hn ctl foci	0	0	0	0	0	0	0	0	0	1	1	1	1	1	1	1	1	1	1	1	1	1	1	1	1	1	1	1	1	1	1	1	1	1	1	1	1	1	1	1	1	1	1	1	1	1	1	1	1
hn 5a foci	0	0	1	1	1	1	1	1	1	1	1	1	1	1	1	1	1	1	1	1	1	1	1	1	1	1	1	1	1	1	1	1	1	1	1	1	1	1	1	1	1	1	1	1	1	1	1	1	1
HA ctl foci	0	0	0	0	0	0	0	0	0	0	0	0	0	0	0	0	0	0	0	0	0	0	0	0	0	0	0	1	1	1	1	1	1	1	1	1	1	1	1	1	1	1	1	1	1	1	1	1	1
ha 5a foci	1	1	1	1	1	1	1	1	1	1	1	1	1	1	1	1	2	2	2	2	2	2	3	3	3	3	3	3	3	3	3	3	3	4	4	4	4	4	4	4	4	4	4	4	4	4	5	5	5
NN ctl v 5a	The z-score is -5.58475. The p-value is < .00001. The result is significant at p < .05.
HN ctl v 5a	The z-score is -1.23552. The p-value is .21498. The result is not significant at p < .05.
HA ctl v 5A	The z-score is -9.6982. The p-value is < .00001. The result is significant at p < .05.
Fig 5d
	average CTCF	SEM	ttest	ttest		Experimt 1	ezperiment 2	experiment 3	experiment 4	experiment 5
ha ctl	252.943	23.3678				333.678	194.493	258.691	222.185	255.669
ha 5a	461.884	35.7223	0.00463693			438.779	336.334	492.506	495.192	546.607
ha tsc2	686.433	58.7039	0.00378096	0.00571982		506.991	586.675	769.25	802.37	766.88
ha 5a torin2	124.889	10.5887	0.00179013			208.605	103.071	93.2501	133.38	86.1412
ha 5a torin1	321.147	92.0649	0.518577			348.355	492.613	86.1409	134.998	543.63
dnase	532.329	91.8441	0.0266896			489.054	490.457	418.572	811.886	451.674
Fig 5e
Control foci	0	0	0	0	0	0	0	0	0	1	1	1	1	1	1	1	1	1	1	1	1	1	1	1	1	1	1	1	1	1	1	1	1	1	1	1	1	1	1	1	1	1	1	1	1	1	1	1	1
si eIF5A foci	0	0	0	1	1	1	1	1	1	1	1	1	1	1	1	1	1	1	1	1	1	1	1	1	1	1	1	1	1	1	1	1	1	1	1	2	2	2	2	2	2	2	2	2	2	2	2	2	2
si Tsc2 foci	0	0	1	1	1	1	1	1	1	1	1	1	1	1	1	1	1	1	1	1	1	1	1	1	1	1	1	1	1	1	2	2	2	2	2	2	3	3	3	3	3	3	3	3	4	4	4	4	4
si eIF5A + tor2 foci	0	0	0	0	1	1	1	1	1	1	1	1	1	1	1	1	1	1	1	1	1	1	1	1	1	1	1	1	1	1	1	1	1	1	1	1	1	1	1	1	1	1	1	1	1	2	2	2	2
Mann Whitneu	ctl v 5a	The z-score is -3.48706. The p-value is .00048.
	ctl v 5tsc2	The z-score is -4.84689. The p-value is < .00001.
	5a v 5a+tor2	The z-score is -1.83967. The p-value is .06576. The result is not significant at p < .05.
	tsc2 v 5a	The z-score is -1.27872. The p-value is .20054. The result is not significant at p < .05.
[truncated: 267 more columns]

## Sheet: Fig6
Fig 6a									Fig 6b									Fig 6d													Fig 6f											Fig 6g
	ha-5a-rip	ha-igg-rip			ha-5a-rip	ha-igg-rip	ttest v IgG		Sample Name	Target Name	Cт Mean	nuc-cyto	5a-ctl	R	Average	ttest								average	sterr	ttest		1	0.246364						NUC-CYTO	R	average	SEM	ttest
tsc2	151.986	1		average	156.975	1			ha-ctl-cyto-1	cjun	24.6178							HA-CTL-2-M	TSC2	30.6093						0.00449163		1	0.340403		ha-veh-cyto-1	tsc2	28.476	28.4127						0.241844
	179.062	1		sterr	11.5834	0	0.00547002		ha-ctl-cyto-2	cjun	25.4759							HA-CTL-2-P	TSC2	23.4882	-7.12108		1	1				1	0.401412		ha-veh-cyto-1	tsc2	28.3494							0.167455
	139.878	1							ha-ctl-cyto-3	cjun	24.95							HA-5A-2-M	TSC2	29.9899											ha-veh-nuc-1	tsc2	30.6184	30.4605	2.04785	0.241844	0.210551	0.0222706	0.0154033	0.222354
cjun	164.736	1		average	156.883	1			ha-ctl-nuc-1	cjun	25.908	1.29021	0	1	1	0.0407542		HA-5a-2-P	TSC2	24.89	-5.09994	2.02114	0.246364	0.329393	0.0450959						ha-veh-nuc-1	tsc2	30.3027							0.45831
	201.018	1		sterr	28.0252	0	0.0308351		ha-ctl-nuc-2	cjun	26.2778	0.801878	0	1				ctl-1-m	tsc2	30.3206											ha-veh-cyto-2	tsc2	28.3011	28.1703						0.472556
	104.894	1							ha-ctl-nuc-3	cjun	26.4725	1.52245	0	1				ctl-1-p	tsc2	23.6334	-6.68726		1								ha-veh-cyto-2	tsc2	28.0396							0.432619
sdc4	70.2059	1		average	65.5115	1			ha-5a-cyto-1	cjun	23.7851							5a-1-m	tsc2	29.7117											ha-veh-nuc-2	tsc2	31.0208	30.7485	2.57816	0.167455
	62.2342	1		sterr	2.40784	0	0.00139019		ha-5a-cyto-2	cjun	24.0894							5a-1-p	tsc2	24.5792	-5.13258	1.55468	0.340403								ha-veh-nuc-2	tsc2	30.4762
	64.0945	1							ha-5a-cyto-3	cjun	26.5572							ctl-2-m	tsc2	29.9679											ha-veh-cyto-3	tsc2	28.4761	28.4177
cyr61	7.91775	1		average	6.38854	1			ha-5a-nuc-1	cjun	22.7814	-1.00377	-2.29398	4.90408	4.15817			ctl-2-p	tsc2	23.258	-6.70994		1								ha-veh-cyto-3	tsc2	28.3594
	8.23805	1		sterr	1.69189	0	0.0860495		ha-5a-nuc-2	cjun	23.7212	-0.368259	-1.17014	2.25033				5a-2-m	tsc2	30.158											ha-veh-nuc-3	tsc2	30.8884	30.5868	2.16907	0.222354
	3.00981	1							ha-5a-nuc-3	cjun	25.6682	-0.889006	-2.41146	5.32011				5a-2-p	tsc2	24.7649	-5.3931	1.31684	0.401412								ha-veh-nuc-3	tsc2	30.2852
lamb1-1	1.06597	1		average	1.85035	1
lamb1-2	0.67229	1		sterr	0.987773	0	0.480033		ha-ctl-cyto-1	sdc4	22.8857							ctl-m	lamb1-1	32.5451				average	sterr	ttest		1	1.3945		ha-lepto-cyto-1	tsc2	27.4274	27.3539
lamb1-3	3.81277	1							ha-ctl-cyto-2	sdc4	23.3903							ctl-p	lamb1-1	26.2399	-6.30525	79.0805	1	1				1	0.841646		ha-lepto-cyto-1	tsc2	27.2805
actin-IP 1	4.42848	1		average	2.65749	1			ha-ctl-cyto-3	sdc4	23.2766							5a-m	lamb1-1	33.3963								1	0.776382		ha-lepto-nuc-1	tsc2	28.4501	28.4795	1.1256	0.45831	0.454495	0.0116854
actin-IP 2	1.63736	1		sterr	0.888897	0	0.203235		ha-ctl-nuc-1	sdc4	24.0857	1.20009	0	1	1	0.0266353		5a-p	lamb1-1	26.6113	-6.785	110.278	1.3945	1.00418	0.196069	0.984942					ha-lepto-nuc-1	tsc2	28.509
actin-IP 3	1.90664	1							ha-ctl-nuc-2	sdc4	24.6122	1.22191	0	1				ctl-m	lamb1-2	35.6228											ha-lepto-cyto-1	tsc2	27.8819	27.9668
gapdh1	1.54233	1		average	2.76367	1			ha-ctl-nuc-3	sdc4	24.7348	1.45816	0	1				ctl-p	lamb1-2	28.8898	-6.73307	106.379	1								ha-lepto-cyto-2	tsc2	28.0516
gapdh2	5.30471	1		sterr	1.27083	0	0.299588		ha-5a-cyto-1	sdc4	22.4242							5a-m	lamb1-2	34.7207											ha-lepto-nuc-2	tsc2	28.9425	29.0482	1.08144	0.472556
gapdh3	1.44398	1							ha-5a-cyto-2	sdc4	22.2736							5a-p	lamb1-2	28.2363	-6.48435	89.5333	0.841646								ha-lepto-nuc-2	tsc2	29.154
									ha-5a-cyto-3	sdc4	24.0522							ctl-m	lamb1-3	35.1745											ha-lepto-cyto-3	tsc2	27.8326	27.8772
									ha-5a-nuc-1	sdc4	21.9713	-0.452925	-1.65301	3.1449	2.58283			ctl-p	lamb1-3	28.3433	-6.83121	113.868	1								ha-lepto-cyto-3	tsc2	27.9218
									ha-5a-nuc-2	sdc4	22.6026	0.328964	-0.89295	1.85697				5a-m	lamb1-3	35.2575											ha-lepto-nuc-3	tsc2	29.3691	29.086	1.20883	0.432619
									ha-5a-nuc-3	sdc4	24.0527	0.000499725	-1.45766	2.74663				5a-p	lamb1-3	28.7914	-6.46605	88.4047	0.776382								ha-lepto-nuc-3	tsc2	28.8029
																		ctl-m	actin-1	17.9422				average	sterr	ttest		1	0.934124
									ha-ctl-cyto-1	cyr61	26.8415							ctl-p	actin-1	17.7814	-0.160877	1.11797	1	1				1	2.42826
									ha-ctl-cyto-2	cyr61	26.7949							5a-m	actin-1	18.7433								1	1.04432
									ha-ctl-cyto-3	cyr61	28.2173							5a-p	actin-1	18.6807	-0.0625629	1.04432	0.934124	1.4689	0.480734	0.432241
									ha-ctl-nuc-1	cyr61	27.3562	0.514631	0	1	1	0.30139		ctl-m	actin-2	19.6647
									ha-ctl-nuc-2	cyr61	24.4325	-2.36233	0	1				ctl-p	actin-2	18.7171	-0.947598	1.92866	1
									ha-ctl-nuc-3	cyr61	26.516	-1.70131	0	1				5a-m	actin-2	19.5166
									ha-5a-cyto-1	cyr61	26.533							5a-p	actin-2	17.289	-2.22752	4.68329	2.42826
									ha-5a-cyto-2	cyr61	25.8378							ctl-m	actin-3	18.9875
									ha-5a-cyto-3	cyr61	27.6493							ctl-p	actin-3	16.3448	-2.64268	6.24492	1
									ha-5a-nuc-1	cyr61	26.4705	-0.0624695	-0.577101	1.49185	0.780949			5a-m	actin-3	19.6445
									ha-5a-nuc-2	cyr61	24.4833	-1.35451	1.00781	0.497299				5a-p	actin-3	16.9393	-2.70524	6.52168	1.04432
									ha-5a-nuc-3	cyr61	27.4474	-0.201914	1.4994	0.353701
																		ctl-m	gapdh-1	15.3926				average	sterr	ttest		1	1.58793
									ctl-cyto-1	tsc2	32.0635							ctl-p	gapdh-1	18.0393	2.64672	0.159683	1	1				1	1.56531
									ha-ctl-cyto-2	tsc2	28.2723							5a-m	gapdh-1	16.909								1	1.80983
									ha-ctl-cyto-3	tsc2	27.7833							5a-p	gapdh-1	18.8886	1.97957	0.253566	1.58793	1.29397	0.240023	0.0139169
									ctl-nuc-1	tsc2	33.1483	1.08481	0	1	1	0.00662473		ctl-m	gapdh-2	16.7097
									ha-ctl-nuc-2	tsc2	28.1371	-0.135206	0	1				ctl-p	gapdh-2	17.8534	1.14371	0.452596	1
									ha-ctl-nuc-3	tsc2	28.1197	0.336418	0	1				5a-m	gapdh-2	16.9099
									5a-cyto-1	tsc2	29.2338							5a-p	gapdh-2	17.4072	0.497261	0.70845	1.56531
									ha-5a-cyto-2	tsc2	28.3952							ctl-m	gapdh-3	15.8189
									ha-5a-cyto-3	tsc2	28.1665							ctl-p	gapdh-3	15.8139	-0.00503063	1.00349	1
									5a-nuc-1	tsc2	28.5931	-0.640615	-1.72542	3.30677	3.80516			5a-m	gapdh-3	17.31
									ha-5a-nuc-2	tsc2	26.3764	-2.01879	-1.88359	3.68991				5a-p	gapdh-3	16.4491	-0.860886	1.81615	1.80983
									ha-5a-nuc-3	tsc2	26.3593	-1.80723	-2.14365	4.41879
																		ha-ctl-m	sdc4	24.4325	0	1		average	sterr	ttest		1	0.15524
									ctl-cyto	act-1	24.7068							ha-ctl-p	sdc4	18.7971	-5.63541	49.7082	1	1				1	0.348294
									ctl-cyto	act-2	24.9454							ha-5a-m		25.7236	0	1						1	0.208298
									ctl-cyto	act-3	23.8056							ha-5a-p		22.7756	-2.94798	7.7167	0.15524	0.237277	0.0575826	0.0056514
									ctl-nuc	act-1	23.6631	-1.04367	0	1	1	0.137264		HA-ctl-2-m	sdc4	28.2275	0	1
									ctl-nuc	act-2	23.9333	-1.01216	0	1				HA-ctl-2-p	sdc4	23.7841	-4.44338	21.7566	1
									ctl-nuc	act-3	23.7119	-0.0937004	0	1				HA-5a-2-m	sdc4	28.2814	0	1
									5a-cyto	act-1	24.4387							HA-5a-2-p	sdc4	25.3596	-2.92176	7.5777	0.348294
									5a-cyto	act-2	24.6422							HA-ctl-3-m	sdc4	30.1942	0	1
									5a-cyto	act-3	23.6837							HA-ctl-3-p	sdc4	23.3039	-6.89031	118.629	1
									5a-nuc	act-1	23.2122	-1.22654	-0.182869	1.13514	1.35188			HA-5a-3-m	sdc4	29.1629	0	1
									5a-nuc	act-2	23.4964	-1.14576	-0.133602	1.09703				HA-5a-3-p	sdc4	24.5359	-4.62703	24.7101	0.208298
									5a-nuc	act-3	22.7233	-0.960381	-0.86668	1.82346
																		HA-ctl-2-m	cjun	30.3635	1		average	stdev	ttest			1	0.464026
									ctl-cyto	gapdh-1	24.7517							HA-ctl-2-p	cjun	23.885	89.1701		1	0	0.00209836			1	0.474919
									ctl-cyto	gapdh-2	25.1225							HA-5a-2-m	cjun	30.3767	1	1	0.444165	0.0441703				1	0.393551
									ctl-cyto	gapdh-3	23.8814							HA-5a-2-p	cjun	25.0059	41.3773	0.464026
									ctl-nuc	gapdh-1	26.05	1.29831	0	1	1	0.414102		ha-1-ctl-m	cjun	31.2874	1
									ctl-nuc	gapdh-2	26.0321	0.909595	0	1				ha-1-ctl-p	cjun	26.5738	26.2376
									ctl-nuc	gapdh-3	25.5072	1.62574	0	1				ha-1-5a-m	cjun	29.1244	1	1
									5a-cyto	gapdh-1	24.4806							ha-1-5a-p	cjun	25.4851	12.4607	0.474919
									5a-cyto	gapdh-2	24.5448							ha-3-ctl-m	cjun	28.4209	1
									5a-cyto	gapdh-3	23.8335							ha-3-ctl-o	cjun	23.2507	36.0058
									5a-nuc	gapdh-1	25.8541	1.37348	0.0751667	0.949232	0.963376			ha-3-5a-m	cjun	28.1255	1	1
									5a-nuc	gapdh-2	25.9414	1.39656	0.486969	0.713523				ha-3-5a-p	cjun	24.3007	14.1701	0.393551
									5a-nuc	gapdh-3	25.1636	1.33017	-0.295572	1.22737
																		ha-ctl-m	cyr61	26.0265	0	1		average	stdev	ttest		1	0.894893
									CTL-CYTO	lamb1-1	34.966							ha-ctl-p	cyr61	21.0563	-4.97024	31.3467	1	1	0	0.418674		1	1.12771
									CTL-CYTO	lamb1-2	35.6246							ha-5a-m	cyr61	24.5188	0	1						1	1.79608
									CTL-CYTO	lamb1-3	35.6681							ha-5a-p	cyr61	19.7088	-4.81003	28.0519	0.894893	1.27289	0.270087
									CTL-NUC	lamb1-1	35.1501	0.184139	0	1	1	0.351749		HA-ctl-2-m	CYR61	27.5966	0	1
									CTL-NUC	lamb1-2	34.1336	-1.491	0	1				HA-ctl-2-p	CYR61	24.9181	-2.67854	6.4021	1
									CTL-NUC	lamb1-3	34.2958	-1.37233	0	1				HA5A-2-m	CYR61	26.6336	0	1
									5A-CYTO	lamb1-1	34.5885							HA5A-2p	CYR61	23.7817	-2.85194	7.21969	1.12771
									5A-CYTO	lamb1-2	36.5397							HA-CTL-3-M	CYR61	23.5538	0	1
									5A-CYTO	lamb1-3	36.4223							HA-CTL-3-P	CYR61	21.6745	-2.10499	4.30195	1
									5A-NUC	lamb1-1	34.788	0.199478	0.0153389	0.989424	1.14646			HA-5A-3-M	CYR61	24.173	0	1
									5A-NUC	lamb1-2	34.2116	-2.32814	-0.837135	1.7865				HA-5a-3-P	CYR61	21.2232	-2.94984	7.72662	1.79608
									5A-NUC	lamb1-3	35.642	-0.780384	0.591946	0.663448

## Sheet: Fig7
	Fig 7b						Fig 7c					Fig. 7e					veh	ex527	agk2			Fig. 7g											Fig 7f					Fig 7h
																	nuc/cyto	nuc/cyto	nuc.cyto					Average CT	nuc-cyto	R	Average	SEM	ttest		0.199531
													average	sem	ttest		1.04853	1.49184	0.577129			ha-cyto-1	tsc2	28.1462							0.163942
												HA VEH:	0.878065	0.0255047			0.713924	1.09344	1.0057			ha-nuc1	tsc2	30.4715	2.32531	0.199531	0.208438	0.0145295	0.00400693		0.261842
												HA EX527:	1.72035	0.0602693	5.13415e-29		0.873367	1.93526	0.843323			ha-cyto-2	tsc2	28.5368							0.486939
												HA AGK2	0.858035	0.0205295	0.261907		0.779624	1.87349	0.666494			ha-nuc-2	tsc2	31.1455	2.60875	0.163942					0.403351
																	0.980669	2.13798	0.501645			ha-cyto--3	tsc2	27.8431							0.500115
																	0.932511	1.87474	1.00701			ha-nuc--3	tsc2	29.7763	1.93323	0.261842
																	0.811537	1.67737	1.04619
																	1.46557	2.12551	1.07463			ha-ex527-cyto-1	tsc2	28.3707
																	1.04719	2.01337	0.824046			ha-ex527-nuc-1	tsc2	29.4088	1.03819	0.486939	0.463468	0.0341248
																	0.886822	2.23249	0.588362			ha-ex527-cyto-2	tsc2	27.9999
																	0.913734	2.47121	0.71188			ha-ex527-nuc-2	tsc2	29.3098	1.30989	0.403351
																	0.737971	2.51823	1.35972			ha-ex527-cyto-3	tsc2	28.2375
																	0.95826	1.59071	0.718112			ha-ex527-nuc-3	tsc2	29.2371	0.999668	0.500115
																	1.00787	1.31844	0.877524
																	0.874644	1.83331	0.939393
																	1.02285	1.06027	0.947663
																	0.934499	2.07328	0.658319
																	0.651675	2.12511	1.05631
																	0.717542	1.27774	1.11687
																	1.32767	1.57072	0.959312
																	0.977752	1.82362	0.895254
																	0.985918	1.56492	0.806646
																	1.10294	1.6563	0.725603
																	0.850801	1.38623	0.87535
																	0.922798	1.74497	0.782512
																	0.90201	1.40517	0.805944
																	0.906318	1.32284	0.891417
																	1.09099	1.44585	0.875852
																	0.834436	1.25166	0.794934
																	0.916798	1.38296	0.866668
																	0.578837	2.56043	0.838852
																	1.0374	1.51008	1.09683
																	1.05031	1.52218	0.788712
																	0.712286	2.43635	0.731687
																	1.25177	1.87465	0.905042
																	0.961372	2.07952	0.881666
																	1.28859	1.61417	1.04509
																	1.0329	1.78032	0.832357
																	0.787834	1.25271	0.875175
																	0.835368	2.06244	0.836433
																	0.775516	2.04605	0.954613
																	0.755127	0.888991	1.04021
																	1.34926	1.48522	0.892431
																	0.645908	1.69737	0.993845
																	0.577925	1.32632	0.640406
																	0.863694		0.999452
																	1.07911		0.785087
																	0.695158		1.17418
																	0.733089		0.987434
																	0.750844		0.549533
																	0.866757		1.02346
																	0.785414		0.889179
																	0.679943		1.05472
																	0.657402		0.447933
																	1.0085		0.569632
																	0.677481
																	1.00774
																	0.705104
																	0.921684
																	0.843384
																	0.829454
																	0.831677
																	0.856582
																	1.01717
																	0.815937
																	0.981658
																	0.761822
																	1.40715
																	0.78547
																	1.00944
																	0.813036
																	1.06844
																	0.800615
																	0.736421

## Sheet: Supplemental_fig1
Supp 1a
MCF7	hn ddog+azide/veh						ha ddog+azide/veh						Supp 1c
m0	1	1	1				1	1	1
m10	0.995947	0.852648	0.850212				1.03533	0.973121	0.903139
m40	0.951212	0.740994	0.804237				0.959075	0.794187	1.05079
m60	0.853588	0.659084	0.632422				0.985399	0.929782	0.799307
		mcf7 HN	average	SEM				mcf7 HA	average	SEM	t test
		0	1	0				0	1	0
		10	0.899602	0.0481775				10	0.970531	0.0381827	0.105585
		40	0.832148	0.0622686				40	0.934685	0.0750728	0.29622
		60	0.715031	0.0697045				60	0.904829	0.05515	0.0450311
Supp 1b
Sample Name	Target Name	Cт Mean	delta Ct	R	(Rets)/(R18s)		Avg	SEM
nn-1	ets	22.6009	0	1	1		1
nn-1	ets	22.6009					0.96289	0.0535349
hn-1	ets	22.5272	-0.0736771	1.0524	1.02736		0.347433	0.0853707
hn-1	ets	22.5272
ha-1	ets	24.4642	1.86334	0.274838	0.289181		1
ha-1	ets	24.4642					1
nn-2	ets	20.661	0	1	1		1
nn-2	ets	20.661				ttest	1.02736	0.559869
hn-2	ets	21.6302	0.969116	0.510819	0.856623		0.856623
hn-2	ets	21.6302					1.00469
ha-2	ets	23.4479	2.78683	0.144904	0.237565	ttest	0.289181	0.0166874
ha-2	ets	23.4479				ttest	0.237565	0.0133796
nn-3	ets	21.4675	0	1	1		0.515554
nn-3	ets	21.4675
hn-3	ets	21.9031	0.435673	0.739349	1.00469
hn-3	ets	21.9031					NN
ha-3	ets	22.8914	1.42389	0.372705	0.515554		HN
ha-3	ets	22.8914					HA
nn-1	18s	27.3149	0	1
nn-1	18s	27.3149
hn-1	18s	27.2068	-0.0347404	1.02437
hn-1	18s	27.2068
ha-1	18s	27.2415	0.0733871	0.950404
ha-1	18s	27.2415
nn-2	18s	14.9798	0	1
hn-2	18s	15.7257
hn-2	18s	15.7257	0.745849	0.596317
ha-2	18s	15.693
ha-2	18s	15.693	0.713219	0.609958
ha-2	18s	15.693
nn-3	18s	14.664	0	1
nn-3	18s	14.664
hn-3	18s	15.1064	0.442425	0.735897
hn-3	18s	15.1064
ha-3	18s	15.132	0.468087	0.722922
ha-3	18s	15.132
Supp 1d
	wi38	DAPI	Ki67	p21	ki67/dapi	p21/dapi	HCT	DAPI	Ki67	p21	ki67/dapi	p21/dapi	MCF7				ki67/dapi	p21/dapi	PC3						u87		DAPI	Ki67	p21	ki67/dapi	p21/dapi
HA	1681	8	1	4	0.125	0.5	854	40	6	1	0.15	0.025		26	8	9	0.307692	0.346154	1114	21	6	6	0.285714	0.285714		39	13	4	6	0.307692	0.461538
	78	23	0	10	0	0.434783	55	36	17	6	0.472222	0.166667		51	25	11	0.490196	0.215686		14	2	7	0.142857	0.5		40	23	7	14	0.304348	0.608696
	80	13	1	5	0.0769231	0.384615	56	25	11	12	0.44	0.48		39	23	14	0.589744	0.358974		19	3	5	0.157895	0.263158		41	22	2	14	0.0909091	0.636364
	83	24	0	9	0	0.375	57	54	15	19	0.277778	0.351852		43	22	12	0.511628	0.27907		16	0	4	0	0.25		42	34	9	27	0.264706	0.794118
	82	16	0	5	0	0.3125	58	36	8	13	0.222222	0.361111		45	25	22	0.555556	0.488889		20	1	7	0.05	0.35		43	22	5	12	0.227273	0.545455
							59	60	21	15	0.35	0.25		23	10	16	0.434783	0.695652
																														0.238986	0.609234
											0.318704	0.272438					0.4816	0.397404					0.127293	0.329774						0.0398235	0.0551362
					0.0403846	0.40138					0.05122	0.0658706					0.0410592	0.0703442					0.0492208	0.045896
					0.0258724	0.0313992
HN	69	34	5	10	0.147059	0.294118	60	100	84	6	0.84	0.06	823	91	85	6	0.934066	0.0659341		38	24	15	0.631579	0.394737		50	47	23	5	0.489362	0.106383
	70	26	10	4	0.384615	0.153846	61	154	118	33	0.766234	0.214286	24	80	76	7	0.95	0.0875		19	13	11	0.684211	0.578947		51	42	27	5	0.642857	0.119048
	68	43	12	11	0.27907	0.255814	62	85	75	6	0.882353	0.0705882	25	89	77	7	0.865169	0.0786517		30	17	8	0.566667	0.266667		52	44	23	11	0.522727	0.25
	67	35	3	13	0.0857143	0.371429	63	129	108	23	0.837209	0.178295	26	101	98	2	0.970297	0.019802		17	11	9	0.647059	0.529412		53	36	20	13	0.555556	0.361111
	66	28	4	8	0.142857	0.285714	64	117	87	14	0.74359	0.119658	27	90	82	8	0.911111	0.0888889		25	16	4	0.64	0.16		54	43	24	12	0.55814	0.27907
							65	144	116	19	0.805556	0.131944	28	90	87	5	0.966667	0.0555556
													29	60	56	1														0.553728	0.223122
																							0.633903	0.385953						0.0255645	0.0486585
					0.207863	0.272184					0.81249	0.129129					0.932885	0.0660554					0.019062	0.078482
					0.0543852	0.0352033					0.0209632	0.0244761					0.0162222	0.0106294
NN	77	34	19	7	0.558824	0.205882	48	165	87	10	0.527273	0.0606061	36	123	117	1	0.95122	0.00813008		41	12	5	0.292683	0.121951			99	67	3	0.676768	0.030303
	75	27	11	9	0.407407	0.333333	50	100	97	0	0.97	0	37	74	64	1	0.864865	0.0135135		35	10	4	0.285714	0.114286			62	42	4	0.677419	0.0645161
	74	27	12	8	0.444444	0.296296	51	118	115	8	0.974576	0.0677966	38	67	64	0	0.955224	0		27	13	3	0.481481	0.111111			104	54	7	0.519231	0.0673077
	73	35	13	10	0.371429	0.285714	52	164	155	12	0.945122	0.0731707	39	121	104	7	0.859504	0.0578512		23	8	2	0.347826	0.0869565			96	57	11	0.59375	0.114583
	72	20	6	7	0.3	0.35	53	118	111	9	0.940678	0.0762712	40	68	61	2	0.897059	0.0294118		33	20	3	0.606061	0.0909091			97	39	5	0.402062	0.0515464
	71	16	7	5	0.4375	0.3125	66	122	100	1	0.819672	0.00819672	41	114	112	0	0.982456	0
																														0.573846	0.0656513
				AVERAGE	0.419934	0.297288					0.862887	0.0476736					0.918388	0.0181511					0.402753	0.105043						0.0582071	0.013799
				SEM	0.0385193	0.0117755					0.0710085	0.0139896					0.0210764	0.009099					0.061791	0.00683749
																												t test	HAvNN	0.000919881	1.18551e-05
t test	HAvNN				1.54071e-05	0.0187847	HAvNN				9.94337e-05	0.00751871	HAvNN				2.62753e-06	0.00032506					0.00823598	0.00128307					HAvHN	0.00147848	0.000504883
	HAvHN				0.0539338	0.069711	HAvHN				0.000262868	0.0987305	HAvHN				0.000300254	0.00553588					0.000841966	0.502559
Supp 1e
	A549				HCT				MCF7				U87				PC3				WI38				3TC
HA	1028	dapi	17	0.294118	992	dapi	76	0.184211	1012	dapi	87	0.0229885	976	dapi	13	0	1076	dapi	26	0.153846	1696	dapi	15	0	3764	dapi	7	0
		brdu	5			brdu	14			brdu	2			brdu	0			brdu	4			brdu	0			brdu	0
	1029	dapi	24	0.291667	993	dapi	49	0.387755	1013	dapi	37	0.0540541	977	dapi	16	0	1077	dapi	24	0.166667	1697	dapi	16	0.125	65	dapi	7	0
		brdu	7			brdu	19			brdu	2			brdu	0			brdu	4			brdu	2			brdu	0
	1031	dapi	17	0.0588235	995	dapi	46	0.217391	1014	dapi	31	0.0322581	978	dapi	17	0.0588235	1078	dapi	15	0.133333	1698	dapi	39	0.025641	69	dapi	8	0
		brdu	1			brdu	10			brdu	1			brdu	1			brdu	2			brdu	1			brdu	0
	1032	dapi	17	0.235294	996	dapi	62	0.129032	1015	dapi	52	0	979	dapi	14	0	1080	dapi	18	0.166667		dapi	16	0.1875	67	dapi	8	0.125
		brdu	4			brdu	8			brdu	0			brdu	0			brdu	3			brdu	3			brdu	1
	1033	dapi	12	0.25	998	dapi	48	0.25	1016	dapi	44	0.0227273	980	dapi	11	0.0909091	1081	dapi	26	0.153846	1695	dapi	20	0.05	68	dapi	6	0
		brdu	3			brdu	12			brdu	1			brdu	1			brdu	4			brdu	1			brdu	0
HN	1034	dapi	11	0.545455	999	dapi	101	0.435644	1018	dapi	78	0.269231	981	dapi	32	0.53125	981	dapi	30	0.333333		dapi	24	0.291667	3774	dapi	35	0.257143
		brdu	6			brdu	44			brdu	21			brdu	17			brdu	10			brdu	7			brdu	9
	1040	dapi	19	0.421053	1000	dapi	76	0.565789	1019	dapi	69	0.246377	982	dapi	27	0.481481	982	dapi	36	0.305556		dapi	24	0.208333	75	dapi	43	0.418605
		brdu	8			brdu	43			brdu	17			brdu	13			brdu	11			brdu	5			brdu	18
	1041	dapi	15	0.666667	1001	dapi	111	0.387387	1020	dapi	60	0.35	983	dapi	32	0.21875	983	dapi	25	0.24		dapi	33	0.242424	76	dapi	49	0.265306
		brdu	10			brdu	43			brdu	21			brdu	7			brdu	6			brdu	8			brdu	13
	1042	dapi	11	0.818182	1002	dapi	68	0.617647	1021	dapi	77	0.428571	984	dapi	31	0.290323	984	dapi	18	0.5		dapi	25	0.28	73	dapi	39	0.179487
		brdu	9			brdu	42			brdu	33			brdu	9			brdu	9			brdu	7			brdu	7
	1043	dapi	24	0.583333	1004	dapi	100	0.4	1022	dapi	118	0.355932	985	dapi	24	0.375	985	dapi	20	0.5		dapi	19	0.263158	78	dapi	55	0.145455
		brdu	14			brdu	40			brdu	42			brdu	9			brdu	10			brdu	5			brdu	8
NN	1023	C1	42	0.52381	986	C1	138	0.463768	1007	C1	72	0.569444	971	C1	25	0.48	86	dapi	30	0.433333		dapi	17	0.470588	58	dapi	72	0.305556
		C2	22			C2	64			C2	41			C2	12			brdu	13			brdu	8			brdu	22
	1024	C1	16	0.375	987	C1	155	0.483871	1008	C1	94	0.585106	972	C1	19	0.526316	85	dapi	30	0.533333		dapi	7	0.428571	59	dapi	76	0.342105
		C2	6			C2	75			C2	55			C2	10			brdu	16			brdu	3			brdu	26
	1025	C1	20	0.55	988	C1	158	0.386076	1009	C1	97	0.783505	973	C1	35	0.428571	84	dapi	33	0.484848		dapi	13	0.153846	60	dapi	79	0.367089
		C2	11			C2	61			C2	76			C2	15			brdu	16			brdu	2			brdu	29
	1026	C1	26	0.538462	989	C1	74	0.378378	1010	C1	79	0.734177	974	C1	31	0.580645	82	dapi	28	0.535714		dapi	13	0.307692	61	dapi	75	0.373333
		C2	14			C2	28			C2	58			C2	18			brdu	15			brdu	4			brdu	28
	1027	C1	30	0.466667	991	C1	133	0.548872	1011	C1	100	0.52	975	C1	37	0.405405	83	dapi	35	0.428571		dapi	15	0.266667	63	dapi	68	0.338235
		C2	14			C2	73			C2	52			C2	15			brdu	15			brdu	4			brdu	23
				average	SEM			average	SEM			average	SEM			average	SEM			average	SEM
HA				0.22598	0.0433373			0.233678	0.0433988			0.0264056	0.0087211			0.0299465	0.0190272			0.154872	0.00610019			0.0776282	0.0345022			0.025
HN				0.606938	0.0659857			0.481293	0.0464988			0.330022	0.0327678			0.379361	0.0579835			0.375778	0.0529295			0.257116	0.0147471			0.253199
NN				0.490788	0.0322939			0.452193	0.0318625			0.638447	0.0509129			0.484188	0.0319344			0.48316	0.0231784			0.325473	0.0569727			0.345264
HAvNN				0.0166049				0.00445418				0.00034555				0.000767739				0.000100074				0.0188187				9.75238e-05
HAvHN				0.0151339				0.0167811				0.00165119				0.0070211				0.0114566				0.010883				0.0205761
Supp 1f
	DAY3/Day0			Average	SEM	ttest
PC3				1
NN-D3/D0	5	10	6.75	7.25	1.46487	0.0358112
HN-D3/D0	3.2	5.66667	3.75	4.20556	0.747609	0.019902
HA-D3/D0	1.2	2.33333	1	1.51111	0.415145	0.343393
	1	1	1
MCF7				1
NN-D3/D0 D3/D0	21.5	22.5	9.4	17.8	4.20991	0.0622335
HN-D3/D0 D3/D0	18.5	20	9.2	15.9	3.37787	0.0503351
HA-D3/D0 D3/D)	6	5.5	3.2	4.9	0.862168	0.0455576
	1	1	1
A549				1
NN-D3/D0	18.3333	8.16667	15	13.8333	2.99227	0.0346555
HN-D3/D0	14.6667	7.16667	11.25	11.0278	2.16791	0.0211039
HA-D3/D0	5.33333	1.66667	3.25	3.41667	1.06175	0.150603
	1	1	1
HCT116				1
NN-D3/D0	25.7778	37.1429	27.3333	30.0847	3.55755	0.0151883
HN-D3/D0	8.33333	11.4286	7.66667	9.14286	1.15895	0.0277987
HA-D3/D0	3.22222	4.14286	3.55556	3.64021	0.269114	0.0102304
	1	1	1
NIH-3t3
	NN	HN	HA			3T3
1	10.9565	5.78261	0.73913		average	average Day 3/D0	sterr
1	12.3	5.95	0.8		Normoxia	1
1	17.7333	7.46667	1.33333		Normoxia	15.4711	2.07165
					Hypoxia	6.85825	0.535638
t TEST	0.0257347	0.00969709	0.842715		Hypoxia Acidosis	1.11916	0.188742
u87MG						u87
	NN	HN	HA			average Day 3/D0	sterr
1	7.5	3.5	1.55			1
1	6.11111	2.48148	1.07407		Normoxia	7.14021	0.522251
1	7.80952	3.47619	1.42857		Hypoxia	3.15256	0.335608
					Hypoxia Acidosis	1.35088	0.142774
t TEST	0.00715665	0.0234565	0.13326

## Sheet: Supplemental_fig2
Supp 2e								Supp 2f
nb.u87.nnhnha.acet5a 2019.01.04_13.46.34_Ch	area	x/total5a		nb.3tc.nha.acetyl5a 2019.05.29_12.01.01_Ch
nn-1	4.94545e+06	0.493341		nn-1	4.8805e+06	174.18
hn-1	4.50372e+06	0.48647		hn-1	6.80433e+06	203.751
ha-1	3.58578e+06	0.347305		ha-1	3.22508e+06	159.584
nn-2	3.95727e+06	0.325835		nn-2	9.8427e+06	414.332
hn-2	3.53704e+06	0.273577		hn-2	9.26756e+06	328.613
ha-2	2.23004e+06	0.221935		ha-2	3.0794e+06	135.865
nn-3	4.28846e+06	0.29247		nn-3	8.26727e+06	286.849
hn-3	1.97306e+06	0.190057		hn-3	3.36421e+06	123.915
ha-3	1.72988e+06	0.153807		ha-3	2.07033e+06	153.75
nb.u.nnhnha.hyp 2019.01.08_14.56.28_Ch				nb.3t3.hyp 2019.05.29_17.07.38_Ch
nn-1	1.50051e+07	1.49685		nn-1	1.18604e+07	423.285
hn-1	1.52574e+07	1.64803		hn-1	2.1966e+07	657.758
ha-1	1.79959e+07	1.74302		ha-1	1.11933e+07	553.871
nn-2	1.73149e+07	1.42568		nn-2	1.78569e+07	751.694
hn-2	1.73759e+07	1.34396		hn-2	2.10821e+07	747.539
ha-2	1.69092e+07	1.68281		ha-2	1.11186e+07	490.558
nn-3	1.66679e+07	1.13674		nn-3	1.84306e+07	639.484
hn-3	1.4982e+07	1.44316		hn-3	1.19621e+07	440.602
ha-3	1.86299e+07	1.65643		ha-3	6.23775e+06	463.237
nb.u87.nnhnha.5a 2019.01.07_14.24.58_Ch				nb.3t3.5a 2019.05.30_12.43.04_Ch
nn-1	1.00244e+07			nn-1	28019.8
hn-1	9.25796e+06			hn-1	33395.3
ha-1	1.03246e+07			ha-1	20209.3
nn-2	1.2145e+07			nn-2	23755.6
hn-2	1.29289e+07			hn-2	28202.1
ha-2	1.00482e+07			ha-2	22665.2
nn-3	1.46629e+07			nn-3	28821
hn-3	1.03814e+07			hn-3	27149.3
ha-3	1.1247e+07			ha-3	13465.6

[truncated: 6 more sheets: Supplemental_fig3, Supplemental_fig4, Supplemental_fig5, Supplemental_fig6, Supplemental_fig7, Supplemental_fig8]
