# Supplementary material for: A translational program that suppresses metabolism to shield the genome
Source: Nat Commun. 2020 Nov 13;11:5755. doi: 10.1038/s41467-020-19602-2 (PMC7666154; doi:10.1038/s41467-020-19602-2)
Supplement: Supplementary file 4 — Source Data [file 41467_2020_19602_MOESM4_ESM.zip › TMT-pSILAC_sourcefile.xlsx]

## Sheet: #1 Proteins
Checked	Protein FDR Confidence: Combined	Master	Accession	Description	Exp. q-value: Combined	Sum PEP Score	Coverage [%]	# Peptides	# PSMs	# Unique Peptides	# Protein Groups	# AAs	MW [kDa]	calc. pI	Score Sequest HT: Sequest HT	# Peptides (by Search Engine): Sequest HT	Biological Process	Cellular Component	Molecular Function	Pfam IDs	Entrez Gene ID	Ensembl Gene ID	Gene Symbol	Chromosome	KEGG Pathways	WikiPathways	# Razor Peptides	NN Abundances (Grouped): 127C	HN Abundances (Grouped): 128C	HA Abundances (Grouped): 129C	HA corrected	HN correct	HA/NN	HA/HN	HN/NN			protein concentration
FALSE	High	Master Protein	P05386	60S acidic ribosomal protein P1 OS=Homo sapiens GN=RPLP1 PE=1 SV=1	0	14.451	52	2	4	2	1	114	11.5	4.32	14.27	2	cell organization and biogenesis;metabolic process;regulation of biological process;transport	cytosol;ribosome	enzyme regulator activity;protein binding;structural molecule activity	Pf00428	6176	ENSG00000137818.11	RPLP1	15	Ribosome	Cytoplasmic Ribosomal Proteins	0	178	98.3	23.7	15.4087	79.4313	0.0865656	0.193987	0.446243		NN = 16.15 mg/mL	16.15	1
FALSE	High	Master Protein	Q15796	Mothers against decapentaplegic homolog 2 OS=Homo sapiens GN=SMAD2 PE=1 SV=1	0	4.883	2	1	1	1	1	467	52.3	6.58	2.03	1	cell organization and biogenesis;metabolic process;regulation of biological process;response to stimulus;transport	cytoplasm;cytosol;nucleus	DNA binding;metal ion binding;protein binding;RNA binding;signal transducer activity	Pf03165, Pf03166	4087	ENSG00000175387.15	SMAD2	18	Chagas disease (American trypanosomiasis); Endocytosis; TGF-beta signaling pathway; Inflammatory bowel disease (IBD); Pancreatic cancer; FoxO signaling pathway; Hippo signaling pathway; Colorectal cancer; Pathways in cancer; AGE-RAGE signaling pathway in diabetic complications; HTLV-I infection; Proteoglycans in cancer; Adherens junction; Cell cycle; Signaling pathways regulating pluripotency of …	TGF-B Signaling in Thyroid Cells for Epithelial-Mesenchymal Transition; Tgif disruption of Shh signaling; Mesodermal Commitment Pathway; Extracellular vesicle-mediated signaling in recipient cells; TGF-beta Receptor Signaling; Canonical and Non-Canonical TGF-B signaling; Factors and pathways affecting insulin-like growth factor (IGF1)-Akt signaling; Hypothesized Pathways in Pathogenesis of Cardio…	0	201.1	69.6	29.3	19.0495	56.2402	0.0947267	0.338717	0.279663		HN = 8.7 mg/mL	8.7	1.85632
FALSE	High	Master Protein	P08708	40S ribosomal protein S17 OS=Homo sapiens GN=RPS17 PE=1 SV=2	0	26.487	49	5	12	5	1	135	15.5	9.85	39.2	5	cell organization and biogenesis;metabolic process;transport	cytosol;membrane;ribosome	RNA binding;structural molecule activity	Pf00833	6218	ENSG00000278229.2; ENSG00000182774.10	RPS17; RPS17L	15; CHR_HSCHR15_5_CTG8	Ribosome	Cytoplasmic Ribosomal Proteins	0	165.8	103.3	30.8	20.0248	83.4715	0.120777	0.239899	0.503447		HA = 3.5 mg/mL	3.5	4.61429
FALSE	High	Master Protein	Q9BZE9	Tether containing UBX domain for GLUT4 OS=Homo sapiens GN=ASPSCR1 PE=1 SV=1	0.008	2.437	2	1	1	1	1	553	60.1	6.64	2.32	1	regulation of biological process;transport	cytoplasm;cytosol;membrane;nucleus	protein binding	Pf00789, Pf11470	79058	ENSG00000169696.15	ASPSCR1	17	Transcriptional misregulation in cancer		0	150	117.6	32.4	21.065	95.0266	0.140433	0.221675	0.633511
FALSE	High	Master Protein	P55010	Eukaryotic translation initiation factor 5 OS=Homo sapiens GN=EIF5 PE=1 SV=2	0	45.72	33	14	22	14	1	431	49.2	5.58	46.49	14	cell organization and biogenesis;metabolic process;regulation of biological process	cytoplasm;cytosol;membrane;nucleus	catalytic activity;nucleotide binding;protein binding;RNA binding	Pf01873, Pf02020	1983	ENSG00000100664.10	EIF5	14	RNA transport	Translation Factors	0	161	103.3	35.7	23.2105	83.4715	0.144165	0.278065	0.518457				correction factor (cell number/protein concentration)
FALSE	High	Master Protein	Q71F56	Mediator of RNA polymerase II transcription subunit 13-like OS=Homo sapiens GN=MED13L PE=1 SV=1	0	5.517	1	1	1	1	1	2210	242.4	6.04	3.21	1	metabolic process;regulation of biological process	nucleus		Pf06333, Pf11597	23389	ENSG00000123066.7	MED13L	12	Thyroid hormone signaling pathway		0	159	105.5	35.5	23.0805	85.2492	0.14516	0.270741	0.536159		NN		1
FALSE	High	Master Protein	P62269	40S ribosomal protein S18 OS=Homo sapiens GN=RPS18 PE=1 SV=3	0	11.804	32	6	6	6	1	152	17.7	10.99	13.96	6	cell organization and biogenesis;metabolic process;transport	cytoplasm;cytosol;membrane;nucleus;ribosome	protein binding;RNA binding;structural molecule activity	Pf00416	6222	ENSG00000223367.6; ENSG00000096150.9; ENSG00000235650.6; ENSG00000226225.6; ENSG00000231500.6	RPS18	6; CHR_HSCHR6_MHC_DBB_CTG1; CHR_HSCHR6_MHC_QBL_CTG1; CHR_HSCHR6_MHC_COX_CTG1; CHR_HSCHR6_MHC_MCF_CTG1	Ribosome	Cytoplasmic Ribosomal Proteins	0	148.5	117.6	33.8	21.9752	95.0266	0.147981	0.231253	0.63991		HN		0.80805
FALSE	High	Master Protein	P62847	40S ribosomal protein S24 OS=Homo sapiens GN=RPS24 PE=1 SV=1	0	21.46	34	4	7	4	1	133	15.4	10.78	20.65	4	cell organization and biogenesis;metabolic process;transport	cytosol;membrane;nucleus;ribosome	nucleotide binding;protein binding;RNA binding;structural molecule activity	Pf01282	6229	ENSG00000138326.18	RPS24	10	Ribosome	Cytoplasmic Ribosomal Proteins	0	158.6	104.3	37	24.0557	84.2796	0.151675	0.285428	0.531397		HA		0.650155
FALSE	High	Master Protein	Q7Z6G8	Ankyrin repeat and sterile alpha motif domain-containing protein 1B OS=Homo sapiens GN=ANKS1B PE=1 SV=2	0	4.807	1	1	1	1	1	1248	138	6.37	2.2	1		cytoplasm;cytosol;membrane;nucleus	protein binding	Pf00023, Pf00536, Pf00640, Pf07647, Pf12796, Pf13606, Pf13637, Pf13857	56899	ENSG00000185046.18	ANKS1B	12		Ectoderm Differentiation	0	155.6	107.9	36.5	23.7307	87.1885	0.152511	0.272176	0.560338
FALSE	High	Master Protein	P07195	L-lactate dehydrogenase B chain OS=Homo sapiens GN=LDHB PE=1 SV=2	0	96.21	55	17	55	16	1	334	36.6	6.05	162.14	17	metabolic process	cytoplasm;cytosol;membrane;mitochondrion	catalytic activity;nucleotide binding;protein binding	Pf00056, Pf02866	3945	ENSG00000111716.12	LDHB	12	Propanoate metabolism; Pyruvate metabolism; Glucagon signaling pathway; Glycolysis / Gluconeogenesis; Metabolic pathways; Cysteine and methionine metabolism	Glycolysis and Gluconeogenesis	0	171.3	87.1	41.5	26.9814	70.3811	0.15751	0.383362	0.410865
FALSE	High	Master Protein	P62701	40S ribosomal protein S4, X isoform OS=Homo sapiens GN=RPS4X PE=1 SV=2	0	45.213	51	14	19	14	1	263	29.6	10.15	46.22	14	cell organization and biogenesis;development;metabolic process;regulation of biological process;transport	cytoplasm;cytosol;membrane;ribosome	protein binding;RNA binding;structural molecule activity	Pf00900, Pf08071	6191	ENSG00000198034.10	RPS4X	X	Ribosome	Cytoplasmic Ribosomal Proteins	0	164	95.1	40.9	26.5913	76.8455	0.162142	0.346036	0.46857
FALSE	High	Master Protein	P50914	60S ribosomal protein L14 OS=Homo sapiens GN=RPL14 PE=1 SV=4	0	8.98	18	4	5	4	1	215	23.4	10.93	10.44	4	cell organization and biogenesis;metabolic process;transport	cytosol;membrane;ribosome	protein binding;RNA binding;structural molecule activity	Pf01929	9045	ENSG00000188846.13	RPL14	3	Ribosome	Cytoplasmic Ribosomal Proteins	0	169.9	87.5	42.6	27.6966	70.7043	0.163017	0.391724	0.416153
FALSE	High	Master Protein	Q9BQ52	Zinc phosphodiesterase ELAC protein 2 OS=Homo sapiens GN=ELAC2 PE=1 SV=2	0	11.693	9	5	5	5	1	826	92.2	7.9	10.46	5	cell organization and biogenesis;metabolic process	mitochondrion;nucleus;organelle lumen	catalytic activity;metal ion binding;RNA binding	Pf00753, Pf12706, Pf13691	60528	ENSG00000006744.18	ELAC2	17	RNA transport		0	160.5	97.9	41.6	27.0464	79.108	0.168514	0.341892	0.492885
FALSE	High	Master Protein	O95232	Luc7-like protein 3 OS=Homo sapiens GN=LUC7L3 PE=1 SV=2	0	26.876	13	4	7	4	1	432	51.4	9.79	22.47	4	cell organization and biogenesis;metabolic process	nucleus;spliceosomal complex	DNA binding;protein binding;RNA binding	Pf03194	51747	ENSG00000108848.15	LUC7L3	17			0	157.7	101.2	41	26.6563	81.7746	0.169032	0.325973	0.518545
FALSE	High	Master Protein	P62753	40S ribosomal protein S6 OS=Homo sapiens GN=RPS6 PE=1 SV=1	0	36.579	37	10	20	10	1	249	28.7	10.84	50.13	10	cell death;cell differentiation;cell organization and biogenesis;cell proliferation;metabolic process;regulation of biological process;response to stimulus;transport	cytosol;membrane;nucleus;ribosome	protein binding;RNA binding;structural molecule activity	Pf01092	6194	ENSG00000137154.12	RPS6	9	Ribosome; Insulin signaling pathway; HIF-1 signaling pathway; EGFR tyrosine kinase inhibitor resistance; Proteoglycans in cancer; mTOR signaling pathway; PI3K-Akt signaling pathway	Cytoplasmic Ribosomal Proteins; IL-5 Signaling Pathway; Focal Adhesion-PI3K-Akt-mTOR-signaling pathway; VEGFA-VEGFR2 Signaling Pathway; Oncostatin M Signaling Pathway; Prolactin Signaling Pathway; Leptin signaling pathway; Interferon type I signaling pathways; Kit receptor signaling pathway; IL-2 Signaling Pathway; Mecp2 and Associated Rett Syndrome; Brain-Derived Neurotrophic Factor (BDNF) signa…	0	157.5	100.3	42.2	27.4365	81.0474	0.1742	0.338525	0.514586
FALSE	High	Master Protein	P42766	60S ribosomal protein L35 OS=Homo sapiens GN=RPL35 PE=1 SV=2	0	8.753	20	3	4	2	1	123	14.5	11.05	9.68	3	cell organization and biogenesis;metabolic process;transport	cytosol;membrane;ribosome	RNA binding;structural molecule activity	Pf00831	11224	ENSG00000136942.14	RPL35	9	Ribosome	Cytoplasmic Ribosomal Proteins	0	166.5	88.4	45.1	29.322	71.4316	0.176108	0.41049	0.429018
FALSE	High	Master Protein	Q15181	Inorganic pyrophosphatase OS=Homo sapiens GN=PPA1 PE=1 SV=2	0	92.625	65	17	32	15	1	289	32.6	5.86	106.08	17	metabolic process	cytoplasm;cytosol	catalytic activity;metal ion binding	Pf00719	5464	ENSG00000180817.11	PPA1	10	Oxidative phosphorylation		2	167.5	86.8	45.7	29.7121	70.1387	0.177386	0.423619	0.418739
FALSE	High	Master Protein	Q9P1F3	Costars family protein ABRACL OS=Homo sapiens GN=ABRACL PE=1 SV=1	0	7.133	16	1	3	1	1	81	9.1	6.29	6.02	1				Pf14705	58527	ENSG00000146386.7	ABRACL	6			0	149.8	109.2	40.9	26.5913	88.239	0.177512	0.301356	0.589045
FALSE	High	Master Protein	Q08257	Quinone oxidoreductase OS=Homo sapiens GN=CRYZ PE=1 SV=1	0	5.339	8	1	1	1	1	329	35.2	8.44	2.7	1	cell organization and biogenesis;metabolic process	cytoplasm;cytosol	catalytic activity;metal ion binding;nucleotide binding;RNA binding	Pf00107, Pf08240, Pf13602	1429	ENSG00000116791.13	CRYZ	1			0	141.4	118.8	39.8	25.8762	95.9963	0.183	0.269554	0.678899
FALSE	High	Master Protein	P40429	60S ribosomal protein L13a OS=Homo sapiens GN=RPL13A PE=1 SV=2	0	18.603	31	7	10	7	1	203	23.6	10.93	22.1	7	cell organization and biogenesis;metabolic process;regulation of biological process;response to stimulus;transport	cytoplasm;cytosol;membrane;nucleus;ribosome	RNA binding;structural molecule activity	Pf00572	23521	ENSG00000142541.16	RPL13A	19	Ribosome	Cytoplasmic Ribosomal Proteins	0	153.7	102.8	43.5	28.2817	83.0675	0.184006	0.340467	0.540452
FALSE	High	Master Protein	O75554	WW domain-binding protein 4 OS=Homo sapiens GN=WBP4 PE=1 SV=1	0	7.275	7	2	2	2	1	376	42.5	5.57	6.29	2	metabolic process	nucleus;spliceosomal complex	metal ion binding;protein binding	Pf00397, Pf06220	11193	ENSG00000120688.8	WBP4	13			0	147.1	109.8	43.1	28.0217	88.7238	0.190494	0.31583	0.603153
FALSE	High	Master Protein	P62906	60S ribosomal protein L10a OS=Homo sapiens GN=RPL10A PE=1 SV=2	0	27.605	30	7	15	7	1	217	24.8	9.94	33.25	7	cell organization and biogenesis;metabolic process;response to stimulus;transport	cytosol;membrane;nucleus;ribosome	protein binding;RNA binding;structural molecule activity	Pf00687	4736	ENSG00000198755.10	RPL10A	6	Ribosome	Cytoplasmic Ribosomal Proteins	0	159.3	94	46.7	30.3622	75.9567	0.190598	0.399731	0.476815
FALSE	High	Master Protein	P62829	60S ribosomal protein L23 OS=Homo sapiens GN=RPL23 PE=1 SV=1	0	24.608	44	5	9	5	1	140	14.9	10.51	28	5	cell organization and biogenesis;metabolic process;regulation of biological process;response to stimulus;transport	cytoplasm;cytosol;membrane;ribosome	protein binding;RNA binding;structural molecule activity	Pf00238	9349	ENSG00000125691.12	RPL23	17	Ribosome	Cytoplasmic Ribosomal Proteins	0	160.6	91.7	47.6	30.9474	74.0981	0.192698	0.417654	0.461383
FALSE	High	Master Protein	O60239	SH3 domain-binding protein 5 OS=Homo sapiens GN=SH3BP5 PE=1 SV=2	0	5.486	3	1	1	1	1	455	50.4	4.97	2.3	1	regulation of biological process;response to stimulus	cytoplasm;mitochondrion	enzyme regulator activity;protein binding	Pf05276	9467	ENSG00000131370.15	SH3BP5	3			0	201.6	37.8	60.5	39.3344	30.5443	0.195111	1.28778	0.151509
FALSE	High	Master Protein	Q9BX10	GTP-binding protein 2 OS=Homo sapiens GN=GTPBP2 PE=1 SV=1	0	10.99	4	2	2	2	1	602	65.7	8.05	6.69	2	transport	extracellular;organelle lumen	catalytic activity;nucleotide binding;protein binding	Pf00009, Pf03143	54676	ENSG00000172432.18	GTPBP2	6			0	146.9	108.8	44.4	28.8669	87.9158	0.196507	0.328347	0.598474
FALSE	High	Master Protein	Q96AT9	Ribulose-phosphate 3-epimerase OS=Homo sapiens GN=RPE PE=1 SV=1	0	8.009	12	2	2	2	1	228	24.9	5.58	5.65	2	metabolic process	cytosol	catalytic activity;metal ion binding;protein binding	Pf00218, Pf00834, Pf01729	6120	ENSG00000197713.14	RPE	2	Carbon metabolism; Pentose phosphate pathway; Biosynthesis of amino acids; Pentose and glucuronate interconversions; Metabolic pathways	Pentose Phosphate Pathway	0	137.9	119.7	42.4	27.5666	96.7235	0.199903	0.285004	0.701403
FALSE	High	Master Protein	P46778	60S ribosomal protein L21 OS=Homo sapiens GN=RPL21 PE=1 SV=2	0	16.781	31	5	9	5	1	160	18.6	10.49	21.05	5	cell organization and biogenesis;metabolic process;transport	cytosol;membrane;ribosome	protein binding;RNA binding;structural molecule activity	Pf01157	6144	ENSG00000122026.10	RPL21	13	Ribosome	Cytoplasmic Ribosomal Proteins	0	158	92.9	49.1	31.9226	75.0678	0.202042	0.42525	0.475113
FALSE	High	Master Protein	P62750	60S ribosomal protein L23a OS=Homo sapiens GN=RPL23A PE=1 SV=1	0	26.596	42	7	12	7	1	156	17.7	10.45	31.03	7	cell organization and biogenesis;cell proliferation;metabolic process;transport	cytoplasm;cytosol;nucleus;ribosome	nucleotide binding;protein binding;RNA binding;structural molecule activity	Pf00276, Pf03939	6147	ENSG00000198242.13	RPL23A	17	Ribosome	Cytoplasmic Ribosomal Proteins	0	155.7	95.8	48.5	31.5325	77.4111	0.202521	0.407338	0.497181
FALSE	High	Master Protein	P18124	60S ribosomal protein L7 OS=Homo sapiens GN=RPL7 PE=1 SV=1	0	54.861	42	11	20	11	1	248	29.2	10.65	50.08	11	cell organization and biogenesis;metabolic process;transport	cytoplasm;cytosol;membrane;nucleus;ribosome	DNA binding;protein binding;RNA binding;structural molecule activity	Pf00327, Pf08079	6129	ENSG00000147604.13	RPL7	8	Ribosome	Cytoplasmic Ribosomal Proteins	0	165.2	82.6	52.2	33.9381	66.7449	0.205436	0.508475	0.404025
FALSE	High	Master Protein	Q5PRF9	Protein Smaug homolog 2 OS=Homo sapiens GN=SAMD4B PE=1 SV=1	0.005	2.849	2	1	1	1	1	694	75.4	6.83	2.31	1	metabolic process;regulation of biological process	cytoplasm;cytosol;nucleus	protein binding;RNA binding;translation regulator activity	Pf00536, Pf07647	55095	ENSG00000179134.15	SAMD4B	19			0	145.9	107.5	46.7	30.3622	86.8653	0.208103	0.349532	0.595376
FALSE	High	Master Protein	P24534	Elongation factor 1-beta OS=Homo sapiens GN=EEF1B2 PE=1 SV=3	0	54.851	53	10	26	7	1	225	24.7	4.67	81.87	10	metabolic process;response to stimulus	cytoplasm;cytosol;endoplasmic reticulum;nucleus	protein binding;RNA binding	Pf00736, Pf14497	1933	ENSG00000283391.1; ENSG00000114942.13	EEF1B2	2; CHR_HSCHR2_6_CTG7_2		Translation Factors	0	156	93.5	50.4	32.7678	75.5526	0.21005	0.433708	0.484312
FALSE	High	Master Protein	P39019	40S ribosomal protein S19 OS=Homo sapiens GN=RPS19 PE=1 SV=2	0	25.941	48	8	18	8	1	145	16.1	10.32	41.66	8	cell differentiation;cell organization and biogenesis;cellular component movement;defense response;metabolic process;regulation of biological process;response to stimulus;transport	cytoplasm;cytosol;membrane;nucleus;ribosome	protein binding;RNA binding;structural molecule activity	Pf01090	6223	ENSG00000105372.6	RPS19	19	Ribosome	Cytoplasmic Ribosomal Proteins	0	149.9	100.9	49.1	31.9226	81.5322	0.212959	0.391534	0.543911
FALSE	High	Master Protein	P61353	60S ribosomal protein L27 OS=Homo sapiens GN=RPL27 PE=1 SV=2	0	5.657	27	3	4	3	1	136	15.8	10.56	7.75	3	cell organization and biogenesis;metabolic process;transport	cytosol;membrane;nucleus;ribosome	RNA binding;structural molecule activity	Pf00467, Pf01777	6155	ENSG00000131469.12	RPL27	17	Ribosome	Cytoplasmic Ribosomal Proteins	0	162.8	83.4	53.8	34.9783	67.3913	0.214855	0.519033	0.413952
FALSE	High	Master Protein	P31321	cAMP-dependent protein kinase type I-beta regulatory subunit OS=Homo sapiens GN=PRKAR1B PE=1 SV=4	0	12.702	7	2	4	1	1	381	43	5.71	15.4	2	coagulation;metabolic process;regulation of biological process;response to stimulus	cytosol;membrane	enzyme regulator activity;nucleotide binding;protein binding	Pf00027, Pf02197	5575	ENSG00000188191.14	PRKAR1B	7	Insulin signaling pathway	Calcium Regulation in the Cardiac Cell; G Protein Signaling Pathways; Sudden Infant Death Syndrome (SIDS) Susceptibility Pathways; Myometrial Relaxation and Contraction Pathways; miRs in Muscle Cell Differentiation	0	139.8	113.1	47.1	30.6223	91.3904	0.219044	0.335071	0.653722
FALSE	High	Master Protein	Q96K17	Transcription factor BTF3 homolog 4 OS=Homo sapiens GN=BTF3L4 PE=1 SV=1	0	6.939	22	3	4	1	1	158	17.3	6.35	5.61	3			protein binding	Pf01849	91408	ENSG00000134717.17	BTF3L4	1			0	159.6	86.3	54	35.1084	69.7347	0.219977	0.503456	0.436934
FALSE	High	Master Protein	P62917	60S ribosomal protein L8 OS=Homo sapiens GN=RPL8 PE=1 SV=2	0	29.701	33	6	11	6	1	257	28	11.03	36.05	6	cell organization and biogenesis;metabolic process;response to stimulus;transport	cytoplasm;cytosol;membrane;ribosome	RNA binding;structural molecule activity	Pf00181, Pf03947	6132	ENSG00000161016.17	RPL8	8	Ribosome	Cytoplasmic Ribosomal Proteins	0	152.9	95.1	52.1	33.8731	76.8455	0.221537	0.440794	0.502587
FALSE	High	Master Protein	P62910	60S ribosomal protein L32 OS=Homo sapiens GN=RPL32 PE=1 SV=2	0	22.617	33	5	8	5	1	135	15.9	11.33	22.99	5	cell organization and biogenesis;metabolic process;response to stimulus;transport	cytosol;membrane;ribosome	RNA binding;structural molecule activity	Pf01655	6161	ENSG00000144713.12	RPL32	3	Ribosome	Cytoplasmic Ribosomal Proteins	0	152.1	95.7	52.2	33.9381	77.3303	0.22313	0.438871	0.508418
FALSE	High	Master Protein	P68104	Elongation factor 1-alpha 1 OS=Homo sapiens GN=EEF1A1 PE=1 SV=1	0	148.604	69	27	173	27	1	462	50.1	9.01	551.69	27	metabolic process;regulation of biological process;response to stimulus;transport	cytoplasm;cytoskeleton;cytosol;extracellular;membrane;nucleus;organelle lumen	catalytic activity;nucleotide binding;protein binding;RNA binding	Pf00009, Pf03143, Pf03144	1915	ENSG00000156508.17	EEF1A1	6	RNA transport; Legionellosis	Translation Factors	0	146.5	102.9	50.6	32.8978	83.1483	0.224559	0.395653	0.567565
FALSE	High	Master Protein	Q9NRN7	L-aminoadipate-semialdehyde dehydrogenase-phosphopantetheinyl transferase OS=Homo sapiens GN=AASDHPPT PE=1 SV=2	0	5.604	6	1	1	1	1	309	35.8	6.8	3.4	1	metabolic process	cytoplasm;cytosol	catalytic activity;metal ion binding;protein binding	Pf01648	60496	ENSG00000149313.10	AASDHPPT	11	Pantothenate and CoA biosynthesis		0	145.9	103.1	51	33.1579	83.3099	0.227265	0.398007	0.571007
FALSE	High	Master Protein	Q12769	Nuclear pore complex protein Nup160 OS=Homo sapiens GN=NUP160 PE=1 SV=3	0	10.712	3	2	2	2	1	1436	162	5.5	7.1	2	cell organization and biogenesis;metabolic process;regulation of biological process;transport	chromosome;cytosol;nucleus	protein binding;transporter activity	Pf11715	23279	ENSG00000030066.13	NUP160	11	RNA transport		0	153.8	92.3	53.9	35.0433	74.583	0.22785	0.469857	0.484935
FALSE	High	Master Protein	Q5MIZ7	Serine/threonine-protein phosphatase 4 regulatory subunit 3B OS=Homo sapiens GN=PPP4R3B PE=1 SV=2	0	4.872	2	2	2	1	1	849	97.4	4.96	4.23	2	metabolic process;regulation of biological process	cytoplasm;cytoskeleton;nucleus		Pf04802	57223	ENSG00000275052.4	SMEK2; PPP4R3B	2	Glucagon signaling pathway	Integrated Breast Cancer Pathway	0	134.9	117.5	47.6	30.9474	94.9458	0.22941	0.325948	0.703824
FALSE	High	Master Protein	P51003	Poly(A) polymerase alpha OS=Homo sapiens GN=PAPOLA PE=1 SV=4	0	7.101	6	4	5	4	1	745	82.8	7.37	7.08	4	metabolic process;regulation of biological process	cytoplasm;nucleus	catalytic activity;metal ion binding;nucleotide binding;protein binding;RNA binding	Pf01909, Pf04926, Pf04928	10914	ENSG00000090060.17	PAPOLA	14	mRNA surveillance pathway	mRNA Processing	0	136.8	114.5	48.7	31.6625	92.5217	0.231451	0.342218	0.676328
FALSE	High	Master Protein	O95155	Ubiquitin conjugation factor E4 B OS=Homo sapiens GN=UBE4B PE=1 SV=1	0.001	4.092	2	2	2	2	1	1302	146.1	6.55	2.26	2	cell organization and biogenesis;metabolic process;regulation of biological process;response to stimulus	cytoplasm;nucleus	catalytic activity;nucleotide binding;protein binding	Pf04564, Pf10408	10277	ENSG00000130939.18	UBE4B	1	Ubiquitin mediated proteolysis; Protein processing in endoplasmic reticulum		0	119.2	137.7	43	27.9567	111.268	0.234536	0.251254	0.93346
FALSE	High	Master Protein	P54198	Protein HIRA OS=Homo sapiens GN=HIRA PE=1 SV=2	0	5.064	1	1	1	1	1	1017	111.8	8.07	2.53	1	cell differentiation;cell organization and biogenesis;metabolic process;regulation of biological process	nucleus	protein binding	Pf00400, Pf07569, Pf09453	7290	ENSG00000100084.14	HIRA	22			0	132.6	119.1	48.3	31.4025	96.2387	0.236821	0.326298	0.725782
FALSE	High	Master Protein	P54687	Branched-chain-amino-acid aminotransferase, cytosolic OS=Homo sapiens GN=BCAT1 PE=1 SV=3	0	18.181	16	6	9	6	1	386	42.9	5.3	22.05	6	cell proliferation;metabolic process	cytoplasm;cytosol;mitochondrion	catalytic activity;protein binding	Pf01063	586	ENSG00000060982.14	BCAT1	12	Pantothenate and CoA biosynthesis; Biosynthesis of amino acids; Valine, leucine and isoleucine biosynthesis; 2-Oxocarboxylic acid metabolism; Metabolic pathways; Cysteine and methionine metabolism; Valine, leucine and isoleucine degradation	Amino Acid metabolism	0	131.1	120.8	48.1	31.2724	97.6124	0.238539	0.320374	0.744564
FALSE	High	Master Protein	Q9Y679	Ancient ubiquitous protein 1 OS=Homo sapiens GN=AUP1 PE=1 SV=1	0.001	3.693	3	1	1	1	1	476	53	8.09	2.24	1	metabolic process;regulation of biological process;transport	endoplasmic reticulum;membrane	enzyme regulator activity;protein binding	Pf02845	550		AUP1	2			0	120.7	134.7	44.6	28.9969	108.844	0.240239	0.266407	0.901775
FALSE	High	Master Protein	O00423	Echinoderm microtubule-associated protein-like 1 OS=Homo sapiens GN=EML1 PE=1 SV=3	0	17.007	4	3	3	3	1	815	89.8	7.06	8.96	3	cell differentiation;cell organization and biogenesis;cell proliferation	cytoplasm;cytoskeleton;cytosol	metal ion binding;protein binding	Pf00400, Pf03451	2009	ENSG00000066629.16	EML1	14			0	99.1	163.9	37	24.0557	132.439	0.242742	0.181636	1.33642
FALSE	High	Master Protein	O43464	Serine protease HTRA2, mitochondrial OS=Homo sapiens GN=HTRA2 PE=1 SV=2	0.009	2.405	2	1	1	1	1	458	48.8	10.07	2.34	1	cell death;cell organization and biogenesis;metabolic process;regulation of biological process;response to stimulus	chromosome;cytoskeleton;cytosol;endoplasmic reticulum;membrane;mitochondrion;nucleus	catalytic activity;protein binding	Pf00089, Pf00595, Pf04495, Pf10459, Pf13180, Pf13365	27429	ENSG00000115317.11	HTRA2	2	Apoptosis - multiple species; Apoptosis; Parkinson's disease	Parkinsons Disease Pathway; Nanomaterial induced apoptosis	0	122.4	131.8	45.8	29.7771	106.501	0.243277	0.279595	0.870106
FALSE	High	Master Protein	P55039	Developmentally-regulated GTP-binding protein 2 OS=Homo sapiens GN=DRG2 PE=1 SV=1	0	28.736	19	6	7	6	1	364	40.7	8.88	20.03	6	regulation of biological process;response to stimulus	cytoplasm;cytosol;membrane;mitochondrion	nucleotide binding;protein binding	Pf01926, Pf02421, Pf02824, Pf08477	1819	ENSG00000108591.9	DRG2	17			0	155.3	86.3	58.4	37.969	69.7347	0.244488	0.544479	0.449032
FALSE	High	Master Protein	Q8WUX2	Putative glutathione-specific gamma-glutamylcyclotransferase 2 OS=Homo sapiens GN=CHAC2 PE=2 SV=1	0.001	3.57	5	1	1	1	1	184	20.9	5.43	2.39	1	metabolic process	cytoplasm;cytosol	catalytic activity	Pf04752	494143	ENSG00000143942.4	CHAC2	2			0	150.2	93.2	56.6	36.7988	75.3102	0.244998	0.488629	0.5014
FALSE	High	Master Protein	P46926	Glucosamine-6-phosphate isomerase 1 OS=Homo sapiens GN=GNPDA1 PE=1 SV=1	0	33.242	29	8	12	8	1	289	32.6	6.92	32.41	8	metabolic process	cytoplasm;cytosol	catalytic activity;protein binding	Pf01182	10007	ENSG00000113552.15	GNPDA1	5	Amino sugar and nucleotide sugar metabolism; Metabolic pathways		0	165.8	70.8	63.3	41.1548	57.2099	0.24822	0.719365	0.345054
FALSE	High	Master Protein	P08134	Rho-related GTP-binding protein RhoC OS=Homo sapiens GN=RHOC PE=1 SV=1	0	29.989	53	6	11	1	1	193	22	6.58	32.55	6	cell organization and biogenesis;cellular component movement;regulation of biological process;response to stimulus	cytosol;membrane;nucleus	catalytic activity;nucleotide binding;protein binding;signal transducer activity	Pf00025, Pf00071, Pf08477	389	ENSG00000155366.16	RHOC	1		VEGFA-VEGFR2 Signaling Pathway; Spinal Cord Injury	0	125.6	126.3	48	31.2074	102.057	0.248467	0.305785	0.812553
FALSE	High	Master Protein	P16401	Histone H1.5 OS=Homo sapiens GN=HIST1H1B PE=1 SV=3	0	25.383	22	6	11	3	1	226	22.6	10.92	30.65	6	cell organization and biogenesis;regulation of biological process	chromosome;nucleus	DNA binding;protein binding;RNA binding	Pf00538	3009	ENSG00000184357.4	HIST1H1B	6			0	122.3	130.7	47	30.5573	105.612	0.249855	0.289335	0.863549
FALSE	High	Master Protein	P13639	Elongation factor 2 OS=Homo sapiens GN=EEF2 PE=1 SV=4	0	290.183	61	44	163	42	1	858	95.3	6.83	520.99	44	cell differentiation;cell proliferation;metabolic process;regulation of biological process;response to stimulus;transport	cytoplasm;cytosol;extracellular;membrane;nucleus;organelle lumen;ribosome	catalytic activity;nucleotide binding;protein binding;RNA binding	Pf00009, Pf00679, Pf03144, Pf03764, Pf14492	1938	ENSG00000167658.15	EEF2	19	Oxytocin signaling pathway; AMPK signaling pathway	AMP-activated Protein Kinase (AMPK) Signaling; Brain-Derived Neurotrophic Factor (BDNF) signaling pathway; Translation Factors	2	142.9	102	55.1	35.8235	82.4211	0.250689	0.434641	0.576774
FALSE	High	Master Protein	P08670	Vimentin OS=Homo sapiens GN=VIM PE=1 SV=4	0	323.987	85	45	828	43	1	466	53.6	5.12	2749.17	45	cell differentiation;cell organization and biogenesis;cellular component movement;metabolic process;regulation of biological process;response to stimulus	cytoplasm;cytoskeleton;cytosol;membrane	protein binding;RNA binding;structural molecule activity	Pf00038, Pf04111, Pf04156, Pf04732, Pf05622, Pf10186	7431	ENSG00000026025.15	VIM	10	MicroRNAs in cancer; Epstein-Barr virus infection	Primary Focal Segmental Glomerulosclerosis FSGS; Allograft Rejection; Striated Muscle Contraction; TGF-B Signaling in Thyroid Cells for Epithelial-Mesenchymal Transition; Spinal Cord Injury; Apoptosis-related network due to altered Notch3 in ovarian cancer; T-Cell antigen Receptor (TCR) Signaling Pathway	2	115.9	139.3	44.8	29.1269	112.561	0.251311	0.258765	0.971193
FALSE	High	Master Protein	Q13867	Bleomycin hydrolase OS=Homo sapiens GN=BLMH PE=1 SV=1	0.001	3.801	4	1	1	1	1	455	52.5	6.27	0	1	metabolic process;response to stimulus	cytoplasm;cytosol;nucleus	catalytic activity;protein binding	Pf03051	642	ENSG00000108578.14	BLMH	17			0	128.7	121.1	50.2	32.6378	97.8548	0.253596	0.333533	0.760333
FALSE	High	Master Protein	P63244	Receptor of activated protein C kinase 1 OS=Homo sapiens GN=RACK1 PE=1 SV=3	0	87.076	71	18	50	18	1	317	35.1	7.69	146.78	18	cell death;cell differentiation;cellular homeostasis;development;metabolic process;regulation of biological process;response to stimulus	cytoplasm;cytosol;membrane;mitochondrion;nucleus;ribosome	enzyme regulator activity;protein binding;RNA binding;structural molecule activity	Pf00400	10399	ENSG00000204628.11	GNB2L1; RACK1	5	Measles	Interferon type I signaling pathways; Brain-Derived Neurotrophic Factor (BDNF) signaling pathway; Androgen receptor signaling pathway; VEGFA-VEGFR2 Signaling Pathway	0	145.8	97.3	57	37.0588	78.6232	0.254176	0.471347	0.539254
FALSE	High	Master Protein	Q9NZD8	Maspardin OS=Homo sapiens GN=SPG21 PE=1 SV=1	0.001	4.495	6	1	1	1	1	308	34.9	6.28	3.67	1	metabolic process;regulation of biological process;response to stimulus	cytoplasm;cytosol;endosome;Golgi;membrane	catalytic activity;protein binding	Pf00561, Pf00975, Pf12695, Pf12697	51324	ENSG00000090487.10	SPG21	15	Endocytosis		0	129.4	119.7	50.9	33.0929	96.7235	0.255741	0.342139	0.747477
FALSE	High	Master Protein	Q9UGJ0	5'-AMP-activated protein kinase subunit gamma-2 OS=Homo sapiens GN=PRKAG2 PE=1 SV=1	0	5.198	3	2	2	1	1	569	63	9.35	5.28	2	cell communication;metabolic process;regulation of biological process;response to stimulus;transport	cytosol	catalytic activity;enzyme regulator activity;nucleotide binding;protein binding	Pf00478, Pf00571	51422	ENSG00000106617.13	PRKAG2	7	Longevity regulating pathway - multiple species; Insulin signaling pathway; FoxO signaling pathway; Oxytocin signaling pathway; Glucagon signaling pathway; AMPK signaling pathway; Non-alcoholic fatty liver disease (NAFLD); Circadian rhythm; Insulin resistance; Adipocytokine signaling pathway; Longevity regulating pathway; Hypertrophic cardiomyopathy (HCM)	Energy Metabolism; Sterol Regulatory Element-Binding Proteins (SREBP) signalling; Angiopoietin Like Protein 8 Regulatory Pathway; AMP-activated Protein Kinase (AMPK) Signaling; Ectoderm Differentiation; Target Of Rapamycin (TOR) Signaling	1	115.3	139.3	45.4	29.517	112.561	0.256002	0.262231	0.976247
FALSE	High	Master Protein	P46781	40S ribosomal protein S9 OS=Homo sapiens GN=RPS9 PE=1 SV=3	0	35.417	46	11	20	10	1	194	22.6	10.65	38.39	11	cell organization and biogenesis;metabolic process;regulation of biological process;transport	cytoplasm;cytosol;membrane;nucleus;ribosome	protein binding;RNA binding;structural molecule activity;translation regulator activity	Pf00163, Pf01479	6203	ENSG00000274005.3; ENSG00000275323.3; ENSG00000277079.3; ENSG00000278081.3; ENSG00000277359.3; ENSG00000170889.13; ENSG00000274950.4; ENSG00000274626.3; ENSG00000278270.4; ENSG00000274646.4	RPS9	19; CHR_HSCHR19LRC_LRC_T_CTG3_1; CHR_HSCHR19LRC_LRC_J_CTG3_1; CHR_HSCHR19LRC_PGF2_CTG3_1; CHR_HSCHR19LRC_LRC_S_CTG3_1; CHR_HSCHR19LRC_LRC_I_CTG3_1; CHR_HSCHR19LRC_PGF1_CTG3_1; CHR_HSCHR19LRC_COX2_CTG3_1; CHR_HSCHR19_4_CTG3_1; CHR_HSCHR19LRC_COX1_CTG3_1	Ribosome	Cytoplasmic Ribosomal Proteins	0	150.4	90.4	59.3	38.5542	73.0477	0.256344	0.527795	0.485689
FALSE	High	Master Protein	O76003	Glutaredoxin-3 OS=Homo sapiens GN=GLRX3 PE=1 SV=2	0	46.316	32	8	17	8	1	335	37.4	5.39	52.98	8	cell organization and biogenesis;cellular homeostasis;metabolic process;regulation of biological process	cytoplasm;cytosol;nucleus;spliceosomal complex	catalytic activity;metal ion binding;protein binding;RNA binding	Pf00085, Pf00462, Pf02114, Pf02966, Pf04908, Pf13098, Pf13905	10539	ENSG00000108010.11	GLRX3	10			0	154.4	84.7	60.9	39.5944	68.4418	0.256441	0.578512	0.443276
FALSE	High	Master Protein	P67809	Nuclease-sensitive element-binding protein 1 OS=Homo sapiens GN=YBX1 PE=1 SV=3	0	112.309	48	10	71	7	1	324	35.9	9.88	247.95	10	metabolic process;regulation of biological process	cytoplasm;cytosol;extracellular;membrane;nucleus;spliceosomal complex	DNA binding;protein binding;RNA binding	Pf00313	4904	ENSG00000065978.18	YBX1	1		Brain-Derived Neurotrophic Factor (BDNF) signaling pathway; mRNA Processing; Mecp2 and Associated Rett Syndrome; Sudden Infant Death Syndrome (SIDS) Susceptibility Pathways	3	138.5	106.6	55	35.7585	86.1381	0.258184	0.41513	0.621936
FALSE	High	Master Protein	Q92922	SWI/SNF complex subunit SMARCC1 OS=Homo sapiens GN=SMARCC1 PE=1 SV=3	0	16.873	5	5	5	2	1	1105	122.8	5.76	13.57	5	cell organization and biogenesis;metabolic process;regulation of biological process;response to stimulus	chromosome;nucleus	DNA binding;protein binding	Pf04433	6599	ENSG00000173473.10	SMARCC1	3			0	153	85.4	61.7	40.1146	69.0074	0.262187	0.581308	0.451029
FALSE	High	Master Protein	P31939	Bifunctional purine biosynthesis protein PURH OS=Homo sapiens GN=ATIC PE=1 SV=3	0	97.396	50	20	31	20	1	592	64.6	6.71	91.52	20	metabolic process;response to stimulus	cytosol;membrane;mitochondrion	catalytic activity;protein binding	Pf01808, Pf02142	471	ENSG00000138363.14	ATIC	2	Antifolate resistance; Purine metabolism; One carbon pool by folate; Metabolic pathways	One Carbon Metabolism	0	141.4	101.6	57.1	37.1238	82.0978	0.262545	0.45219	0.580607
FALSE	High	Master Protein	P26641	Elongation factor 1-gamma OS=Homo sapiens GN=EEF1G PE=1 SV=3	0	123.099	60	25	67	25	1	437	50.1	6.67	189.94	25	metabolic process;response to stimulus	cytoplasm;cytosol;endoplasmic reticulum;membrane;nucleus	protein binding;RNA binding	Pf00043, Pf00647, Pf02798, Pf13409, Pf13410, Pf13417, Pf14497	1937	ENSG00000254772.9	EEF1G	11	Legionellosis	Translation Factors	0	149	90.6	60.4	39.2693	73.2093	0.263553	0.536398	0.491338
FALSE	High	Master Protein	Q96F85	CB1 cannabinoid receptor-interacting protein 1 OS=Homo sapiens GN=CNRIP1 PE=1 SV=1	0	8.317	25	3	3	3	1	164	18.6	7.94	7.63	3				Pf09972, Pf15043	25927	ENSG00000119865.8	CNRIP1	2			0	147.6	92.5	60	39.0093	74.7446	0.264291	0.521901	0.5064
FALSE	High	Master Protein	Q9UKK9	ADP-sugar pyrophosphatase OS=Homo sapiens GN=NUDT5 PE=1 SV=1	0	25.107	38	6	9	6	1	219	24.3	4.94	29.04	6	cell organization and biogenesis;metabolic process	cytosol;nucleus	catalytic activity;metal ion binding;protein binding;RNA binding	Pf00293	11164	ENSG00000165609.12	NUDT5	10	Purine metabolism		0	152.5	85.4	62.2	40.4396	69.0074	0.265178	0.586018	0.452508
FALSE	High	Master Protein	Q9NSD9	Phenylalanine--tRNA ligase beta subunit OS=Homo sapiens GN=FARSB PE=1 SV=3	0	30.101	16	10	12	10	1	589	66.1	6.84	31.31	10	cell organization and biogenesis;metabolic process	cytoplasm;cytosol;membrane	catalytic activity;metal ion binding;nucleotide binding;protein binding;RNA binding	Pf03483, Pf03484	10056	ENSG00000116120.9	FARSB	2	Aminoacyl-tRNA biosynthesis	Amino Acid metabolism	0	154.9	82	63.2	41.0898	66.2601	0.265267	0.620129	0.42776
FALSE	High	Master Protein	P00492	Hypoxanthine-guanine phosphoribosyltransferase OS=Homo sapiens GN=HPRT1 PE=1 SV=2	0	28.432	35	6	14	6	1	218	24.6	6.68	38.59	6	cell differentiation;cell organization and biogenesis;cell proliferation;metabolic process;regulation of biological process;response to stimulus	cytoplasm;cytosol	catalytic activity;metal ion binding;nucleotide binding;protein binding	Pf00156, Pf15610	3251	ENSG00000165704.14	HPRT1	X	Purine metabolism; Metabolic pathways; Drug metabolism - other enzymes	Nucleotide Metabolism; Mesodermal Commitment Pathway	0	139	103.9	57	37.0588	83.9563	0.26661	0.441406	0.604002
FALSE	High	Master Protein	P17655	Calpain-2 catalytic subunit OS=Homo sapiens GN=CAPN2 PE=1 SV=6	0	94.618	43	22	37	22	1	700	79.9	4.98	103.45	22	cell organization and biogenesis;metabolic process;regulation of biological process;response to stimulus	chromosome;cytoplasm;cytoskeleton;cytosol;endoplasmic reticulum;Golgi;membrane;nucleus;vacuole	catalytic activity;metal ion binding;protein binding	Pf00648, Pf01067, Pf13833	824	ENSG00000162909.17	CAPN2	1	Protein processing in endoplasmic reticulum; Apoptosis; Focal adhesion; Alzheimer's disease	VEGFA-VEGFR2 Signaling Pathway; Alzheimers Disease; Integrin-mediated Cell Adhesion	0	139.9	102.7	57.4	37.3189	82.9867	0.266754	0.449697	0.593186
FALSE	High	Master Protein	Q9Y3B8	Oligoribonuclease, mitochondrial OS=Homo sapiens GN=REXO2 PE=1 SV=3	0	12.189	18	3	4	3	1	237	26.8	6.87	11.2	3	metabolic process	cytoplasm;mitochondrion;nucleus;organelle lumen	catalytic activity	Pf00929	25996	ENSG00000076043.9	REXO2	11	Ribosome biogenesis in eukaryotes		0	127.4	120.2	52.5	34.1331	97.1276	0.267921	0.351426	0.762383
FALSE	High	Master Protein	P0CB38	Polyadenylate-binding protein 4-like OS=Homo sapiens GN=PABPC4L PE=2 SV=1	0	5.283	8	3	3	1	1	370	41.8	9.5	4.3	3			nucleotide binding;RNA binding	Pf00076, Pf05172, Pf13893, Pf14259	132430	ENSG00000254535.3	PABPC4L	4			0	102.8	154.8	42.5	27.6316	125.086	0.26879	0.220901	1.21679
FALSE	High	Master Protein	Q8N1W1	Rho guanine nucleotide exchange factor 28 OS=Homo sapiens GN=ARHGEF28 PE=1 SV=3	0.007	2.548	1	1	1	1	1	1705	191.8	6.04	2.33	1	cell differentiation;regulation of biological process;response to stimulus	cytoplasm;cytosol;membrane	metal ion binding;RNA binding	Pf00130, Pf00169, Pf00621	64283	ENSG00000214944.9	ARHGEF28	5			0	142.9	98	59.1	38.4241	79.1889	0.268888	0.485222	0.554156
FALSE	High	Master Protein	P23396	40S ribosomal protein S3 OS=Homo sapiens GN=RPS3 PE=1 SV=2	0	68.693	68	15	44	15	1	243	26.7	9.66	114.08	15	cell death;cell division;cell organization and biogenesis;metabolic process;regulation of biological process;response to stimulus;transport	cytoplasm;cytoskeleton;cytosol;endoplasmic reticulum;membrane;mitochondrion;nucleus;organelle lumen;ribosome	catalytic activity;DNA binding;protein binding;RNA binding;structural molecule activity	Pf00189, Pf07650	6188	ENSG00000149273.14	RPS3	11	Ribosome	Cytoplasmic Ribosomal Proteins	0	143.2	97.5	59.3	38.5542	78.7848	0.269233	0.48936	0.550173
FALSE	High	Master Protein	Q14693	Phosphatidate phosphatase LPIN1 OS=Homo sapiens GN=LPIN1 PE=1 SV=2	0	8.231	3	2	2	2	1	890	98.6	6.58	6.39	2	cell organization and biogenesis;metabolic process;regulation of biological process;response to stimulus	cytoplasm;cytosol;endoplasmic reticulum;membrane;nucleus	catalytic activity	Pf04571, Pf08235, Pf15017	23175	ENSG00000134324.11	LPIN1	2	Glycerolipid metabolism; mTOR signaling pathway; Glycerophospholipid metabolism; Metabolic pathways	Sterol Regulatory Element-Binding Proteins (SREBP) signalling; Transcription factor regulation in adipogenesis; Adipogenesis	0	144.8	95.2	60	39.0093	76.9263	0.269401	0.507099	0.531259
FALSE	High	Master Protein	P36578	60S ribosomal protein L4 OS=Homo sapiens GN=RPL4 PE=1 SV=5	0	55.214	33	16	32	16	1	427	47.7	11.06	82.35	16	cell organization and biogenesis;metabolic process;transport	cytoplasm;cytosol;endoplasmic reticulum;membrane;nucleus;ribosome	protein binding;RNA binding;structural molecule activity	Pf00573, Pf14374	6124	ENSG00000174444.14	RPL4	15	Ribosome	Cytoplasmic Ribosomal Proteins	0	150.2	87.5	62.3	40.5046	70.7043	0.269671	0.572874	0.470735
FALSE	High	Master Protein	Q9BTE7	DCN1-like protein 5 OS=Homo sapiens GN=DCUN1D5 PE=1 SV=1	0	4.914	5	1	1	1	1	237	27.5	5.58	3.27	1	metabolic process;regulation of biological process		protein binding	Pf03556	84259	ENSG00000137692.11	DCUN1D5	11			0	138.8	103.5	57.7	37.5139	83.6331	0.270273	0.448554	0.602544
FALSE	High	Master Protein	P04908	Histone H2A type 1-B/E OS=Homo sapiens GN=HIST1H2AB PE=1 SV=2	0	20.281	27	3	16	1	1	130	14.1	11.05	31.76	3	regulation of biological process	chromosome;nucleus	DNA binding;protein binding	Pf00125, Pf00808	8335; 3012	ENSG00000277075.2; ENSG00000278463.1	HIST1H2AB; HIST1H2AE	6	Systemic lupus erythematosus; Alcoholism	Proteasome Degradation	0	178.7	46.9	74.4	48.3715	37.8975	0.270686	1.27638	0.212073
FALSE	High	Master Protein	P98179	RNA-binding protein 3 OS=Homo sapiens GN=RBM3 PE=1 SV=1	0	5.671	15	2	2	2	1	157	17.2	8.91	1.86	2	metabolic process;regulation of biological process	cytoplasm;nucleus	nucleotide binding;protein binding;RNA binding	Pf00076, Pf13893, Pf14259	5935	ENSG00000102317.17	RBM3	X			0	83.2	181.8	35	22.7554	146.903	0.273503	0.154901	1.76567
FALSE	High	Master Protein	O00505	Importin subunit alpha-4 OS=Homo sapiens GN=KPNA3 PE=1 SV=2	0	21.784	13	3	6	3	1	521	57.8	4.94	22.5	3	cell organization and biogenesis;regulation of biological process;transport	cytoplasm;cytosol;nucleus	protein binding;transporter activity	Pf00514, Pf01602, Pf01749, Pf13513, Pf13646	3839	ENSG00000102753.9	KPNA3	13			0	130.3	114.6	55.1	35.8235	92.6025	0.274931	0.386853	0.710687
FALSE	High	Master Protein	P55209	Nucleosome assembly protein 1-like 1 OS=Homo sapiens GN=NAP1L1 PE=1 SV=1	0	74.494	37	10	27	10	1	391	45.3	4.46	92.88	10	cell organization and biogenesis;metabolic process;regulation of biological process	membrane;nucleus	protein binding;RNA binding	Pf00956	4673	ENSG00000187109.13	NAP1L1	12			0	141.3	98.9	59.8	38.8793	79.9161	0.275154	0.486501	0.565577
FALSE	High	Master Protein	Q9NTJ4	Alpha-mannosidase 2C1 OS=Homo sapiens GN=MAN2C1 PE=1 SV=1	0.007	2.516	2	2	2	2	1	1040	115.8	6.57	3.39	2	metabolic process	cytosol;vacuole	catalytic activity;metal ion binding	Pf01074, Pf07748, Pf09261	4123	ENSG00000140400.16	MAN2C1	15	Other glycan degradation		0	121.5	127	51.5	33.483	102.622	0.27558	0.326274	0.844628
FALSE	High	Master Protein	Q16706	Alpha-mannosidase 2 OS=Homo sapiens GN=MAN2A1 PE=1 SV=2	0.001	3.678	1	1	1	1	1	1144	131.1	7.58	2.84	1	cell organization and biogenesis;metabolic process;regulation of biological process	Golgi;membrane	catalytic activity;metal ion binding	Pf01074, Pf07748, Pf09261	4124	ENSG00000112893.9	MAN2A1	5	N-Glycan biosynthesis; Metabolic pathways		0	132.7	110.9	56.4	36.6687	89.6127	0.276328	0.409191	0.675303
FALSE	High	Master Protein	P46779	60S ribosomal protein L28 OS=Homo sapiens GN=RPL28 PE=1 SV=3	0	20.78	28	5	8	5	1	137	15.7	12.02	22.54	5	cell organization and biogenesis;metabolic process;regulation of biological process;transport	cytosol;membrane;ribosome	protein binding;RNA binding;structural molecule activity	Pf01778	6158	ENSG00000108107.14	RPL28	19	Ribosome	Cytoplasmic Ribosomal Proteins	0	155.2	78.6	66.1	42.9752	63.5127	0.276902	0.67664	0.409231
FALSE	High	Master Protein	P18077	60S ribosomal protein L35a OS=Homo sapiens GN=RPL35A PE=1 SV=2	0.001	4.334	18	3	3	3	1	110	12.5	11.06	6.64	3	cell organization and biogenesis;metabolic process;transport	cytosol;membrane;mitochondrion;ribosome	protein binding;RNA binding;structural molecule activity	Pf01247	6165	ENSG00000182899.14	RPL35A	3	Ribosome	Cytoplasmic Ribosomal Proteins	0	141.7	97.2	61.1	39.7245	78.5424	0.280342	0.505771	0.554287
FALSE	High	Master Protein	P18621	60S ribosomal protein L17 OS=Homo sapiens GN=RPL17 PE=1 SV=3	0	22.501	38	7	13	6	1	184	21.4	10.17	35.45	7	cell organization and biogenesis;metabolic process;transport	cytosol;nucleus;ribosome	protein binding;RNA binding;structural molecule activity	Pf00237	6139	ENSG00000215472.10; ENSG00000265681.7	RPL17	18	Ribosome	Cytoplasmic Ribosomal Proteins	0	155	77.9	67.1	43.6254	62.9471	0.281454	0.693049	0.40611
FALSE	High	Master Protein	P53384	Cytosolic Fe-S cluster assembly factor NUBP1 OS=Homo sapiens GN=NUBP1 PE=1 SV=2	0	5.87	8	2	2	2	1	320	34.5	5.33	5.13	2	cell growth;cell organization and biogenesis;cellular homeostasis;metabolic process;regulation of biological process	cytoplasm;cytoskeleton;cytosol;membrane;nucleus	metal ion binding;nucleotide binding;protein binding	Pf01656, Pf02374, Pf09140, Pf10609, Pf13207, Pf13614	4682	ENSG00000103274.10	NUBP1	16			0	138.8	100.2	61	39.6594	80.9666	0.285731	0.489825	0.583333
FALSE	High	Master Protein	Q9Y3Y2	Chromatin target of PRMT1 protein OS=Homo sapiens GN=CHTOP PE=1 SV=2	0	8.074	5	1	5	1	1	248	26.4	12.23	18.63	1	metabolic process;regulation of biological process;transport	nucleus	DNA binding;nucleotide binding;protein binding;RNA binding	Pf13865	26097	ENSG00000160679.12	CHTOP	1			0	154.8	76.9	68.3	44.4056	62.139	0.286858	0.714617	0.401415
FALSE	High	Master Protein	P35637	RNA-binding protein FUS OS=Homo sapiens GN=FUS PE=1 SV=1	0	58.118	27	13	32	10	1	526	53.4	9.36	60.49	13	metabolic process;regulation of biological process;response to stimulus	cytoplasm;nucleus	DNA binding;metal ion binding;nucleotide binding;protein binding;RNA binding	Pf00076, Pf00641, Pf13893, Pf14259	2521	ENSG00000089280.18	FUS	16	Transcriptional misregulation in cancer	mRNA Processing	3	131.6	110	58.4	37.969	88.8854	0.288519	0.427168	0.675421
FALSE	High	Master Protein	P16520	Guanine nucleotide-binding protein G(I)/G(S)/G(T) subunit beta-3 OS=Homo sapiens GN=GNB3 PE=1 SV=1	0	9.072	14	3	6	1	1	340	37.2	5.67	14.6	3	metabolic process;regulation of biological process;response to stimulus	cytosol;membrane	catalytic activity;protein binding;signal transducer activity	Pf00400	2784	ENSG00000111664.10	GNB3	12	Dopaminergic synapse; Serotonergic synapse; Glutamatergic synapse; Circadian entrainment; Morphine addiction; Pathways in cancer; Taste transduction; Retrograde endocannabinoid signaling; GABAergic synapse; Alcoholism; Ras signaling pathway; Chemokine signaling pathway; Cholinergic synapse; PI3K-Akt signaling pathway	Sudden Infant Death Syndrome (SIDS) Susceptibility Pathways; Myometrial Relaxation and Contraction Pathways; Focal Adhesion-PI3K-Akt-mTOR-signaling pathway; Corticotropin-releasing hormone signaling pathway; Calcium Regulation in the Cardiac Cell; G Protein Signaling Pathways; Chemokine signaling pathway	0	118.4	128.8	52.8	34.3282	104.077	0.289934	0.329835	0.879027
FALSE	High	Master Protein	Q9H4M9	EH domain-containing protein 1 OS=Homo sapiens GN=EHD1 PE=1 SV=2	0	66.555	41	15	24	15	1	534	60.6	6.83	78.93	15	cell organization and biogenesis;coagulation;regulation of biological process;response to stimulus;transport	endosome;membrane	metal ion binding;nucleotide binding;protein binding	Pf00350, Pf01926, Pf12763	10938	ENSG00000110047.17	EHD1	11	Endocytosis	Insulin Signaling	0	140.1	97.4	62.5	40.6347	78.704	0.290041	0.516297	0.56177
FALSE	High	Master Protein	O75674	TOM1-like protein 1 OS=Homo sapiens GN=TOM1L1 PE=1 SV=2	0.009	2.348	2	1	1	1	1	476	53	5.24	1.94	1	metabolic process;regulation of biological process;response to stimulus;transport	cytoplasm;cytosol;endosome;Golgi;membrane;vacuole	enzyme regulator activity;protein binding	Pf00790, Pf03127	10040	ENSG00000141198.14	TOM1L1	17			0	125.7	118	56.2	36.5387	95.3498	0.290682	0.383207	0.758551
FALSE	High	Master Protein	P05388	60S acidic ribosomal protein P0 OS=Homo sapiens GN=RPLP0 PE=1 SV=1	0	57.482	42	12	25	12	1	317	34.3	5.97	69.53	12	cell organization and biogenesis;metabolic process;response to stimulus;transport	cytoplasm;cytosol;endoplasmic reticulum;membrane;nucleus;ribosome	protein binding;RNA binding;structural molecule activity	Pf00428, Pf00466	6175	ENSG00000089157.15	RPLP0	12	Ribosome	Cytoplasmic Ribosomal Proteins	0	141.1	95.8	63.1	41.0248	77.4111	0.29075	0.529959	0.548626
FALSE	High	Master Protein	O95777	U6 snRNA-associated Sm-like protein LSm8 OS=Homo sapiens GN=LSM8 PE=1 SV=3	0	4.664	17	1	1	1	1	96	10.4	4.48	4.08	1	metabolic process	nucleus;spliceosomal complex	protein binding;RNA binding	Pf01423	51691	ENSG00000128534.7	NAA38; LSM8	7	Spliceosome; RNA degradation		0	154.6	76.2	69.2	44.9907	61.5734	0.291014	0.730685	0.398275
FALSE	High	Master Protein	O00193	Small acidic protein OS=Homo sapiens GN=SMAP PE=1 SV=1	0	37.335	26	4	11	4	1	183	20.3	4.72	41.44	4				Pf15477	10944	ENSG00000110696.9	C11orf58	11			0	113.9	134.9	51.2	33.2879	109.006	0.292256	0.305377	0.957031
FALSE	High	Master Protein	Q09666	Neuroblast differentiation-associated protein AHNAK OS=Homo sapiens GN=AHNAK PE=1 SV=2	0	1296.51	70	245	483	243	1	5890	628.7	6.15	1428.2	245	cell organization and biogenesis;regulation of biological process	cytoplasm;cytoskeleton;cytosol;membrane;nucleus	protein binding;RNA binding;structural molecule activity		79026	ENSG00000124942.13	AHNAK	11			2	109.8	140.8	49.4	32.1176	113.773	0.29251	0.282295	1.03619
FALSE	High	Master Protein	Q9NYL2	Mitogen-activated protein kinase kinase kinase MLT OS=Homo sapiens GN=ZAK PE=1 SV=3	0	21.282	10	6	8	6	1	800	91.1	7.87	20.54	6	cell death;cell differentiation;cell organization and biogenesis;cell proliferation;metabolic process;regulation of biological process;response to stimulus	cytoplasm;cytosol;nucleus	catalytic activity;metal ion binding;nucleotide binding;protein binding;RNA binding;signal transducer activity	Pf00069, Pf00536, Pf07714	51776	ENSG00000091436.16	ZAK; MAP3K20	2	Tight junction; MAPK signaling pathway	MAPK Signaling Pathway	0	150.8	80.9	68.3	44.4056	65.3712	0.294467	0.679283	0.433496
FALSE	High	Master Protein	P06748	Nucleophosmin OS=Homo sapiens GN=NPM1 PE=1 SV=2	0	109.039	58	15	62	15	1	294	32.6	4.78	190.23	15	cell organization and biogenesis;metabolic process;regulation of biological process;response to stimulus;transport	cytoplasm;cytoskeleton;cytosol;membrane;nucleus	DNA binding;enzyme regulator activity;protein binding;RNA binding	Pf03066	4869	ENSG00000181163.13	NPM1	5			0	143.4	91.5	65.1	42.3251	73.9365	0.295154	0.572451	0.515596
FALSE	High	Master Protein	P32969	60S ribosomal protein L9 OS=Homo sapiens GN=RPL9 PE=1 SV=1	0	34.192	53	7	19	7	1	192	21.9	9.95	45.21	7	cell organization and biogenesis;metabolic process;transport	cytosol;membrane;nucleus;ribosome	protein binding;RNA binding;structural molecule activity	Pf00347	6133	ENSG00000163682.15	RPL9	4	Ribosome	Cytoplasmic Ribosomal Proteins	0	145.1	88.9	66	42.9102	71.8356	0.295729	0.597339	0.495077
FALSE	High	Master Protein	Q5M775	Cytospin-B OS=Homo sapiens GN=SPECC1 PE=1 SV=1	0	4.914	2	2	2	1	1	1068	118.5	6.7	3.75	2	cell organization and biogenesis;metabolic process;transport	cytoskeleton;Golgi;membrane;nucleus	catalytic activity;motor activity;protein binding;transporter activity	Pf00307, Pf01496, Pf01576, Pf02463, Pf03962, Pf04111, Pf04156, Pf05478, Pf05667, Pf06160, Pf07888, Pf09730, Pf10174, Pf11971, Pf12128	92521	ENSG00000128487.16	SPECC1	17			0	127.4	114.5	58.1	37.774	92.5217	0.296499	0.408272	0.72623
FALSE	High	Master Protein	P47755	F-actin-capping protein subunit alpha-2 OS=Homo sapiens GN=CAPZA2 PE=1 SV=3	0	49.976	43	8	11	7	1	286	32.9	5.85	42.83	8	cell organization and biogenesis;cellular component movement;coagulation;defense response;regulation of biological process;response to stimulus	cytoskeleton;cytosol;extracellular;membrane	protein binding	Pf01267	830	ENSG00000198898.13	CAPZA2	7	Endocytosis		0	123.4	120.3	56.3	36.6037	97.2084	0.296627	0.376549	0.78775
FALSE	High	Master Protein	P13693	Translationally-controlled tumor protein OS=Homo sapiens GN=TPT1 PE=1 SV=1	0	47.947	52	7	23	7	1	172	19.6	4.93	72.33	7	cell differentiation;cellular homeostasis;regulation of biological process;response to stimulus;transport	cytoplasm;cytosol;endosome;nucleus	metal ion binding;protein binding;RNA binding	Pf00838	7178	ENSG00000133112.16	TPT1	13			0	129.7	110.1	60.1	39.0743	88.9663	0.301267	0.439204	0.685939
FALSE	High	Master Protein	P80297	Metallothionein-1X OS=Homo sapiens GN=MT1X PE=1 SV=1	0	38.755	67	4	23	1	1	61	6.1	7.96	67.45	4	regulation of biological process;response to stimulus	cytoplasm;nucleus	metal ion binding;protein binding		4501	ENSG00000187193.8	MT1X	16	Mineral absorption	Copper homeostasis; Oxidative Stress; Zinc homeostasis	0	81.8	180.2	38	24.7059	145.611	0.302028	0.169671	1.78008
FALSE	High	Master Protein	P62913	60S ribosomal protein L11 OS=Homo sapiens GN=RPL11 PE=1 SV=2	0	12.737	28	5	9	5	1	178	20.2	9.6	21.54	5	cell organization and biogenesis;metabolic process;regulation of biological process;transport	cytoplasm;cytosol;membrane;nucleus;ribosome	protein binding;RNA binding;structural molecule activity	Pf00281, Pf00673	6135	ENSG00000142676.12	RPL11	1	Ribosome	Cytoplasmic Ribosomal Proteins	0	135.1	102	62.9	40.8947	82.4211	0.3027	0.496169	0.610074
FALSE	High	Master Protein	Q9Y2B0	Protein canopy homolog 2 OS=Homo sapiens GN=CNPY2 PE=1 SV=1	0	15.519	22	4	4	4	1	182	20.6	4.92	11.24	4	regulation of biological process;response to stimulus	endoplasmic reticulum	protein binding	Pf11938	10330	ENSG00000257727.5	CNPY2	12			0	116.1	129.6	54.3	35.3034	104.723	0.304078	0.337112	0.902009
FALSE	High	Master Protein	P26373	60S ribosomal protein L13 OS=Homo sapiens GN=RPL13 PE=1 SV=4	0	27.459	32	8	21	8	1	211	24.2	11.65	54.62	8	cell organization and biogenesis;metabolic process;transport	cytosol;membrane;nucleus;ribosome	protein binding;RNA binding;structural molecule activity	Pf01294	6137	ENSG00000167526.13	RPL13	16	Ribosome	Cytoplasmic Ribosomal Proteins	0	141.3	92.2	66.5	43.2353	74.5022	0.305982	0.580323	0.527262
FALSE	High	Master Protein	P62854	40S ribosomal protein S26 OS=Homo sapiens GN=RPS26 PE=1 SV=3	0	17.792	21	2	6	2	1	115	13	11	14.98	2	cell organization and biogenesis;metabolic process;regulation of biological process;transport	cytosol;membrane;ribosome	protein binding;RNA binding;structural molecule activity	Pf01283	6231; 101929876; 728937	ENSG00000197728.9	RPS26; LOC101929876; RPS26P25	12; 20; 4	Ribosome	Cytoplasmic Ribosomal Proteins	0	141.9	91.2	66.9	43.4954	73.6941	0.306521	0.590215	0.519338
FALSE	High	Master Protein	Q12824	SWI/SNF-related matrix-associated actin-dependent regulator of chromatin subfamily B member 1 OS=Homo sapiens GN=SMARCB1 PE=1 SV=2	0	8.932	7	2	2	2	1	385	44.1	6.23	6.06	2	cell differentiation;cell organization and biogenesis;metabolic process;regulation of biological process;response to stimulus	chromosome;nucleus	DNA binding;protein binding	Pf04855	6598	ENSG00000099956.18; ENSG00000275837.3	SMARCB1	22; CHR_HSCHR22_1_CTG7			0	108.4	140.1	51.4	33.418	113.208	0.308284	0.295191	1.04435
FALSE	High	Master Protein	Q14192	Four and a half LIM domains protein 2 OS=Homo sapiens GN=FHL2 PE=1 SV=3	0	53.011	47	12	17	12	1	279	32.2	7.55	46.36	12	cell differentiation;metabolic process;regulation of biological process;response to stimulus	cytoplasm;nucleus	metal ion binding;protein binding	Pf00412	2274	ENSG00000115641.18	FHL2	2	Osteoclast differentiation	Ectoderm Differentiation; Androgen receptor signaling pathway; VEGFA-VEGFR2 Signaling Pathway; RANKL/RANK (Receptor activator of NFKB (ligand)) Signaling Pathway	0	120.1	122.8	57.1	37.1238	99.2285	0.309108	0.374125	0.826216
FALSE	High	Master Protein	Q9UHD1	Cysteine and histidine-rich domain-containing protein 1 OS=Homo sapiens GN=CHORDC1 PE=1 SV=2	0	17.728	27	8	8	8	1	332	37.5	7.87	13.22	8	metabolic process;regulation of biological process		metal ion binding;nucleotide binding;protein binding	Pf04968, Pf04969	26973	ENSG00000110172.11	CHORDC1	11			0	142.1	90.2	67.7	44.0155	72.8861	0.30975	0.603894	0.512921
FALSE	High	Master Protein	Q96B26	Exosome complex component RRP43 OS=Homo sapiens GN=EXOSC8 PE=1 SV=1	0.001	3.973	4	1	1	1	1	276	30	5.3	3.54	1	metabolic process;regulation of biological process	cytoplasm;cytosol;nucleus	catalytic activity;protein binding;RNA binding	Pf01138, Pf03725	11340	ENSG00000120699.12	EXOSC8	13	RNA degradation		0	155.8	69.5	74.7	48.5666	56.1594	0.311724	0.864798	0.360459
FALSE	High	Master Protein	P14618	Pyruvate kinase PKM OS=Homo sapiens GN=PKM PE=1 SV=4	0	306.912	72	37	355	37	1	531	57.9	7.84	1209.14	37	cell death;cell organization and biogenesis;metabolic process;response to stimulus;transport	cytoplasm;cytosol;extracellular;mitochondrion;nucleus;organelle lumen	catalytic activity;metal ion binding;nucleotide binding;protein binding;RNA binding	Pf00224, Pf02887	5315	ENSG00000067225.17	PKM	15	Viral carcinogenesis; Central carbon metabolism in cancer; Carbon metabolism; Purine metabolism; Pyruvate metabolism; Type II diabetes mellitus; Glucagon signaling pathway; Glycolysis / Gluconeogenesis; Biosynthesis of amino acids; Metabolic pathways	Amino Acid metabolism; Glycolysis and Gluconeogenesis; Photodynamic therapy-induced HIF-1 survival signaling	0	97.3	156	46.7	30.3622	126.056	0.312048	0.240864	1.29554
FALSE	High	Master Protein	P68366	Tubulin alpha-4A chain OS=Homo sapiens GN=TUBA4A PE=1 SV=1	0	140.755	60	21	124	5	1	448	49.9	5.06	409.07	21	cell organization and biogenesis;transport	cytoplasm;cytoskeleton;cytosol;extracellular	catalytic activity;nucleotide binding;protein binding;structural molecule activity	Pf00091, Pf03953	7277	ENSG00000127824.13	TUBA4A	2	Pathogenic Escherichia coli infection; Gap junction; Phagosome; Apoptosis	Parkin-Ubiquitin Proteasomal System pathway; Pathogenic Escherichia coli infection	0	115.3	129.2	55.5	36.0836	104.4	0.312954	0.345628	0.905464
FALSE	High	Master Protein	P45973	Chromobox protein homolog 5 OS=Homo sapiens GN=CBX5 PE=1 SV=1	0	28.013	30	6	11	6	1	191	22.2	5.86	26.17	6	coagulation;regulation of biological process	chromosome;nucleus	protein binding	Pf00385, Pf01393	23468	ENSG00000094916.15	CBX5	12			0	105.1	144.1	50.7	32.9628	116.44	0.313633	0.283089	1.1079
FALSE	High	Master Protein	P10768	S-formylglutathione hydrolase OS=Homo sapiens GN=ESD PE=1 SV=2	0	55.364	54	12	23	12	1	282	31.4	7.02	79.2	12	metabolic process	cytoplasm;organelle lumen	catalytic activity;protein binding	Pf00326, Pf00756, Pf05448, Pf12695, Pf12697	2098	ENSG00000139684.13	ESD	13	Carbon metabolism	Phase I biotransformations, non P450	0	128.4	109.5	62.1	40.3746	88.4814	0.314444	0.456306	0.689108
FALSE	High	Master Protein	P07437	Tubulin beta chain OS=Homo sapiens GN=TUBB PE=1 SV=2	0	171.458	65	21	92	3	1	444	49.6	4.89	270.21	21	cell division;cell organization and biogenesis;cellular component movement;defense response;response to stimulus;transport	cytoplasm;cytoskeleton;extracellular;membrane;nucleus;organelle lumen	catalytic activity;nucleotide binding;protein binding;structural molecule activity	Pf00091, Pf03953, Pf10644	203068	ENSG00000232575.10; ENSG00000196230.12; ENSG00000227739.10; ENSG00000224156.10; ENSG00000235067.10; ENSG00000229684.10; ENSG00000183311.16; ENSG00000232421.10	TUBB	6; CHR_HSCHR6_MHC_MANN_CTG1; CHR_HSCHR6_MHC_COX_CTG1; CHR_HSCHR6_MHC_APD_CTG1; CHR_HSCHR6_MHC_DBB_CTG1; CHR_HSCHR6_MHC_MCF_CTG1; CHR_HSCHR6_MHC_QBL_CTG1; CHR_HSCHR6_MHC_SSTO_CTG1	Pathogenic Escherichia coli infection; Gap junction; Phagosome	Pathogenic Escherichia coli infection; Parkin-Ubiquitin Proteasomal System pathway	2	123.3	117	59.7	38.8142	94.5418	0.314795	0.410551	0.766762
FALSE	High	Master Protein	P18754	Regulator of chromosome condensation OS=Homo sapiens GN=RCC1 PE=1 SV=1	0	20.044	15	4	4	4	1	421	44.9	7.52	12.08	4	cell division;cell organization and biogenesis;regulation of biological process	chromosome;cytoplasm;membrane;nucleus	DNA binding;protein binding	Pf00415, Pf13540	1104	ENSG00000180198.15	RCC1	1			0	140	92.1	67.9	44.1455	74.4214	0.315325	0.593183	0.531581
FALSE	High	Master Protein	P29692	Elongation factor 1-delta OS=Homo sapiens GN=EEF1D PE=1 SV=5	0	67.387	48	13	30	10	1	281	31.1	5.01	88.41	13	metabolic process;regulation of biological process;response to stimulus	cytoplasm;cytosol;endoplasmic reticulum;nucleus	DNA binding;protein binding;RNA binding;signal transducer activity	Pf00736, Pf10587	1936	ENSG00000104529.17; ENSG00000273594.4	EEF1D	8; CHR_HSCHR8_3_CTG7	Herpes simplex infection	Translation Factors	3	140.7	91	68.3	44.4056	73.5325	0.315605	0.60389	0.522619
FALSE	High	Master Protein	P48643	T-complex protein 1 subunit epsilon OS=Homo sapiens GN=CCT5 PE=1 SV=1	0	117.697	63	26	48	26	1	541	59.6	5.66	146.71	26	metabolic process;regulation of biological process;response to stimulus;transport	cytoplasm;cytoskeleton;cytosol	nucleotide binding;protein binding;RNA binding	Pf00118	22948	ENSG00000150753.11	CCT5	5			0	144.4	85.5	70.1	45.5759	69.0882	0.315622	0.659676	0.47845
FALSE	High	Master Protein	Q9Y3C7	Mediator of RNA polymerase II transcription subunit 31 OS=Homo sapiens GN=MED31 PE=1 SV=1	0.002	3.161	13	1	1	1	1	131	15.8	8.54	2.33	1	metabolic process;regulation of biological process	nucleus	catalytic activity;protein binding	Pf05669	51003	ENSG00000108590.10	MED31	17			0	150.7	76.1	73.2	47.5913	61.4926	0.315802	0.773936	0.408046
FALSE	High	Master Protein	O14980	Exportin-1 OS=Homo sapiens GN=XPO1 PE=1 SV=1	0	82.902	29	24	35	24	1	1071	123.3	6.06	97.53	24	cell organization and biogenesis;regulation of biological process;response to stimulus;transport	chromosome;cytoplasm;cytosol;membrane;nucleus	protein binding;RNA binding;transporter activity	Pf03810, Pf08389, Pf08767	7514	ENSG00000082898.16	XPO1	2	Epstein-Barr virus infection; Ribosome biogenesis in eukaryotes; HTLV-I infection; RNA transport; Influenza A	eIF5A regulation in response to inhibition of the nuclear export system	0	148.6	79.1	72.3	47.0062	63.9167	0.316327	0.735429	0.430126
FALSE	High	Master Protein	P09417	Dihydropteridine reductase OS=Homo sapiens GN=QDPR PE=1 SV=2	0	29.458	30	5	6	5	1	244	25.8	7.37	23.64	5	metabolic process;response to stimulus	cytoplasm;cytosol;mitochondrion	catalytic activity;nucleotide binding;protein binding		5860	ENSG00000151552.11	QDPR	4	Folate biosynthesis; Metabolic pathways		0	137.5	95.6	66.9	43.4954	77.2495	0.31633	0.56305	0.561815
FALSE	High	Master Protein	Q07020	60S ribosomal protein L18 OS=Homo sapiens GN=RPL18 PE=1 SV=2	0	29.248	29	5	10	5	1	188	21.6	11.72	25.74	5	cell organization and biogenesis;metabolic process;transport	cytoplasm;cytosol;endoplasmic reticulum;membrane;nucleus;ribosome	RNA binding;structural molecule activity	Pf00828	6141	ENSG00000063177.12	RPL18	19	Ribosome	Cytoplasmic Ribosomal Proteins	0	151	75.5	73.5	47.7864	61.0077	0.316466	0.783284	0.404025
FALSE	High	Master Protein	P07197	Neurofilament medium polypeptide OS=Homo sapiens GN=NEFM PE=1 SV=3	0.001	4.428	3	2	9	1	1	916	102.4	4.91	23.29	2	cell organization and biogenesis;metabolic process;regulation of biological process		protein binding;structural molecule activity	Pf00038, Pf02463, Pf04111, Pf07888, Pf07902, Pf10186, Pf10498, Pf12128, Pf13166, Pf13863	4741	ENSG00000104722.13	NEFM	8	Amyotrophic lateral sclerosis (ALS)	Association Between Physico-Chemical Features and Toxicity Associated Pathways; Amyotrophic lateral sclerosis (ALS)	0	151.8	74	74.2	48.2415	59.7957	0.317796	0.806772	0.393911
FALSE	High	Master Protein	O75874	Isocitrate dehydrogenase [NADP] cytoplasmic OS=Homo sapiens GN=IDH1 PE=1 SV=2	0	88.298	53	20	33	20	1	414	46.6	7.01	98.78	20	metabolic process;regulation of biological process;response to stimulus;transport	cytoplasm;cytosol;extracellular;mitochondrion;organelle lumen	catalytic activity;metal ion binding;nucleotide binding;protein binding	Pf00180	3417	ENSG00000138413.13	IDH1	2	Peroxisome; Citrate cycle (TCA cycle); Central carbon metabolism in cancer; Carbon metabolism; Glutathione metabolism; Biosynthesis of amino acids; 2-Oxocarboxylic acid metabolism; Metabolic pathways	TCA Cycle and Deficiency of Pyruvate Dehydrogenase complex (PDHc); Amino Acid metabolism; Glutathione metabolism	0	123.5	115.8	60.7	39.4644	93.5721	0.31955	0.421754	0.757669
FALSE	High	Master Protein	Q09028	Histone-binding protein RBBP4 OS=Homo sapiens GN=RBBP4 PE=1 SV=3	0	36.498	24	9	13	3	1	425	47.6	4.89	37.08	9	cell organization and biogenesis;metabolic process;regulation of biological process;response to stimulus	cytosol;nucleus	catalytic activity;DNA binding;protein binding	Pf00400, Pf12265	5928	ENSG00000162521.18	RBBP4	1		Interactome of polycomb repressive complex 2 (PRC2); Retinoblastoma (RB) in Cancer	1	134.9	98.7	66.4	43.1703	79.7545	0.320017	0.54129	0.591212
FALSE	High	Master Protein	P62244	40S ribosomal protein S15a OS=Homo sapiens GN=RPS15A PE=1 SV=2	0	19.884	42	6	10	6	1	130	14.8	10.13	21.4	6	cell organization and biogenesis;metabolic process;regulation of biological process;response to stimulus;transport	cytoplasm;cytosol;membrane;mitochondrion;ribosome	protein binding;RNA binding;structural molecule activity	Pf00410	6210	ENSG00000134419.15	RPS15A	16	Ribosome	Cytoplasmic Ribosomal Proteins	0	136.1	96.9	67	43.5604	78.3	0.320062	0.556327	0.575312
FALSE	High	Master Protein	Q9Y5J6	Mitochondrial import inner membrane translocase subunit Tim10 B OS=Homo sapiens GN=TIMM10B PE=1 SV=1	0	6.399	33	2	2	2	1	103	11.6	7.43	5.38	2	transport	membrane;mitochondrion	metal ion binding;protein binding	Pf02953	26515	ENSG00000132286.11; ENSG00000283977.1	FXC1; TIMM10B	11			0	160.4	60.4	79.2	51.4923	48.8062	0.321024	1.05504	0.304278
FALSE	High	Master Protein	P15880	40S ribosomal protein S2 OS=Homo sapiens GN=RPS2 PE=1 SV=2	0	45.205	41	12	25	12	1	293	31.3	10.24	54.26	12	cell organization and biogenesis;metabolic process;regulation of biological process;transport	cytosol;membrane;nucleus;ribosome	protein binding;RNA binding;structural molecule activity	Pf00333, Pf03719	6187	ENSG00000140988.15	RPS2	16	Ribosome	Cytoplasmic Ribosomal Proteins	0	143	86.2	70.8	46.031	69.6539	0.321895	0.660853	0.48709
FALSE	High	Master Protein	Q14694	Ubiquitin carboxyl-terminal hydrolase 10 OS=Homo sapiens GN=USP10 PE=1 SV=2	0	11.901	7	4	4	4	1	798	87.1	5.31	11.39	4	metabolic process;regulation of biological process;response to stimulus	cytoplasm;cytosol;endosome;nucleus	catalytic activity;protein binding;RNA binding	Pf00443, Pf13423	9100	ENSG00000103194.15	USP10	16			0	137.5	94.3	68.2	44.3406	76.1991	0.322477	0.581904	0.554175
FALSE	High	Master Protein	P50991	T-complex protein 1 subunit delta OS=Homo sapiens GN=CCT4 PE=1 SV=4	0	103.032	52	23	40	23	1	539	57.9	7.83	113.27	23	metabolic process;regulation of biological process;transport	cytoplasm;cytoskeleton;cytosol	nucleotide binding;protein binding;RNA binding	Pf00118	10575	ENSG00000115484.14	CCT4	2			0	143.3	85.6	71.1	46.226	69.169	0.322582	0.668305	0.482687
FALSE	High	Master Protein	Q96C57	Uncharacterized protein C12orf43 OS=Homo sapiens GN=C12orf43 PE=1 SV=2	0	15.9	18	3	3	3	1	262	28.2	9.42	8.31	3			protein binding		64897	ENSG00000157895.11	C12orf43	12			0	129.8	105.6	64.7	42.065	85.33	0.324076	0.492968	0.657396
FALSE	High	Master Protein	P13807	Glycogen [starch] synthase, muscle OS=Homo sapiens GN=GYS1 PE=1 SV=2	0	10.334	5	3	3	3	1	737	83.7	6.18	5	3	metabolic process	cytoplasm;cytosol;membrane	catalytic activity;protein binding	Pf00534, Pf05693, Pf13579	2997	ENSG00000104812.14	GYS1	19	Insulin signaling pathway; Glucagon signaling pathway; Starch and sucrose metabolism; AMPK signaling pathway; Metabolic pathways; Insulin resistance; PI3K-Akt signaling pathway	Focal Adhesion-PI3K-Akt-mTOR-signaling pathway; Angiopoietin Like Protein 8 Regulatory Pathway; Insulin Signaling; AMP-activated Protein Kinase (AMPK) Signaling; Glycogen Metabolism	0	72.6	191.2	36.2	23.5356	154.499	0.324182	0.152335	2.12809
FALSE	High	Master Protein	Q96GX2	Putative ataxin-7-like protein 3B OS=Homo sapiens GN=ATXN7L3B PE=3 SV=2	0.002	3.398	10	1	1	1	1	97	10.8	4.36	2.97	1					552889	ENSG00000253719.3	ATXN7L3B	12			0	135.9	96.1	68	44.2105	77.6536	0.325317	0.56933	0.571402
FALSE	High	Master Protein	O95372	Acyl-protein thioesterase 2 OS=Homo sapiens GN=LYPLA2 PE=1 SV=1	0	6.218	11	2	2	2	1	231	24.7	7.23	5.42	2	cellular component movement;metabolic process	cytoplasm;cytosol	catalytic activity;protein binding	Pf00561, Pf02230, Pf03959, Pf07859, Pf12695, Pf12697	11313	ENSG00000011009.10	LYPLA2	1	Glycerophospholipid metabolism		0	130.8	103.7	65.5	42.5851	83.7947	0.325574	0.508208	0.640633
FALSE	High	Master Protein	P38571	Lysosomal acid lipase/cholesteryl ester hydrolase OS=Homo sapiens GN=LIPA PE=1 SV=2	0	9.86	7	2	2	2	1	399	45.4	6.92	7.44	2	cell organization and biogenesis;cell proliferation;defense response;metabolic process;response to stimulus;transport	organelle lumen;vacuole	catalytic activity	Pf00561, Pf04083, Pf12695, Pf12697	3988	ENSG00000107798.17	LIPA	10	Lysosome; Steroid biosynthesis	Phase I biotransformations, non P450	0	88.1	167.5	44.4	28.8669	135.348	0.32766	0.213278	1.5363
FALSE	High	Master Protein	Q9HB71	Calcyclin-binding protein OS=Homo sapiens GN=CACYBP PE=1 SV=2	0	39.256	48	11	16	11	1	228	26.2	8.25	46.74	11	cell differentiation;regulation of biological process;response to stimulus	cytoplasm;cytosol;nucleus	protein binding	Pf04969, Pf05002, Pf09032	27101	ENSG00000116161.17	CACYBP	1	Wnt signaling pathway	Gastric cancer network 2	0	144.9	82	73.1	47.5263	66.2601	0.327994	0.717269	0.457281
FALSE	High	Master Protein	P23921	Ribonucleoside-diphosphate reductase large subunit OS=Homo sapiens GN=RRM1 PE=1 SV=1	0	106.259	37	23	42	23	1	792	90	7.15	128.09	23	cell organization and biogenesis;cell proliferation;metabolic process;response to stimulus	cytoplasm;cytosol	catalytic activity;nucleotide binding;protein binding	Pf00317, Pf02867, Pf03477	6240	ENSG00000167325.14	RRM1	11	Glutathione metabolism; Purine metabolism; Metabolic pathways; Pyrimidine metabolism	Fluoropyrimidine Activity; Retinoblastoma (RB) in Cancer; Nucleotide Metabolism	0	130.8	103	66.2	43.0402	83.2291	0.329054	0.51713	0.636308
FALSE	High	Master Protein	P36954	DNA-directed RNA polymerase II subunit RPB9 OS=Homo sapiens GN=POLR2I PE=1 SV=1	0	16.711	42	3	3	3	1	125	14.5	5.14	10.52	3	metabolic process;regulation of biological process;response to stimulus	nucleus	catalytic activity;metal ion binding	Pf01096, Pf02150	5438	ENSG00000105258.8	POLR2I	19	Epstein-Barr virus infection; Huntington's disease; Purine metabolism; RNA polymerase; Metabolic pathways; Pyrimidine metabolism	Eukaryotic Transcription Initiation	0	114.4	127.6	57.9	37.644	103.107	0.329056	0.365096	0.901286
FALSE	High	Master Protein	P36507	Dual specificity mitogen-activated protein kinase kinase 2 OS=Homo sapiens GN=MAP2K2 PE=1 SV=1	0	12.588	14	4	6	1	1	400	44.4	6.55	19.11	4	metabolic process;regulation of biological process;response to stimulus	cytoplasm;cytosol;endoplasmic reticulum;endosome;extracellular;Golgi;membrane;mitochondrion;nucleus	catalytic activity;enzyme regulator activity;metal ion binding;nucleotide binding;protein binding;signal transducer activity	Pf00069, Pf07714, Pf14531	5605	ENSG00000126934.13	MAP2K2	19	T cell receptor signaling pathway; Prion diseases; Vascular smooth muscle contraction; Hepatitis B; Insulin signaling pathway; HIF-1 signaling pathway; Central carbon metabolism in cancer; FoxO signaling pathway; Prolactin signaling pathway; MicroRNAs in cancer; Phospholipase D signaling pathway; cGMP-PKG signaling pathway; Chronic myeloid leukemia; Neurotrophin signaling pathway; B cell receptor…	Toll-like receptor signaling pathway; Pathways Affected in Adenoid Cystic Carcinoma; Serotonin Receptor 2 and ELK-SRF/GATA4 signaling; Regulation of Actin Cytoskeleton; Common Pathways Underlying Drug Addiction; Insulin Signaling; B Cell Receptor Signaling Pathway; Angiopoietin Like Protein 8 Regulatory Pathway; MAPK Cascade; Bladder Cancer; TGF-beta Signaling Pathway; Amyotrophic lateral scleros…	0	127.7	107.6	64.7	42.065	86.9461	0.329405	0.483805	0.680862
FALSE	High	Master Protein	Q9NUU7	ATP-dependent RNA helicase DDX19A OS=Homo sapiens GN=DDX19A PE=1 SV=1	0	35.962	25	10	13	10	1	478	53.9	6.58	38.42	10	metabolic process;regulation of biological process;transport	cytoplasm;membrane;nucleus;spliceosomal complex	catalytic activity;nucleotide binding;protein binding;RNA binding	Pf00270, Pf00271	55308	ENSG00000168872.16	DDX19A	16			0	137.7	92.1	70.2	45.6409	74.4214	0.331451	0.613276	0.54046
FALSE	High	Master Protein	Q9BUF5	Tubulin beta-6 chain OS=Homo sapiens GN=TUBB6 PE=1 SV=1	0	118.697	63	19	43	10	1	446	49.8	4.88	137.91	19	cell organization and biogenesis	cytoplasm;cytoskeleton;nucleus	catalytic activity;nucleotide binding;structural molecule activity	Pf00091, Pf03953, Pf10644	84617	ENSG00000176014.12	TUBB6	18	Pathogenic Escherichia coli infection; Gap junction; Phagosome	Pathogenic Escherichia coli infection; Parkin-Ubiquitin Proteasomal System pathway	4	114.6	126.9	58.5	38.0341	102.541	0.331885	0.370914	0.894777
FALSE	High	Master Protein	Q14232	Translation initiation factor eIF-2B subunit alpha OS=Homo sapiens GN=EIF2B1 PE=1 SV=1	0	16.63	18	5	6	5	1	305	33.7	7.33	13.85	5	metabolic process;regulation of biological process;response to stimulus	cytoplasm;cytosol;membrane	protein binding;RNA binding	Pf01008	1967	ENSG00000111361.12	EIF2B1	12	RNA transport	Translation Factors	0	139.3	89.5	71.2	46.291	72.3204	0.332312	0.640082	0.51917
FALSE	High	Master Protein	Q14108	Lysosome membrane protein 2 OS=Homo sapiens GN=SCARB2 PE=1 SV=2	0.001	4.593	2	1	1	1	1	478	54.3	5.14	2.99	1	cell organization and biogenesis;regulation of biological process;transport	membrane;organelle lumen;vacuole	protein binding;receptor activity	Pf01130	950	ENSG00000138760.9	SCARB2	4	Lysosome	Primary Focal Segmental Glomerulosclerosis FSGS	0	102.3	145.2	52.5	34.1331	117.329	0.333657	0.290919	1.14691
FALSE	High	Master Protein	P62826	GTP-binding nuclear protein Ran OS=Homo sapiens GN=RAN PE=1 SV=3	0	47.105	39	8	21	8	1	216	24.4	7.49	64.66	8	cell division;cell organization and biogenesis;metabolic process;regulation of biological process;response to stimulus;transport	chromosome;cytoplasm;cytosol;endosome;membrane;nucleus	catalytic activity;metal ion binding;nucleotide binding;protein binding;RNA binding;transporter activity	Pf00025, Pf00071, Pf08477	5901	ENSG00000132341.11	RAN	12	Epstein-Barr virus infection; Ribosome biogenesis in eukaryotes; HTLV-I infection; RNA transport	miRNA Biogenesis; Androgen receptor signaling pathway	0	137.8	91.5	70.8	46.031	73.9365	0.334042	0.622574	0.53655
FALSE	High	Master Protein	P07900	Heat shock protein HSP 90-alpha OS=Homo sapiens GN=HSP90AA1 PE=1 SV=5	0	253.328	59	42	184	21	1	732	84.6	5.02	515.8	42	cell organization and biogenesis;metabolic process;regulation of biological process;response to stimulus;transport	cytoplasm;cytosol;extracellular;membrane;nucleus;organelle lumen	catalytic activity;enzyme regulator activity;nucleotide binding;protein binding;RNA binding	Pf00183, Pf02518, Pf13589	3320	ENSG00000080824.18	HSP90AA1	14	NOD-like receptor signaling pathway; Progesterone-mediated oocyte maturation; Pathways in cancer; Prostate cancer; Protein processing in endoplasmic reticulum; Estrogen signaling pathway; PI3K-Akt signaling pathway; Antigen processing and presentation	Corticotropin-releasing hormone signaling pathway; TNF alpha Signaling Pathway; Focal Adhesion-PI3K-Akt-mTOR-signaling pathway; Aryl Hydrocarbon Receptor Pathway; VEGFA-VEGFR2 Signaling Pathway; Aryl Hydrocarbon Receptor; EBV LMP1 signaling; NRF2 pathway; Nucleotide-binding Oligomerization Domain (NOD) pathway; Constitutive Androstane Receptor Pathway	5	147.7	76.4	75.9	49.3467	61.735	0.334101	0.799332	0.417976
FALSE	High	Master Protein	O60814	Histone H2B type 1-K OS=Homo sapiens GN=HIST1H2BK PE=1 SV=3	0	35.854	47	7	46	2	1	126	13.9	10.32	112.69	7	cell organization and biogenesis;defense response;metabolic process;response to stimulus	chromosome;cytosol;nucleus	DNA binding;protein binding	Pf00125, Pf00808	85236	ENSG00000197903.7	HIST1H2BK	6	Viral carcinogenesis; Systemic lupus erythematosus; Alcoholism		6	142.3	84.5	73.2	47.5913	68.2802	0.334444	0.697001	0.479833
FALSE	High	Master Protein	Q13085	Acetyl-CoA carboxylase 1 OS=Homo sapiens GN=ACACA PE=1 SV=2	0	8.906	2	3	3	3	1	2346	265.4	6.37	8.58	3	cell organization and biogenesis;metabolic process;regulation of biological process;response to stimulus;transport	cytoplasm;cytoskeleton;cytosol;mitochondrion	catalytic activity;metal ion binding;nucleotide binding;protein binding	Pf00289, Pf00364, Pf01039, Pf02222, Pf02655, Pf02785, Pf02786, Pf07478, Pf08326, Pf13535, Pf15632	31	ENSG00000278540.4; ENSG00000275176.4	ACACA	17; CHR_HSCHR17_7_CTG4	Propanoate metabolism; Insulin signaling pathway; Pyruvate metabolism; Fatty acid biosynthesis; Glucagon signaling pathway; AMPK signaling pathway; Metabolic pathways; Fatty acid metabolism	Focal Adhesion-PI3K-Akt-mTOR-signaling pathway; Sterol Regulatory Element-Binding Proteins (SREBP) signalling; Corticotropin-releasing hormone signaling pathway; AMP-activated Protein Kinase (AMPK) Signaling; Leptin and adiponectin; Mesodermal Commitment Pathway; VEGFA-VEGFR2 Signaling Pathway; Leptin signaling pathway; Fatty Acid Biosynthesis	0	135.6	94.6	69.8	45.3808	76.4415	0.334667	0.593667	0.563728
FALSE	High	Master Protein	P50502	Hsc70-interacting protein OS=Homo sapiens GN=ST13 PE=1 SV=2	0	31.849	27	9	14	9	1	369	41.3	5.27	33.98	9	cell organization and biogenesis;metabolic process;regulation of biological process	cytoplasm;cytosol	nucleotide binding;protein binding	Pf00515, Pf13371, Pf13414, Pf13431, Pf13432	6767	ENSG00000100380.13	ST13	22			0	126.5	108.2	65.3	42.4551	87.431	0.335614	0.485584	0.691154
FALSE	High	Master Protein	P62280	40S ribosomal protein S11 OS=Homo sapiens GN=RPS11 PE=1 SV=3	0	31.505	46	10	15	10	1	158	18.4	10.3	38.05	10	cell differentiation;cell organization and biogenesis;metabolic process;transport	cytoplasm;cytosol;membrane;ribosome	protein binding;RNA binding;structural molecule activity	Pf00366	6205	ENSG00000142534.6	RPS11	19	Ribosome	Cytoplasmic Ribosomal Proteins	0	135.2	95	69.8	45.3808	76.7647	0.335657	0.591168	0.567786
FALSE	High	Master Protein	P00374	Dihydrofolate reductase OS=Homo sapiens GN=DHFR PE=1 SV=2	0	20.049	40	7	8	7	1	187	21.4	7.42	20.58	7	cell organization and biogenesis;metabolic process;regulation of biological process;response to stimulus	cytoplasm;cytosol;mitochondrion	catalytic activity;nucleotide binding;protein binding;RNA binding;translation regulator activity	Pf00186	1719; 573971	ENSG00000228716.6	DHFR; DHFRP1	5; 18	Folate biosynthesis; Antifolate resistance; One carbon pool by folate; Metabolic pathways	Trans-sulfuration and one carbon metabolism; Fluoropyrimidine Activity; One Carbon Metabolism; Retinoblastoma (RB) in Cancer; Nucleotide Metabolism; Folate Metabolism	0	133.7	96.4	69.8	45.3808	77.896	0.339423	0.582582	0.582618
FALSE	High	Master Protein	P11586	C-1-tetrahydrofolate synthase, cytoplasmic OS=Homo sapiens GN=MTHFD1 PE=1 SV=3	0	147.93	47	37	61	37	1	935	101.5	7.3	162.91	37	metabolic process	cytoplasm;cytosol;membrane;mitochondrion	catalytic activity;nucleotide binding;protein binding	Pf00763, Pf01268, Pf02882	4522		MTHFD1	14	One carbon pool by folate; Metabolic pathways	Trans-sulfuration and one carbon metabolism; Folate Metabolism; One Carbon Metabolism	0	137.3	91	71.7	46.6161	73.5325	0.33952	0.633952	0.535561
FALSE	High	Master Protein	P62318	Small nuclear ribonucleoprotein Sm D3 OS=Homo sapiens GN=SNRPD3 PE=1 SV=1	0	20.906	52	5	7	5	1	126	13.9	10.32	14.86	5	cell organization and biogenesis;metabolic process;transport	cytoplasm;cytosol;nucleus;spliceosomal complex	protein binding;RNA binding	Pf01423	6634	ENSG00000100028.11	SNRPD3	22	Spliceosome; Systemic lupus erythematosus	mRNA Processing	0	146.1	77.6	76.3	49.6068	62.7046	0.33954	0.791119	0.42919
FALSE	High	Master Protein	P23919	Thymidylate kinase OS=Homo sapiens GN=DTYMK PE=1 SV=4	0	22.178	34	8	8	8	1	212	23.8	8.27	19.54	8	cell differentiation;cell proliferation;metabolic process;response to stimulus	cytoplasm;cytosol;mitochondrion;organelle lumen	catalytic activity;nucleotide binding	Pf00406, Pf02223	1841	ENSG00000168393.12	DTYMK	2	Metabolic pathways; Pyrimidine metabolism		0	135.7	93.3	71	46.161	75.391	0.340169	0.612288	0.555571
FALSE	High	Master Protein	Q9H7B2	Ribosome production factor 2 homolog OS=Homo sapiens GN=RPF2 PE=1 SV=2	0	8.07	8	3	4	3	1	306	35.6	9.99	7.13	3	cell organization and biogenesis;metabolic process	nucleus	RNA binding	Pf04427	84154	ENSG00000197498.12	RPF2	6			0	143.7	81.1	75.2	48.8916	65.5328	0.340234	0.746063	0.456039
FALSE	High	Master Protein	P33993	DNA replication licensing factor MCM7 OS=Homo sapiens GN=MCM7 PE=1 SV=4	0	118.482	43	25	37	25	1	719	81.3	6.46	107.99	25	cell proliferation;metabolic process;regulation of biological process;response to stimulus	chromosome;cytosol;membrane;nucleus	catalytic activity;DNA binding;nucleotide binding;protein binding	Pf00493, Pf07728, Pf14551	4176	ENSG00000166508.17	MCM7	7	DNA replication; Cell cycle	miRNA Regulation of DNA Damage Response; Cell Cycle; Retinoblastoma (RB) in Cancer; DNA Replication; G1 to S cell cycle control	0	133.1	97.2	69.7	45.3158	78.5424	0.340464	0.576959	0.590101
FALSE	High	Master Protein	Q15404	Ras suppressor protein 1 OS=Homo sapiens GN=RSU1 PE=1 SV=3	0	20.903	26	5	8	5	1	277	31.5	8.65	23.83	5	regulation of biological process;response to stimulus	cytosol	protein binding	Pf08757	6251	ENSG00000148484.17	RSU1	10			0	118.2	119.9	61.9	40.2446	96.8851	0.340479	0.415384	0.819671
FALSE	High	Master Protein	Q2M1Z3	Rho GTPase-activating protein 31 OS=Homo sapiens GN=ARHGAP31 PE=1 SV=2	0	6.766	2	2	2	2	1	1444	156.9	5.76	4.12	2	regulation of biological process;response to stimulus	cytosol	enzyme regulator activity;protein binding	Pf00620	57514	ENSG00000031081.10	ARHGAP31	3			0	98.1	150.5	51.4	33.418	121.611	0.340652	0.274793	1.23967
FALSE	High	Master Protein	Q9Y237	Peptidyl-prolyl cis-trans isomerase NIMA-interacting 4 OS=Homo sapiens GN=PIN4 PE=1 SV=1	0	18.527	42	4	8	4	1	131	13.8	9.77	22.84	4	metabolic process	cytoplasm;cytoskeleton;mitochondrion;nucleus;organelle lumen	catalytic activity;DNA binding;protein binding;RNA binding	Pf00639, Pf13145, Pf13616	5303		PIN4	X			0	119.4	117.8	62.8	40.8297	95.1882	0.341957	0.428937	0.797221
FALSE	High	Master Protein	Q9H974	Queuine tRNA-ribosyltransferase accessory subunit 2 OS=Homo sapiens GN=QTRT2 PE=1 SV=1	0.002	3.257	2	1	1	1	1	415	46.7	6.81	2.05	1	metabolic process	cytoplasm;membrane;mitochondrion	catalytic activity;metal ion binding;protein binding	Pf01702	79691	ENSG00000151576.10	QTRTD1; QTRT2	3			0	147.8	74.5	77.8	50.582	60.1997	0.342233	0.840238	0.407305
FALSE	High	Master Protein	O75494	Serine/arginine-rich splicing factor 10 OS=Homo sapiens GN=SRSF10 PE=1 SV=1	0	8.554	10	2	2	2	1	262	31.3	11.27	6.44	2	cell organization and biogenesis;metabolic process;regulation of biological process;transport	cytoplasm;cytosol;nucleus	nucleotide binding;protein binding;RNA binding	Pf00076, Pf13893, Pf14259	10772	ENSG00000188529.14	SRSF10; LOC100996657	1	Spliceosome	mRNA Processing	0	113.7	126.4	59.9	38.9443	102.137	0.342518	0.381293	0.898307
FALSE	High	Master Protein	Q658P3	Metalloreductase STEAP3 OS=Homo sapiens GN=STEAP3 PE=1 SV=2	0	5.011	2	1	1	1	1	488	54.6	8.6	3.17	1	cell death;metabolic process;regulation of biological process;transport	cytoplasm;endosome;membrane	catalytic activity;metal ion binding;nucleotide binding;protein binding	Pf01210, Pf03446, Pf03807	55240	ENSG00000115107.19	STEAP3	2	p53 signaling pathway	Iron metabolism in placenta; Copper homeostasis	0	98.3	149.8	51.9	33.743	121.046	0.343266	0.278762	1.23139
FALSE	High	Master Protein	Q9HCJ6	Synaptic vesicle membrane protein VAT-1 homolog-like OS=Homo sapiens GN=VAT1L PE=1 SV=2	0	22.499	19	7	7	7	1	419	45.9	5.06	17.22	7	metabolic process		catalytic activity;metal ion binding;protein binding	Pf00107, Pf08240, Pf13602	57687	ENSG00000171724.2	VAT1L	16			0	114.9	124.3	60.7	39.4644	100.441	0.343467	0.392913	0.874156
FALSE	High	Master Protein	Q5T3I0	G patch domain-containing protein 4 OS=Homo sapiens GN=GPATCH4 PE=1 SV=2	0.007	2.546	2	1	1	1	1	446	50.4	9.63	2.14	1			protein binding;RNA binding	Pf01585	54865		GPATCH4	1			0	107.5	135.6	56.9	36.9938	109.572	0.344128	0.337622	1.01927
FALSE	High	Master Protein	P11142	Heat shock cognate 71 kDa protein OS=Homo sapiens GN=HSPA8 PE=1 SV=1	0	272.425	78	43	177	27	1	646	70.9	5.52	513.94	43	cell communication;cell organization and biogenesis;metabolic process;regulation of biological process;response to stimulus;transport	cytoplasm;cytosol;endosome;extracellular;membrane;nucleus;organelle lumen;spliceosomal complex	catalytic activity;nucleotide binding;protein binding;RNA binding	Pf00012, Pf02463, Pf06723	3312	ENSG00000109971.13	HSPA8	11	Endocytosis; Longevity regulating pathway - multiple species; Epstein-Barr virus infection; Spliceosome; MAPK signaling pathway; Protein processing in endoplasmic reticulum; Toxoplasmosis; Measles; Influenza A; Estrogen signaling pathway; Legionellosis; Antigen processing and presentation	Exercise-induced Circadian Regulation; Parkin-Ubiquitin Proteasomal System pathway; MAPK Signaling Pathway	16	134.4	94.3	71.2	46.291	76.1991	0.344427	0.607501	0.566957
FALSE	High	Master Protein	Q02878	60S ribosomal protein L6 OS=Homo sapiens GN=RPL6 PE=1 SV=3	0	42.361	35	10	21	10	1	288	32.7	10.58	55.74	10	cell organization and biogenesis;metabolic process;regulation of biological process;transport	cytosol;membrane;nucleus;ribosome	DNA binding;protein binding;RNA binding;structural molecule activity	Pf01159, Pf03868	6128	ENSG00000089009.15	RPL6	12	Ribosome	Cytoplasmic Ribosomal Proteins	0	137.3	89.8	72.9	47.3963	72.5628	0.345202	0.653176	0.528499
FALSE	High	Master Protein	Q70EL1	Inactive ubiquitin carboxyl-terminal hydrolase 54 OS=Homo sapiens GN=USP54 PE=1 SV=4	0	7.339	1	2	2	2	1	1684	187.3	7.28	4.7	2	metabolic process		catalytic activity;protein binding	Pf00443, Pf13423	159195	ENSG00000166348.18	USP54	10			0	134.2	94.1	71.7	46.6161	76.0375	0.347363	0.613068	0.566598
FALSE	High	Master Protein	Q9UNZ2	NSFL1 cofactor p47 OS=Homo sapiens GN=NSFL1C PE=1 SV=2	0	26.992	21	5	8	5	1	370	40.5	5.1	25.9	5	cell organization and biogenesis;metabolic process	chromosome;cytoskeleton;cytosol;Golgi;membrane;nucleus	protein binding	Pf00789, Pf08059, Pf14555	55968	ENSG00000088833.17	NSFL1C	20	Protein processing in endoplasmic reticulum		0	125.2	107.9	66.9	43.4954	87.1885	0.347407	0.498865	0.696394
FALSE	High	Master Protein	Q5TFE4	5'-nucleotidase domain-containing protein 1 OS=Homo sapiens GN=NT5DC1 PE=1 SV=1	0	21.79	22	8	10	8	1	455	51.8	6.35	27.21	8	metabolic process		catalytic activity;metal ion binding;receptor activity;signal transducer activity	Pf05761	221294	ENSG00000178425.13	NT5DC1	6			0	129.6	100.8	69.5	45.1858	81.4514	0.348656	0.554757	0.628483
FALSE	High	Master Protein	P04732	Metallothionein-1E OS=Homo sapiens GN=MT1E PE=1 SV=1	0	45.501	67	4	26	1	1	61	6	7.96	82.44	4	regulation of biological process;response to stimulus	cytoplasm;nucleus	metal ion binding		4493	ENSG00000169715.14	MT1E	16	Mineral absorption	Copper homeostasis; Zinc homeostasis	1	97.8	149.5	52.7	34.2632	120.803	0.350339	0.283627	1.23521
FALSE	High	Master Protein	P62851	40S ribosomal protein S25 OS=Homo sapiens GN=RPS25 PE=1 SV=1	0	13.646	36	5	7	5	1	125	13.7	10.11	17.37	5	cell organization and biogenesis;metabolic process;transport	cytosol;nucleus;ribosome	catalytic activity;nucleotide binding;protein binding;RNA binding;structural molecule activity	Pf03297	6230	ENSG00000280831.2; ENSG00000118181.10	RPS25	11; CHR_HG2217_PATCH	Ribosome	Cytoplasmic Ribosomal Proteins	0	137.5	88.4	74.1	48.1765	71.4316	0.350374	0.674442	0.519502
FALSE	High	Master Protein	Q15532	Protein SSXT OS=Homo sapiens GN=SS18 PE=1 SV=3	0	6.71	4	1	1	1	1	418	45.9	6.46	5.42	1	cell organization and biogenesis;metabolic process;regulation of biological process;response to stimulus	nucleus	protein binding	Pf05030	6760	ENSG00000141380.13	SS18	18	Transcriptional misregulation in cancer		0	127.4	104	68.7	44.6656	84.0372	0.350594	0.531499	0.659632
FALSE	High	Master Protein	O76071	Probable cytosolic iron-sulfur protein assembly protein CIAO1 OS=Homo sapiens GN=CIAO1 PE=1 SV=1	0	25.873	24	5	8	5	1	339	37.8	4.97	27.72	5	cell organization and biogenesis;metabolic process;regulation of biological process		protein binding	Pf00400, Pf08662	9391	ENSG00000144021.2	CIAO1	2			0	133.3	94.8	71.9	46.7461	76.6031	0.350684	0.610238	0.574667
FALSE	High	Master Protein	P06454	Prothymosin alpha OS=Homo sapiens GN=PTMA PE=1 SV=2	0	29.781	23	4	16	4	1	111	12.2	3.78	50.26	4	metabolic process	cytosol;nucleus	protein binding		5757	ENSG00000187514.16	PTMA	2	Epstein-Barr virus infection		0	118.4	117.7	63.9	41.5449	95.1074	0.350886	0.436821	0.803272
FALSE	High	Master Protein	O00410	Importin-5 OS=Homo sapiens GN=IPO5 PE=1 SV=4	0	147.124	38	30	55	28	1	1097	123.6	4.94	167.71	30	regulation of biological process;response to stimulus;transport	cytoplasm;membrane;nucleus	enzyme regulator activity;protein binding;RNA binding;transporter activity	Pf02985, Pf12755, Pf13513, Pf13646	3843	ENSG00000065150.18	IPO5	13			2	135.6	91.2	73.2	47.5913	73.6941	0.350969	0.645796	0.543467
FALSE	High	Master Protein	Q96B45	BLOC-1-related complex subunit 7 OS=Homo sapiens GN=BORCS7 PE=3 SV=1	0	6.297	12	1	1	1	1	105	11.6	6.79	3.39	1		membrane;vacuole	protein binding		119032		C10orf32; BORCS7	10			0	115.6	121.8	62.6	40.6997	98.4204	0.352073	0.413529	0.851388
FALSE	High	Master Protein	O00148	ATP-dependent RNA helicase DDX39A OS=Homo sapiens GN=DDX39A PE=1 SV=2	0	52.759	32	12	17	6	1	427	49.1	5.68	42.4	12	metabolic process;regulation of biological process;response to stimulus;transport	cytoplasm;membrane;nucleus;spliceosomal complex	catalytic activity;nucleotide binding;protein binding;RNA binding	Pf00270, Pf00271, Pf14617	10212	ENSG00000123136.14	DDX39A	19			6	137	88.8	74.2	48.2415	71.7548	0.352128	0.67231	0.523758
FALSE	High	Master Protein	P50995	Annexin A11 OS=Homo sapiens GN=ANXA11 PE=1 SV=1	0	29.409	22	9	10	9	1	505	54.4	7.65	26.77	9	cell division;response to stimulus;transport	cytoplasm;cytoskeleton;cytosol;membrane;nucleus;vacuole	metal ion binding;protein binding;RNA binding	Pf00191	311	ENSG00000122359.17	ANXA11	10			0	119.9	115.2	65	42.2601	93.0873	0.352461	0.453983	0.776375
FALSE	High	Master Protein	Q9NQW7	Xaa-Pro aminopeptidase 1 OS=Homo sapiens GN=XPNPEP1 PE=1 SV=3	0	32.041	16	9	12	9	1	623	69.9	5.67	30.25	9	metabolic process	cytoplasm;cytosol	catalytic activity;metal ion binding;protein binding	Pf00557, Pf01321	7511		XPNPEP1	10			0	113.9	124.3	61.8	40.1796	100.441	0.352762	0.400033	0.881831
FALSE	High	Master Protein	Q9H9H4	Vacuolar protein sorting-associated protein 37B OS=Homo sapiens GN=VPS37B PE=1 SV=1	0	20.038	31	5	5	5	1	285	31.3	7.34	16.26	5	cell communication;cell organization and biogenesis;metabolic process;regulation of biological process;response to stimulus;transport	cytoplasm;endosome;membrane	protein binding	Pf07200	79720	ENSG00000139722.6	VPS37B	12	Endocytosis		0	119.7	115.3	65	42.2601	93.1681	0.35305	0.453589	0.778347
FALSE	High	Master Protein	Q9Y333	U6 snRNA-associated Sm-like protein LSm2 OS=Homo sapiens GN=LSM2 PE=1 SV=1	0	8.828	26	2	4	2	1	95	10.8	6.52	13.28	2	metabolic process	cytosol;nucleus;spliceosomal complex	protein binding;RNA binding	Pf01423	57819	ENSG00000204392.10; ENSG00000236826.7; ENSG00000231502.6; ENSG00000224979.6; ENSG00000172850.11; ENSG00000225998.6	LSM2	6; CHR_HSCHR6_MHC_COX_CTG1; CHR_HSCHR6_MHC_DBB_CTG1; CHR_HSCHR6_MHC_APD_CTG1; CHR_HSCHR6_MHC_QBL_CTG1; CHR_HSCHR6_MHC_MCF_CTG1	Spliceosome; RNA degradation	mRNA Processing	0	143.7	78	78.2	50.8421	63.0279	0.353807	0.806661	0.438607
FALSE	High	Master Protein	P39023	60S ribosomal protein L3 OS=Homo sapiens GN=RPL3 PE=1 SV=2	0	56.055	48	19	25	19	1	403	46.1	10.18	56.34	19	cell organization and biogenesis;metabolic process;response to stimulus;transport	cytoplasm;cytosol;nucleus;ribosome	protein binding;RNA binding;structural molecule activity	Pf00297	6122	ENSG00000100316.15	RPL3	22	Ribosome	Cytoplasmic Ribosomal Proteins	0	138	86.7	75.3	48.9567	70.0579	0.354758	0.698803	0.507666
FALSE	High	Master Protein	P02795	Metallothionein-2 OS=Homo sapiens GN=MT2A PE=1 SV=1	0	72.169	84	6	35	3	1	61	6	7.83	106.17	6	cellular homeostasis;regulation of biological process;response to stimulus	cytoplasm;cytosol;nucleus	metal ion binding;protein binding		4502	ENSG00000125148.6	MT2A	16	Mineral absorption	Lung fibrosis; Zinc homeostasis; Copper homeostasis	3	101.6	142.8	55.5	36.0836	115.389	0.355153	0.312711	1.13572
FALSE	High	Master Protein	Q92688	Acidic leucine-rich nuclear phosphoprotein 32 family member B OS=Homo sapiens GN=ANP32B PE=1 SV=1	0	38.175	24	7	10	3	1	251	28.8	4.06	29.76	7	cell organization and biogenesis;metabolic process;regulation of biological process	cytoplasm;nucleus	protein binding	Pf12799, Pf13855, Pf14580	10541	ENSG00000136938.8	ANP32B	9			0	135.8	90	74.2	48.2415	72.7245	0.355239	0.663346	0.535526
FALSE	High	Master Protein	P05387	60S acidic ribosomal protein P2 OS=Homo sapiens GN=RPLP2 PE=1 SV=1	0	44.594	77	6	13	6	1	115	11.7	4.54	51.07	6	cell organization and biogenesis;metabolic process;transport	cytosol;membrane;ribosome	protein binding;structural molecule activity	Pf00428	6181	ENSG00000177600.8	RPLP2	11	Ribosome	Cytoplasmic Ribosomal Proteins	0	134.3	92.3	73.4	47.7214	74.583	0.355334	0.639843	0.555346
FALSE	High	Master Protein	Q02543	60S ribosomal protein L18a OS=Homo sapiens GN=RPL18A PE=1 SV=2	0	29.672	35	6	13	6	1	176	20.7	10.71	36.44	6	cell organization and biogenesis;metabolic process;response to stimulus;transport	cytosol;membrane;ribosome	protein binding;RNA binding;structural molecule activity	Pf01775	6142	ENSG00000105640.12	RPL18A	19	Ribosome	Cytoplasmic Ribosomal Proteins	0	132.9	94.2	72.9	47.3963	76.1183	0.356631	0.622666	0.572748
FALSE	High	Master Protein	Q9BQE3	Tubulin alpha-1C chain OS=Homo sapiens GN=TUBA1C PE=1 SV=1	0	193.24	72	25	154	4	1	449	49.9	5.1	504.7	25	cell division;cell organization and biogenesis;transport	cytoplasm;cytoskeleton;nucleus	catalytic activity;nucleotide binding;protein binding;structural molecule activity	Pf00091, Pf03953	84790	ENSG00000167553.15	TUBA1C	12	Pathogenic Escherichia coli infection; Gap junction; Phagosome; Apoptosis	Parkin-Ubiquitin Proteasomal System pathway; Pathogenic Escherichia coli infection	21	123.6	108.6	67.8	44.0805	87.7542	0.356638	0.502318	0.709985
FALSE	High	Master Protein	P62995	Transformer-2 protein homolog beta OS=Homo sapiens GN=TRA2B PE=1 SV=1	0	16.522	24	5	8	5	1	288	33.6	11.25	18.87	5	cell organization and biogenesis;cellular homeostasis;metabolic process;regulation of biological process;response to stimulus	membrane;nucleus;spliceosomal complex	nucleotide binding;protein binding;RNA binding	Pf00076, Pf08777, Pf13893, Pf14259	6434	ENSG00000136527.17	TRA2B	3	Spliceosome	mRNA Processing	0	115.9	120.5	63.6	41.3498	97.37	0.356772	0.424667	0.840121
FALSE	High	Master Protein	P49207	60S ribosomal protein L34 OS=Homo sapiens GN=RPL34 PE=1 SV=3	0	16.726	42	6	16	6	1	117	13.3	11.47	29.01	6	cell organization and biogenesis;metabolic process;transport	cytosol;mitochondrion;ribosome	protein binding;RNA binding;structural molecule activity	Pf01199	6164	ENSG00000109475.16	RPL34	4	Ribosome	Cytoplasmic Ribosomal Proteins	0	141	81.5	77.5	50.387	65.856	0.357355	0.765108	0.467064
FALSE	High	Master Protein	P84098	60S ribosomal protein L19 OS=Homo sapiens GN=RPL19 PE=1 SV=1	0	21.059	14	4	7	4	1	196	23.5	11.47	19.38	4	cell organization and biogenesis;metabolic process;transport	cytosol;membrane;ribosome	protein binding;RNA binding;structural molecule activity	Pf01280	6143	ENSG00000108298.9	RPL19	17	Ribosome	Cytoplasmic Ribosomal Proteins	0	130.6	97.4	72	46.8111	78.704	0.358431	0.594774	0.602634
FALSE	High	Master Protein	Q9HBI1	Beta-parvin OS=Homo sapiens GN=PARVB PE=1 SV=1	0	10.725	12	4	5	2	1	364	41.7	6.73	10.01	4	cell organization and biogenesis;regulation of biological process	cytoplasm;cytoskeleton;cytosol;membrane	protein binding	Pf00307	29780	ENSG00000188677.14	PARVB	22	Focal adhesion	Focal Adhesion	0	122.5	109.8	67.6	43.9505	88.7238	0.358779	0.495363	0.724276
FALSE	High	Master Protein	Q6P1Q9	Methyltransferase-like protein 2B OS=Homo sapiens GN=METTL2B PE=1 SV=3	0.01	2.269	2	1	1	1	1	378	43.4	5.86	1.82	1	metabolic process		catalytic activity	Pf01209, Pf08241, Pf08242, Pf12847, Pf13489, Pf13649, Pf13659, Pf13847	55798	ENSG00000165055.15	METTL2B	7			0	106.4	134.8	58.8	38.2291	108.925	0.359296	0.350967	1.02373
FALSE	High	Master Protein	Q9NTK5	Obg-like ATPase 1 OS=Homo sapiens GN=OLA1 PE=1 SV=2	0	51.156	40	12	18	12	1	396	44.7	7.81	47.43	12	metabolic process;transport	cytoplasm;cytosol;extracellular;membrane;nucleus;organelle lumen	catalytic activity;metal ion binding;nucleotide binding;protein binding	Pf01926, Pf02421, Pf06071	29789	ENSG00000138430.15	OLA1	2			0	136.3	88.2	75.5	49.0867	71.27	0.360137	0.688743	0.52289
FALSE	High	Master Protein	P63167	Dynein light chain 1, cytoplasmic OS=Homo sapiens GN=DYNLL1 PE=1 SV=1	0	14.378	38	3	10	1	1	89	10.4	7.4	35.88	3	cell communication;cell death;cell organization and biogenesis;cellular component movement;metabolic process;regulation of biological process;response to stimulus;transport	chromosome;cytoplasm;cytoskeleton;cytosol;membrane;mitochondrion;nucleus	catalytic activity;motor activity;protein binding	Pf01221	8655	ENSG00000088986.10	DYNLL1	12	Vasopressin-regulated water reabsorption		0	119.8	113.8	66.4	43.1703	91.956	0.360353	0.469466	0.76758
FALSE	High	Master Protein	Q9UG63	ATP-binding cassette sub-family F member 2 OS=Homo sapiens GN=ABCF2 PE=1 SV=2	0	46.275	25	14	20	14	1	623	71.2	7.37	54.42	14	transport	membrane;mitochondrion	catalytic activity;nucleotide binding;transporter activity	Pf00005, Pf12848	10061	ENSG00000033050.7	ABCF2	7			0	137	86.9	76.1	49.4768	70.2195	0.361144	0.704602	0.512551
FALSE	High	Master Protein	P62330	ADP-ribosylation factor 6 OS=Homo sapiens GN=ARF6 PE=1 SV=2	0	11.992	37	4	6	3	1	175	20.1	8.95	18.27	4	cell death;cell differentiation;cell division;cell organization and biogenesis;cellular component movement;regulation of biological process;response to stimulus;transport	cytoplasm;endosome;Golgi;membrane	catalytic activity;enzyme regulator activity;nucleotide binding;protein binding;signal transducer activity	Pf00025, Pf00071, Pf00503, Pf04670, Pf08477, Pf09439	382	ENSG00000165527.6	ARF6	14	Endocytosis; Phospholipase D signaling pathway; Ras signaling pathway; Fc gamma R-mediated phagocytosis	Insulin Signaling; VEGFA-VEGFR2 Signaling Pathway; EGF/EGFR Signaling Pathway	0	120.6	112.3	67.1	43.6254	90.744	0.361736	0.480752	0.752438
FALSE	High	Master Protein	P46777	60S ribosomal protein L5 OS=Homo sapiens GN=RPL5 PE=1 SV=3	0	46.654	35	11	20	11	1	297	34.3	9.72	57.5	11	cell organization and biogenesis;metabolic process;regulation of biological process;transport	cytoplasm;cytosol;membrane;nucleus;ribosome	protein binding;RNA binding;structural molecule activity	Pf00861, Pf14204	6125	ENSG00000122406.12	RPL5	1	Ribosome	Cytoplasmic Ribosomal Proteins	0	136.3	87.7	76	49.4118	70.8659	0.362522	0.697257	0.519926
FALSE	High	Master Protein	Q9NSU2	Three-prime repair exonuclease 1 OS=Homo sapiens GN=TREX1 PE=1 SV=1	0.003	3.043	3	1	1	1	1	369	38.9	8.41	2.27	1	metabolic process;regulation of biological process;response to stimulus	cytoplasm;cytosol;endoplasmic reticulum;membrane;nucleus	catalytic activity;DNA binding;metal ion binding;protein binding		11277	ENSG00000213689.11	TREX1	3	Cytosolic DNA-sensing pathway		0	103.2	139.1	57.7	37.5139	112.4	0.363507	0.333755	1.08914
FALSE	High	Master Protein	Q96D71	RalBP1-associated Eps domain-containing protein 1 OS=Homo sapiens GN=REPS1 PE=1 SV=3	0	4.752	1	1	1	1	1	796	86.6	5.69	3.27	1	cell organization and biogenesis;transport	cytosol;membrane	metal ion binding;protein binding	Pf12763, Pf13499	85021	ENSG00000135597.18	REPS1	6			0	143	76.4	80.6	52.4025	61.735	0.366451	0.84883	0.431713
FALSE	High	Master Protein	Q04760	Lactoylglutathione lyase OS=Homo sapiens GN=GLO1 PE=1 SV=4	0	23.724	38	6	11	6	1	184	20.8	5.31	28.93	6	cell differentiation;metabolic process;regulation of biological process	cytoplasm;cytosol;membrane;nucleus	catalytic activity;metal ion binding	Pf00903, Pf12681, Pf13669	2739	ENSG00000124767.6	GLO1	6	Pyruvate metabolism		0	132.5	92.5	75	48.7616	74.7446	0.368012	0.652377	0.56411
FALSE	High	Master Protein	O00303	Eukaryotic translation initiation factor 3 subunit F OS=Homo sapiens GN=EIF3F PE=1 SV=1	0	44.036	31	10	14	10	1	357	37.5	5.45	37.97	10	metabolic process	cytoplasm;cytosol;membrane	catalytic activity;protein binding;RNA binding	Pf01398, Pf13012	8665	ENSG00000280606.3; ENSG00000175390.13	EIF3F	11; CHR_HSCHR11_1_CTG1_2	RNA transport	Translation Factors	0	129.1	97.8	73.1	47.5263	79.0272	0.368136	0.601392	0.61214
FALSE	High	Master Protein	P25787	Proteasome subunit alpha type-2 OS=Homo sapiens GN=PSMA2 PE=1 SV=2	0	25.855	29	6	7	6	1	234	25.9	7.43	22.84	6	metabolic process;regulation of biological process;response to stimulus;transport	cytoplasm;cytosol;extracellular;nucleus;organelle lumen;proteasome	catalytic activity;protein binding	Pf00227, Pf10584	5683	ENSG00000256646.7; ENSG00000106588.10	PSMA2	7	Proteasome	Proteasome Degradation	0	138.9	82.2	78.9	51.2972	66.4217	0.36931	0.772296	0.478198
FALSE	High	Master Protein	Q96A72	Protein mago nashi homolog 2 OS=Homo sapiens GN=MAGOHB PE=1 SV=1	0	22.216	43	6	8	6	1	148	17.3	6.39	16.32	6	metabolic process;transport	nucleus;spliceosomal complex	protein binding;RNA binding	Pf02792	55110	ENSG00000111196.9	MAGOHB	12	Spliceosome; mRNA surveillance pathway; RNA transport		0	143.9	74.3	81.8	53.1827	60.0381	0.369581	0.885816	0.417221
FALSE	High	Master Protein	P78371	T-complex protein 1 subunit beta OS=Homo sapiens GN=CCT2 PE=1 SV=4	0	130.071	59	23	39	23	1	535	57.5	6.46	123.11	23	cell organization and biogenesis;metabolic process;regulation of biological process;transport	cytoplasm;cytosol;extracellular;organelle lumen	nucleotide binding;protein binding	Pf00118	10576	ENSG00000166226.12	CCT2	12			0	138.1	83.2	78.6	51.1022	67.2297	0.370037	0.760113	0.486819
FALSE	High	Master Protein	Q8IWE2	Protein NOXP20 OS=Homo sapiens GN=FAM114A1 PE=1 SV=2	0	54.675	28	12	15	12	1	563	60.7	4.68	47.53	12		cytoplasm;cytosol;Golgi;nucleus	protein binding	Pf05334	92689	ENSG00000197712.11	FAM114A1	4			0	92.8	154.3	52.9	34.3932	124.682	0.370616	0.275847	1.34356
FALSE	High	Master Protein	P62312	U6 snRNA-associated Sm-like protein LSm6 OS=Homo sapiens GN=LSM6 PE=1 SV=1	0	6.632	25	2	3	2	1	80	9.1	9.58	7.55	2	metabolic process	cytoplasm;cytosol;nucleus;spliceosomal complex	protein binding;RNA binding	Pf01423	11157	ENSG00000164167.10	LSM6	4	Spliceosome; RNA degradation		0	143	75.4	81.6	53.0526	60.9269	0.370997	0.870758	0.426062
FALSE	High	Master Protein	Q9Y478	5'-AMP-activated protein kinase subunit beta-1 OS=Homo sapiens GN=PRKAB1 PE=1 SV=4	0	5.617	11	2	2	2	1	270	30.4	6.4	4.1	2	cell communication;cell organization and biogenesis;metabolic process;regulation of biological process;response to stimulus	cytosol;nucleus	catalytic activity;protein binding	Pf02922, Pf04739	5564	ENSG00000111725.10	PRKAB1	12	Longevity regulating pathway - multiple species; Insulin signaling pathway; FoxO signaling pathway; Oxytocin signaling pathway; Glucagon signaling pathway; AMPK signaling pathway; Non-alcoholic fatty liver disease (NAFLD); Circadian rhythm; Insulin resistance; Adipocytokine signaling pathway; Longevity regulating pathway; Hypertrophic cardiomyopathy (HCM)	Leptin and adiponectin; Sterol Regulatory Element-Binding Proteins (SREBP) signalling; Angiopoietin Like Protein 8 Regulatory Pathway; AMP-activated Protein Kinase (AMPK) Signaling; Factors and pathways affecting insulin-like growth factor (IGF1)-Akt signaling; Target Of Rapamycin (TOR) Signaling; Energy Metabolism	0	104.4	136	59.6	38.7492	109.895	0.371161	0.352603	1.05263
FALSE	High	Master Protein	Q15293	Reticulocalbin-1 OS=Homo sapiens GN=RCN1 PE=1 SV=1	0	61.135	45	11	28	11	1	331	38.9	5	82.46	11	metabolic process	endoplasmic reticulum;organelle lumen	metal ion binding;protein binding	Pf13499	5954	ENSG00000049449.8	RCN1	11			0	105.1	134.9	60	39.0093	109.006	0.371164	0.357864	1.03716
FALSE	High	Master Protein	Q7L5N1	COP9 signalosome complex subunit 6 OS=Homo sapiens GN=COPS6 PE=1 SV=1	0	8.749	9	3	3	3	1	327	36.1	5.73	8.04	3	cell organization and biogenesis;metabolic process;response to stimulus	cytoplasm;cytosol;nucleus	protein binding	Pf01398, Pf13012	10980	ENSG00000168090.9	COPS6	7		Nucleotide-binding Oligomerization Domain (NOD) pathway	0	129.4	96.5	74	48.1115	77.9768	0.371804	0.616997	0.602603
FALSE	High	Master Protein	P78537	Biogenesis of lysosome-related organelles complex 1 subunit 1 OS=Homo sapiens GN=BLOC1S1 PE=1 SV=2	0	6.477	7	1	1	1	1	153	17.3	9.33	3.59	1	cell organization and biogenesis;cellular component movement;metabolic process;transport	cytoplasm;cytosol;membrane;mitochondrion;organelle lumen;vacuole	protein binding	Pf06320	2647	ENSG00000135441.7	BLOC1S1	12			0	124.4	104.4	71.2	46.291	84.3604	0.372114	0.548729	0.678138
FALSE	High	Master Protein	P18669	Phosphoglycerate mutase 1 OS=Homo sapiens GN=PGAM1 PE=1 SV=2	0	78.897	53	12	43	12	1	254	28.8	7.18	117.22	12	metabolic process;regulation of biological process;transport	cytoplasm;cytosol;extracellular;membrane;nucleus;organelle lumen	catalytic activity;protein binding	Pf00300	5223; 643576	ENSG00000171314.8	PGAM1; LOC643576	10; 12	Central carbon metabolism in cancer; Carbon metabolism; Glycine, serine and threonine metabolism; Glucagon signaling pathway; Glycolysis / Gluconeogenesis; Biosynthesis of amino acids; Metabolic pathways	Glycolysis and Gluconeogenesis; Cori Cycle	0	99.4	143	57.5	37.3839	115.551	0.376096	0.323527	1.16249
FALSE	High	Master Protein	O75718	Cartilage-associated protein OS=Homo sapiens GN=CRTAP PE=1 SV=1	0	7.609	10	3	3	3	1	401	46.5	5.73	7.72	3	metabolic process;regulation of biological process	endoplasmic reticulum;extracellular;organelle lumen	protein binding		10491	ENSG00000170275.14	CRTAP	3			0	97.8	145.6	56.6	36.7988	117.652	0.376265	0.312776	1.20299
FALSE	High	Master Protein	Q92870	Amyloid beta A4 precursor protein-binding family B member 2 OS=Homo sapiens GN=APBB2 PE=1 SV=3	0	4.978	3	2	2	2	1	758	83.3	6.1	4.88	2	cell organization and biogenesis;cellular component movement;regulation of biological process;response to stimulus	cytoplasm;membrane;nucleus	protein binding	Pf00397, Pf00640, Pf08416	323	ENSG00000163697.16	APBB2	4			0	132.8	90.3	76.9	49.9969	72.9669	0.376483	0.6852	0.549449
FALSE	High	Master Protein	P11217	Glycogen phosphorylase, muscle form OS=Homo sapiens GN=PYGM PE=1 SV=6	0	7.953	4	2	3	1	1	842	97	7.03	9.84	2	metabolic process	cytoplasm;cytosol	catalytic activity;nucleotide binding;protein binding	Pf00343	5837	ENSG00000068976.13	PYGM	11	Insulin signaling pathway; Glucagon signaling pathway; Starch and sucrose metabolism; Metabolic pathways; Insulin resistance	Glycogen Metabolism	0	131.2	92.8	76	49.4118	74.987	0.376614	0.658938	0.571547
FALSE	High	Master Protein	P61247	40S ribosomal protein S3a OS=Homo sapiens GN=RPS3A PE=1 SV=2	0	46.738	57	16	33	16	1	264	29.9	9.73	78.93	16	cell differentiation;cell organization and biogenesis;metabolic process;regulation of biological process;transport	cytoplasm;cytosol;endoplasmic reticulum;nucleus;ribosome	protein binding;RNA binding;structural molecule activity	Pf01015	6189	ENSG00000145425.9	RPS3A	4	Ribosome	Cytoplasmic Ribosomal Proteins	0	130.8	93.3	75.9	49.3467	75.391	0.377269	0.654544	0.576384
FALSE	High	Master Protein	Q9UBQ0	Vacuolar protein sorting-associated protein 29 OS=Homo sapiens GN=VPS29 PE=1 SV=1	0	26.094	39	6	9	6	1	182	20.5	6.79	25.66	6	regulation of biological process;response to stimulus;transport	cytoplasm;cytosol;endosome;membrane	catalytic activity;metal ion binding;protein binding;transporter activity	Pf00149, Pf12850	51699	ENSG00000111237.18	VPS29	12	Endocytosis		0	126.1	100.7	73.2	47.5913	81.3706	0.377409	0.584871	0.645286
FALSE	High	Master Protein	P49327	Fatty acid synthase OS=Homo sapiens GN=FASN PE=1 SV=3	0	228.06	28	57	87	57	1	2511	273.3	6.44	240.87	57	cell differentiation;metabolic process;regulation of biological process;response to stimulus	cytoplasm;cytosol;Golgi;membrane;mitochondrion	catalytic activity;nucleotide binding;protein binding;RNA binding	Pf00106, Pf00107, Pf00108, Pf00109, Pf00698, Pf00975, Pf02801, Pf08242, Pf08659, Pf13602, Pf14765	2194	ENSG00000169710.8	FASN	17	Insulin signaling pathway; Fatty acid biosynthesis; AMPK signaling pathway; Metabolic pathways; Fatty acid metabolism	SREBF and miR33 in cholesterol and lipid homeostasis; Angiopoietin Like Protein 8 Regulatory Pathway; AMP-activated Protein Kinase (AMPK) Signaling; Liver X Receptor Pathway; Fatty Acid Biosynthesis; Sterol Regulatory Element-Binding Proteins (SREBP) signalling	0	121.6	107.8	70.6	45.9009	87.1077	0.377475	0.526944	0.716347
FALSE	High	Master Protein	P06733	Alpha-enolase OS=Homo sapiens GN=ENO1 PE=1 SV=2	0	268.065	68	27	393	22	1	434	47.1	7.39	1267.12	27	metabolic process;regulation of biological process;response to stimulus	cell surface;cytoplasm;cytosol;membrane;nucleus	catalytic activity;DNA binding;metal ion binding;protein binding;RNA binding	Pf00113, Pf03952, Pf13378	2023	ENSG00000074800.13	ENO1	1	HIF-1 signaling pathway; Carbon metabolism; Glycolysis / Gluconeogenesis; RNA degradation; Biosynthesis of amino acids; Metabolic pathways	Glycolysis and Gluconeogenesis	5	93.3	152.4	54.2	35.2384	123.147	0.377689	0.28615	1.3199
FALSE	High	Master Protein	Q68E01	Integrator complex subunit 3 OS=Homo sapiens GN=INTS3 PE=1 SV=1	0	14.625	3	2	2	2	1	1043	118	5.8	7.79	2	metabolic process;regulation of biological process;response to stimulus	cytoplasm;nucleus	protein binding	Pf10189	65123		INTS3	1			0	119.2	111.5	69.3	45.0557	90.0975	0.377984	0.500077	0.755852
FALSE	High	Master Protein	Q7Z3T8	Zinc finger FYVE domain-containing protein 16 OS=Homo sapiens GN=ZFYVE16 PE=1 SV=3	0.007	2.474	1	1	1	1	1	1539	168.8	4.82	2	1	cell organization and biogenesis;regulation of biological process;response to stimulus;transport	cytoplasm;cytosol;endosome;membrane	metal ion binding;protein binding;transporter activity	Pf01363, Pf11951, Pf11979	9765	ENSG00000039319.16	ZFYVE16	5	Endocytosis; TGF-beta signaling pathway	TGF-beta Signaling Pathway	0	120.8	108.8	70.4	45.7709	87.9158	0.378898	0.520622	0.72778
FALSE	High	Master Protein	A0A0B4J2A2	Peptidyl-prolyl cis-trans isomerase A-like 4C OS=Homo sapiens GN=PPIAL4C PE=2 SV=1	0	5.827	29	4	16	1	1	164	18.1	9.22	25.99	4	metabolic process	cytoplasm	catalytic activity	Pf00160	653598	ENSG00000263464.2	PPIAL4C	1			0	72	186	42	27.3065	150.297	0.379257	0.181683	2.08746
FALSE	High	Master Protein	Q8NBI5	Solute carrier family 43 member 3 OS=Homo sapiens GN=SLC43A3 PE=1 SV=2	0.006	2.588	2	1	1	1	1	491	54.5	8.53	2.2	1	transport	membrane			29015	ENSG00000134802.17	SLC43A3	11			0	119.4	110.8	69.7	45.3158	89.5319	0.379529	0.506141	0.749848
FALSE	High	Master Protein	Q9Y265	RuvB-like 1 OS=Homo sapiens GN=RUVBL1 PE=1 SV=1	0	58.317	35	12	18	12	1	456	50.2	6.42	57.42	12	cell division;cell organization and biogenesis;metabolic process;regulation of biological process;response to stimulus	cytoplasm;cytoskeleton;cytosol;membrane;nucleus	catalytic activity;nucleotide binding;protein binding	Pf00004, Pf01078, Pf01695, Pf05496, Pf06068, Pf06414, Pf07726, Pf13191, Pf13238, Pf13245, Pf13481	8607	ENSG00000175792.11	RUVBL1	3	Wnt signaling pathway	Gastric Cancer Network 1	0	136.7	83.5	79.9	51.9474	67.4721	0.38001	0.769908	0.493578
FALSE	High	Master Protein	P26599	Polypyrimidine tract-binding protein 1 OS=Homo sapiens GN=PTBP1 PE=1 SV=1	0	79.537	39	15	32	10	1	531	57.2	9.17	97.25	15	metabolic process;regulation of biological process;response to stimulus	membrane;nucleus	nucleotide binding;protein binding;RNA binding	Pf00076, Pf13893, Pf14259	5725	ENSG00000011304.19	PTBP1	19		mRNA Processing; mir-124 predicted interactions with cell cycle and differentiation	6	132.3	90.3	77.4	50.322	72.9669	0.380363	0.689655	0.551526
FALSE	High	Master Protein	P06899	Histone H2B type 1-J OS=Homo sapiens GN=HIST1H2BJ PE=1 SV=3	0	36.785	47	7	42	2	1	126	13.9	10.32	105.94	7	cell organization and biogenesis;defense response;metabolic process;regulation of biological process;response to stimulus	chromosome;cytosol;membrane;nucleus	DNA binding;protein binding	Pf00125, Pf00808	8970	ENSG00000124635.8	HIST1H2BJ	6	Viral carcinogenesis; Systemic lupus erythematosus; Alcoholism		0	129.9	94	76.1	49.4768	75.9567	0.380884	0.651382	0.584732
FALSE	High	Master Protein	O60678	Protein arginine N-methyltransferase 3 OS=Homo sapiens GN=PRMT3 PE=1 SV=3	0	7.554	5	2	2	2	1	531	59.8	5.35	5.82	2	metabolic process;regulation of biological process	cytoplasm;cytosol;ribosome	catalytic activity;metal ion binding;protein binding	Pf06325, Pf08003, Pf08241, Pf08242, Pf12756, Pf12847, Pf13649, Pf13659, Pf13847	10196		PRMT3	11			0	149.9	62.1	88	57.2136	50.1799	0.381679	1.14017	0.334756
FALSE	High	Master Protein	P33316	Deoxyuridine 5'-triphosphate nucleotidohydrolase, mitochondrial OS=Homo sapiens GN=DUT PE=1 SV=4	0	49.496	38	8	23	8	1	252	26.5	9.36	77.06	8	metabolic process	mitochondrion;nucleus	catalytic activity;protein binding;RNA binding	Pf00692	1854	ENSG00000128951.13	DUT	15	Metabolic pathways; Pyrimidine metabolism		0	130.3	93.1	76.6	49.8019	75.2294	0.382209	0.662	0.577355
FALSE	High	Master Protein	P46976	Glycogenin-1 OS=Homo sapiens GN=GYG1 PE=1 SV=4	0	11.437	11	4	4	4	1	350	39.4	5.53	10.78	4	metabolic process;transport	cytosol;extracellular;membrane;organelle lumen	catalytic activity;metal ion binding;protein binding	Pf01501	2992	ENSG00000163754.17	GYG1	3	Starch and sucrose metabolism; Metabolic pathways	Insulin Signaling; Glycogen Metabolism	0	135.1	85.4	79.5	51.6873	69.0074	0.382586	0.749011	0.510788
FALSE	High	Master Protein	Q9UQ80	Proliferation-associated protein 2G4 OS=Homo sapiens GN=PA2G4 PE=1 SV=3	0	81.845	55	18	33	17	1	394	43.8	6.55	101.85	18	cell proliferation;metabolic process;regulation of biological process;transport	cytoplasm;extracellular;membrane;nucleus;organelle lumen	DNA binding;protein binding;RNA binding	Pf00557	5036	ENSG00000170515.13	PA2G4	12			1	140	77.5	82.5	53.6378	62.6238	0.383127	0.856507	0.447313
FALSE	High	Master Protein	Q13322	Growth factor receptor-bound protein 10 OS=Homo sapiens GN=GRB10 PE=1 SV=2	0	14.818	8	4	6	4	1	594	67.2	7.87	15.23	4	cellular component movement;regulation of biological process;response to stimulus	cytoplasm;cytosol;membrane	protein binding	Pf00017, Pf00169, Pf00788, Pf08947	2887	ENSG00000106070.17	GRB10	7	mTOR signaling pathway	VEGFA-VEGFR2 Signaling Pathway; EGF/EGFR Signaling Pathway; PI3K-AKT-mTOR signaling pathway and therapeutic opportunities; Insulin Signaling; Kit receptor signaling pathway	0	119.5	110	70.6	45.9009	88.8854	0.384108	0.516405	0.743811
FALSE	High	Master Protein	P31483	Nucleolysin TIA-1 isoform p40 OS=Homo sapiens GN=TIA1 PE=1 SV=3	0	20.061	18	6	7	3	1	386	42.9	7.74	16.77	6	cell death;regulation of biological process;response to stimulus	cytoplasm;cytosol;nucleus	nucleotide binding;protein binding;RNA binding	Pf00076, Pf04847, Pf13893, Pf14259	7072	ENSG00000116001.15	TIA1	2			0	131.4	90.9	77.7	50.517	73.4517	0.384452	0.687758	0.558993
FALSE	High	Master Protein	Q13601	KRR1 small subunit processome component homolog OS=Homo sapiens GN=KRR1 PE=1 SV=4	0	6.171	3	1	1	1	1	381	43.6	9.77	2.95	1	metabolic process	cytoplasm;membrane;nucleus	protein binding;RNA binding	Pf00013	11103	ENSG00000111615.13	KRR1	12			0	138.8	79.1	82.1	53.3777	63.9167	0.384566	0.835113	0.460495
FALSE	High	Master Protein	Q13547	Histone deacetylase 1 OS=Homo sapiens GN=HDAC1 PE=1 SV=1	0	19.281	16	5	6	4	1	482	55.1	5.48	18.72	5	cell differentiation;cell organization and biogenesis;coagulation;metabolic process;regulation of biological process	chromosome;cytoplasm;cytosol;nucleus	catalytic activity;DNA binding;protein binding	Pf00850	3065	ENSG00000116478.11	HDAC1	1	Viral carcinogenesis; Longevity regulating pathway - multiple species; MicroRNAs in cancer; Amphetamine addiction; Chronic myeloid leukemia; Epstein-Barr virus infection; Huntington's disease; Pathways in cancer; Thyroid hormone signaling pathway; Transcriptional misregulation in cancer; Notch signaling pathway; Alcoholism; Cell cycle	Apoptosis-related network due to altered Notch3 in ovarian cancer; TNF related weak inducer of apoptosis (TWEAK) Signaling Pathway; TGF-beta Signaling Pathway; Cell Cycle; Notch Signaling Pathway; Mecp2 and Associated Rett Syndrome; Neural Crest Differentiation; Sudden Infant Death Syndrome (SIDS) Susceptibility Pathways; VEGFA-VEGFR2 Signaling Pathway; Retinoblastoma (RB) in Cancer; Energy Metab…	1	120.2	108.5	71.3	46.356	87.6734	0.385658	0.528736	0.729396
FALSE	High	Master Protein	P10412	Histone H1.4 OS=Homo sapiens GN=HIST1H1E PE=1 SV=2	0	35.408	30	8	17	1	1	219	21.9	11.03	46.78	8	cell organization and biogenesis;metabolic process;regulation of biological process	chromosome;nucleus	DNA binding;metal ion binding;nucleotide binding;protein binding;RNA binding	Pf00538	3008	ENSG00000168298.6	HIST1H1E	6		Pathways Affected in Adenoid Cystic Carcinoma	7	129.3	94	76.7	49.8669	75.9567	0.385668	0.656517	0.587445
FALSE	High	Master Protein	O95834	Echinoderm microtubule-associated protein-like 2 OS=Homo sapiens GN=EML2 PE=1 SV=1	0.001	3.913	1	1	1	1	1	649	70.6	6.32	2.69	1	regulation of biological process	cytoplasm;cytoskeleton	protein binding	Pf00400, Pf03451	24139	ENSG00000125746.16	EML2	19			0	140.3	76.3	83.4	54.2229	61.6542	0.386478	0.879469	0.439445
FALSE	High	Master Protein	P08238	Heat shock protein HSP 90-beta OS=Homo sapiens GN=HSP90AB1 PE=1 SV=4	0	286.273	61	46	181	28	1	724	83.2	5.03	515.87	46	cell organization and biogenesis;metabolic process;regulation of biological process;response to stimulus;transport	cell surface;cytoplasm;cytosol;extracellular;membrane;mitochondrion;nucleus;organelle lumen	enzyme regulator activity;nucleotide binding;protein binding;RNA binding	Pf00183, Pf02518, Pf13589	3326	ENSG00000096384.19	HSP90AB1	6	NOD-like receptor signaling pathway; Progesterone-mediated oocyte maturation; Pathways in cancer; Prostate cancer; Protein processing in endoplasmic reticulum; Estrogen signaling pathway; PI3K-Akt signaling pathway; Antigen processing and presentation	NRF2 pathway; Focal Adhesion-PI3K-Akt-mTOR-signaling pathway	20	137.2	81.2	81.6	53.0526	65.6136	0.386681	0.808561	0.478233
FALSE	High	Master Protein	P25398	40S ribosomal protein S12 OS=Homo sapiens GN=RPS12 PE=1 SV=3	0	32.745	53	6	11	6	1	132	14.5	7.21	36.07	6	cell organization and biogenesis;metabolic process;transport	cytoplasm;cytosol;membrane;ribosome	RNA binding;structural molecule activity	Pf01248	6206	ENSG00000112306.7	RPS12	6	Ribosome	Cytoplasmic Ribosomal Proteins	0	128.1	95.7	76.2	49.5418	77.3303	0.386743	0.640651	0.603672
FALSE	High	Master Protein	Q9P287	BRCA2 and CDKN1A-interacting protein OS=Homo sapiens GN=BCCIP PE=1 SV=1	0	18.703	23	6	9	6	1	314	36	4.61	22.24	6	cell differentiation;cell organization and biogenesis;metabolic process;regulation of biological process;response to stimulus	cytosol;nucleus	enzyme regulator activity;protein binding;RNA binding	Pf13862	56647	ENSG00000107949.16	BCCIP	10			0	135.6	83.7	80.7	52.4675	67.6337	0.386928	0.775759	0.498774
FALSE	High	Master Protein	P15374	Ubiquitin carboxyl-terminal hydrolase isozyme L3 OS=Homo sapiens GN=UCHL3 PE=1 SV=1	0	18.537	19	3	3	3	1	230	26.2	4.92	12.44	3	metabolic process	cytoplasm;cytosol;nucleus	catalytic activity;protein binding	Pf01088	7347	ENSG00000118939.17	UCHL3	13		Proteasome Degradation	0	134.1	86	79.9	51.9474	69.4923	0.387378	0.747527	0.518212
FALSE	High	Master Protein	P29401	Transketolase OS=Homo sapiens GN=TKT PE=1 SV=3	0	133.044	45	22	51	22	1	623	67.8	7.66	162.68	22	metabolic process;regulation of biological process	cytosol	catalytic activity;metal ion binding;protein binding	Pf00456, Pf00676, Pf02775, Pf02779, Pf02780, Pf09364	7086	ENSG00000163931.15	TKT	3	Carbon metabolism; Pentose phosphate pathway; Biosynthesis of amino acids; Metabolic pathways	Pentose Phosphate Pathway	0	136.1	82.6	81.2	52.7926	66.7449	0.387895	0.79096	0.490411
FALSE	High	Master Protein	Q9H4P4	E3 ubiquitin-protein ligase NRDP1 OS=Homo sapiens GN=RNF41 PE=1 SV=2	0.001	4.053	3	1	2	1	1	317	35.9	6.14	2.03	1	cell death;metabolic process;regulation of biological process;response to stimulus	cytosol	catalytic activity;metal ion binding;protein binding	Pf00097, Pf08941, Pf12678, Pf13639, Pf13923, Pf14835, Pf15227	10193	ENSG00000181852.17	RNF41	12	Endocytosis	Regulation of toll-like receptor signaling pathway	0	137.6	80.3	82.1	53.3777	64.8864	0.387919	0.822634	0.471558
FALSE	High	Master Protein	Q9HA65	TBC1 domain family member 17 OS=Homo sapiens GN=TBC1D17 PE=1 SV=2	0.007	2.463	2	1	1	1	1	648	72.7	5.19	2.53	1	cell organization and biogenesis;metabolic process;regulation of biological process;transport	cytosol;endosome;vacuole	enzyme regulator activity;protein binding	Pf00566, Pf12068	79735		TBC1D17	19			0	124.3	101.4	74.3	48.3065	81.9362	0.388628	0.589562	0.659181
FALSE	High	Master Protein	Q9UBQ7	Glyoxylate reductase/hydroxypyruvate reductase OS=Homo sapiens GN=GRHPR PE=1 SV=1	0	26.007	26	5	5	5	1	328	35.6	7.39	18.03	5	cell organization and biogenesis;metabolic process	cytoplasm;cytosol;organelle lumen	catalytic activity;nucleotide binding;protein binding	Pf00389, Pf01488, Pf02826, Pf03446, Pf03807	9380	ENSG00000137106.17	GRHPR	9	Glycine, serine and threonine metabolism; Pyruvate metabolism; Metabolic pathways; Glyoxylate and dicarboxylate metabolism		0	130.6	91.3	78.1	50.7771	73.7749	0.388799	0.68827	0.564892
FALSE	High	Master Protein	P07108	Acyl-CoA-binding protein OS=Homo sapiens GN=DBI PE=1 SV=2	0	23.278	51	3	7	3	1	87	10	6.57	23.2	3	metabolic process;transport	endoplasmic reticulum;Golgi;organelle lumen	protein binding	Pf00887	1622	ENSG00000155368.16	DBI	2	PPAR signaling pathway	PPAR Alpha Pathway; PPAR signaling pathway; Sterol Regulatory Element-Binding Proteins (SREBP) signalling	0	106.5	129.8	63.7	41.4149	104.885	0.388872	0.39486	0.984834
FALSE	High	Master Protein	P43487	Ran-specific GTPase-activating protein OS=Homo sapiens GN=RANBP1 PE=1 SV=1	0	32.826	44	7	20	7	1	201	23.3	5.29	59.78	7	cell organization and biogenesis;metabolic process;regulation of biological process;response to stimulus;transport	cytoplasm;cytosol;nucleus	enzyme regulator activity;protein binding	Pf00638	5902	ENSG00000099901.16	RANBP1	22	Viral carcinogenesis; HTLV-I infection		0	136.5	81.9	81.7	53.1176	66.1793	0.38914	0.802633	0.48483
FALSE	High	Master Protein	Q9UI12	V-type proton ATPase subunit H OS=Homo sapiens GN=ATP6V1H PE=1 SV=1	0	35.451	27	9	12	9	1	483	55.8	6.48	35.26	9	cellular homeostasis;regulation of biological process;response to stimulus;transport	cytosol;membrane	catalytic activity;enzyme regulator activity;protein binding;transporter activity	Pf03224, Pf11698	51606	ENSG00000047249.17	ATP6V1H	8	Lysosome; Tuberculosis; Phagosome; mTOR signaling pathway; Oxidative phosphorylation; Vibrio cholerae infection; Metabolic pathways; Epithelial cell signaling in Helicobacter pylori infection; Synaptic vesicle cycle; Rheumatoid arthritis		0	126.5	97.5	75.9	49.3467	78.7848	0.390093	0.626348	0.622805
FALSE	High	Master Protein	Q68CQ7	Glycosyltransferase 8 domain-containing protein 1 OS=Homo sapiens GN=GLT8D1 PE=1 SV=2	0.002	3.281	2	1	1	1	1	371	41.9	9.35	2.04	1	metabolic process	Golgi;membrane	catalytic activity	Pf01501	55830	ENSG00000016864.18	GLT8D1	3			0	112.3	120	67.6	43.9505	96.9659	0.391367	0.453257	0.863455
FALSE	High	Master Protein	Q8WVC0	RNA polymerase-associated protein LEO1 OS=Homo sapiens GN=LEO1 PE=1 SV=1	0	5.194	2	1	1	1	1	666	75.4	4.51	2.42	1	cell organization and biogenesis;metabolic process;regulation of biological process;response to stimulus	nucleus	protein binding	Pf04004, Pf04147	123169	ENSG00000166477.12	LEO1	15		Endoderm Differentiation	0	118	110.7	71.3	46.356	89.4511	0.392848	0.518228	0.75806
FALSE	High	Master Protein	Q07955	Serine/arginine-rich splicing factor 1 OS=Homo sapiens GN=SRSF1 PE=1 SV=2	0	43.251	44	13	25	13	1	248	27.7	10.36	52.49	13	cell differentiation;cell organization and biogenesis;metabolic process;regulation of biological process;transport	cytoplasm;nucleus;spliceosomal complex	nucleotide binding;protein binding;RNA binding	Pf00076, Pf13893, Pf14259	6426	ENSG00000136450.12	SRSF1	17	Spliceosome; Herpes simplex infection	mRNA Processing	0	117.3	111.8	70.9	46.096	90.3399	0.392975	0.51025	0.770161
FALSE	High	Master Protein	P16070	CD44 antigen OS=Homo sapiens GN=CD44 PE=1 SV=3	0	19.658	6	4	12	4	1	742	81.5	5.33	32.66	4	cell organization and biogenesis;cellular component movement;metabolic process;regulation of biological process;response to stimulus;transport	cell surface;cytosol;Golgi;membrane	protein binding;receptor activity;signal transducer activity	Pf00193	960	ENSG00000026508.17	CD44	11	Hematopoietic cell lineage; MicroRNAs in cancer; Epstein-Barr virus infection; Proteoglycans in cancer; ECM-receptor interaction; Shigellosis	Wnt Signaling Pathway and Pluripotency; Senescence and Autophagy in Cancer; Hepatitis C and Hepatocellular Carcinoma	0	110.2	123.1	66.7	43.3653	99.4709	0.393515	0.43596	0.90264
FALSE	High	Master Protein	P29034	Protein S100-A2 OS=Homo sapiens GN=S100A2 PE=1 SV=3	0.002	3.258	9	1	1	1	1	98	11.1	4.78	2.18	1	cellular component movement		metal ion binding;protein binding	Pf01023, Pf13499	6273		S100A2	1			0	69.5	188.4	42.1	27.3715	152.237	0.393835	0.179796	2.19045
FALSE	High	Master Protein	Q9ULC4	Malignant T-cell-amplified sequence 1 OS=Homo sapiens GN=MCTS1 PE=1 SV=1	0	41.607	60	8	14	8	1	181	20.5	8.82	43.13	8	cell organization and biogenesis;metabolic process;regulation of biological process;response to stimulus	cytoplasm;cytosol;membrane	protein binding;RNA binding	Pf01472	28985	ENSG00000232119.7	MCTS1	X			0	129.6	91.6	78.7	51.1672	74.0173	0.394809	0.691286	0.571121
FALSE	High	Master Protein	P68371	Tubulin beta-4B chain OS=Homo sapiens GN=TUBB4B PE=1 SV=1	0	174.217	64	21	92	1	1	445	49.8	4.89	270.55	21	cell organization and biogenesis;cellular component movement;defense response;response to stimulus;transport	cytoplasm;cytoskeleton;cytosol;extracellular;nucleus;organelle lumen	catalytic activity;nucleotide binding;protein binding;RNA binding;structural molecule activity	Pf00091, Pf03953, Pf10644	10383	ENSG00000188229.5	TUBB4B	9	Pathogenic Escherichia coli infection; Gap junction; Phagosome	Parkin-Ubiquitin Proteasomal System pathway; Pathogenic Escherichia coli infection	25	120.6	106.1	73.3	47.6563	85.7341	0.39516	0.555863	0.710896
FALSE	High	Master Protein	Q9NWT6	Hypoxia-inducible factor 1-alpha inhibitor OS=Homo sapiens GN=HIF1AN PE=1 SV=2	0	15.479	15	3	4	3	1	349	40.3	5.57	13.47	3	metabolic process;regulation of biological process;response to stimulus	cytoplasm;cytosol;nucleus	catalytic activity;metal ion binding;protein binding	Pf02373, Pf08007, Pf13621	55662	ENSG00000166135.13	HIF1AN	10		Photodynamic therapy-induced HIF-1 survival signaling; miR-148a/miR-31/FIH1/HIF1alpha-Notch signaling in glioblastoma	0	130.7	89.9	79.5	51.6873	72.6437	0.395465	0.711519	0.555805
FALSE	High	Master Protein	Q9Y4K1	Absent in melanoma 1 protein OS=Homo sapiens GN=AIM1 PE=1 SV=3	0	85.183	17	21	24	21	1	1723	188.6	5.86	65.76	21				Pf00030, Pf00652	202	ENSG00000112297.14	AIM1; CRYBG1	6			0	122.3	103.3	74.4	48.3715	83.4715	0.395515	0.579497	0.682514
FALSE	High	Master Protein	P50990	T-complex protein 1 subunit theta OS=Homo sapiens GN=CCT8 PE=1 SV=4	0	122.306	58	31	58	31	1	548	59.6	5.6	135.9	31	cell organization and biogenesis;metabolic process;regulation of biological process;transport	cytoplasm;cytoskeleton;cytosol;extracellular;organelle lumen	catalytic activity;nucleotide binding;protein binding	Pf00118	10694	ENSG00000156261.12	CCT8	21			0	133.6	85.1	81.3	52.8576	68.765	0.395641	0.76867	0.514708
FALSE	High	Master Protein	O00299	Chloride intracellular channel protein 1 OS=Homo sapiens GN=CLIC1 PE=1 SV=4	0	96.698	83	16	52	15	1	241	26.9	5.17	173.13	16	metabolic process;regulation of biological process;response to stimulus;transport	cytoplasm;membrane;mitochondrion;nucleus	catalytic activity;protein binding;transporter activity	Pf00043, Pf13409, Pf13410, Pf13417	1192	ENSG00000213719.8; ENSG00000206394.8; ENSG00000230685.6; ENSG00000226248.6; ENSG00000223639.6; ENSG00000226651.6; ENSG00000226417.6	CLIC1	6; CHR_HSCHR6_MHC_QBL_CTG1; CHR_HSCHR6_MHC_COX_CTG1; CHR_HSCHR6_MHC_DBB_CTG1; CHR_HSCHR6_MHC_SSTO_CTG1; CHR_HSCHR6_MHC_MANN_CTG1; CHR_HSCHR6_MHC_MCF_CTG1			1	128.3	93.5	78.1	50.7771	75.5526	0.395768	0.672076	0.588875
FALSE	High	Master Protein	O14979	Heterogeneous nuclear ribonucleoprotein D-like OS=Homo sapiens GN=HNRNPDL PE=1 SV=3	0	49.16	31	14	28	12	1	420	46.4	9.57	60.19	14	metabolic process;regulation of biological process	cytoplasm;nucleus;spliceosomal complex	DNA binding;nucleotide binding;protein binding;RNA binding	Pf00076, Pf08777, Pf13893, Pf14259	9987	ENSG00000152795.17	HNRNPDL; HNRPDL	4			2	120.8	105.4	73.8	47.9814	85.1684	0.397197	0.563371	0.705037
FALSE	High	Master Protein	P62875	DNA-directed RNA polymerases I, II, and III subunit RPABC5 OS=Homo sapiens GN=POLR2L PE=1 SV=1	0	5.116	39	3	4	3	1	67	7.6	7.77	6.92	3	metabolic process;regulation of biological process;response to stimulus	cytosol;nucleus	catalytic activity;DNA binding;metal ion binding;protein binding	Pf01194	5441	ENSG00000177700.5	POLR2L	11	Epstein-Barr virus infection; Huntington's disease; Purine metabolism; Cytosolic DNA-sensing pathway; RNA polymerase; Metabolic pathways; Pyrimidine metabolism		0	99.3	140	60.8	39.5294	113.127	0.398081	0.349425	1.13924
FALSE	High	Master Protein	P60842	Eukaryotic initiation factor 4A-I OS=Homo sapiens GN=EIF4A1 PE=1 SV=1	0	135.94	62	24	49	13	1	406	46.1	5.48	153.43	24	metabolic process;regulation of biological process	cytoplasm;cytosol;membrane;nucleus	catalytic activity;DNA binding;nucleotide binding;protein binding;RNA binding	Pf00270, Pf00271, Pf04851	1973	ENSG00000161960.14	EIF4A1	17	RNA transport	Interferon type I signaling pathways; Translation Factors	11	128.3	93.1	78.6	51.1022	75.2294	0.398302	0.679284	0.586356
FALSE	High	Master Protein	Q05193	Dynamin-1 OS=Homo sapiens GN=DNM1 PE=1 SV=2	0	29.42	16	12	18	4	1	864	97.3	7.17	39	12	cell communication;cell organization and biogenesis;metabolic process;regulation of biological process;response to stimulus;transport	cytoplasm;cytoskeleton;Golgi;membrane	catalytic activity;nucleotide binding;protein binding;RNA binding	Pf00169, Pf00350, Pf01031, Pf02212	1759	ENSG00000106976.20	DNM1	9	Endocytosis; Phospholipase D signaling pathway; Endocrine and other factor-regulated calcium reabsorption; Bacterial invasion of epithelial cells; Synaptic vesicle cycle	Primary Focal Segmental Glomerulosclerosis FSGS; One carbon metabolism and related pathways; Synaptic Vesicle Pathway; EGF/EGFR Signaling Pathway	0	127.1	94.9	78	50.7121	76.6839	0.398994	0.661313	0.603335
FALSE	High	Master Protein	P49023	Paxillin OS=Homo sapiens GN=PXN PE=1 SV=3	0	69.229	42	16	27	16	1	591	64.5	6.19	75.49	16	cell organization and biogenesis;cellular component movement;metabolic process;regulation of biological process;response to stimulus;transport	cytoplasm;cytoskeleton;cytosol;membrane	DNA binding;metal ion binding;protein binding;transporter activity	Pf00412, Pf03535	5829	ENSG00000089159.16	PXN	12	Viral carcinogenesis; VEGF signaling pathway; Focal adhesion; Proteoglycans in cancer; Regulation of actin cytoskeleton; Leukocyte transendothelial migration; Bacterial invasion of epithelial cells; Chemokine signaling pathway	Focal Adhesion; Regulation of Actin Cytoskeleton; Rac1/Pak1/p38/MMP-2 pathway; Oncostatin M Signaling Pathway; Signaling of Hepatocyte Growth Factor Receptor; Integrin-mediated Cell Adhesion; Chemokine signaling pathway; VEGFA-VEGFR2 Signaling Pathway; Prolactin Signaling Pathway	0	112.8	117.9	69.3	45.0557	95.269	0.39943	0.472931	0.844584
FALSE	High	Master Protein	P60866	40S ribosomal protein S20 OS=Homo sapiens GN=RPS20 PE=1 SV=1	0	20.624	44	5	10	5	1	119	13.4	9.94	23.5	5	cell organization and biogenesis;metabolic process;transport	cytoplasm;cytosol;membrane;ribosome	protein binding;RNA binding;structural molecule activity	Pf00338	6224	ENSG00000008988.9	RPS20	8	Ribosome	Cytoplasmic Ribosomal Proteins	0	128.4	92.7	78.9	51.2972	74.9062	0.399511	0.684819	0.583382
FALSE	High	Master Protein	P12268	Inosine-5'-monophosphate dehydrogenase 2 OS=Homo sapiens GN=IMPDH2 PE=1 SV=2	0	94.759	44	18	29	16	1	514	55.8	6.9	93.94	18	cell organization and biogenesis;cell proliferation;metabolic process;response to stimulus;transport	cytoplasm;cytosol;extracellular;membrane;nucleus;organelle lumen	catalytic activity;DNA binding;metal ion binding;nucleotide binding;protein binding;RNA binding	Pf00478, Pf00571, Pf00977, Pf01070, Pf03060	3615	ENSG00000178035.11	IMPDH2	3	Purine metabolism; Metabolic pathways; Drug metabolism - other enzymes		2	133.5	84.5	82.1	53.3777	68.2802	0.399833	0.781745	0.511462
FALSE	High	Master Protein	Q147X3	N-alpha-acetyltransferase 30 OS=Homo sapiens GN=NAA30 PE=1 SV=1	0.001	3.487	5	1	1	1	1	362	39.3	5.52	2.48	1	metabolic process	cytoplasm;cytosol;nucleus	catalytic activity;protein binding	Pf00583, Pf08445, Pf13508, Pf13523, Pf13527, Pf13673	122830	ENSG00000139977.13	NAA30	14		Metapathway biotransformation	0	137.8	77.3	84.8	55.1331	62.4622	0.400095	0.882663	0.453282
FALSE	High	Master Protein	P04083	Annexin A1 OS=Homo sapiens GN=ANXA1 PE=1 SV=2	0	152.793	68	23	112	23	1	346	38.7	7.02	308.1	23	cell differentiation;cell organization and biogenesis;cellular component movement;defense response;metabolic process;regulation of biological process;response to stimulus;transport	cell surface;cytoplasm;cytoskeleton;cytosol;endosome;extracellular;membrane;nucleus;vacuole	catalytic activity;DNA binding;enzyme regulator activity;metal ion binding;protein binding;RNA binding;structural molecule activity	Pf00191	301	ENSG00000135046.13	ANXA1	9		Prostaglandin Synthesis and Regulation; Integrated Breast Cancer Pathway; VEGFA-VEGFR2 Signaling Pathway; Spinal Cord Injury	0	120.3	105.6	74.2	48.2415	85.33	0.40101	0.565352	0.70931
FALSE	High	Master Protein	P61978	Heterogeneous nuclear ribonucleoprotein K OS=Homo sapiens GN=HNRNPK PE=1 SV=1	0	123.723	58	23	70	23	1	463	50.9	5.54	187.43	23	metabolic process;regulation of biological process;response to stimulus	cytoplasm;membrane;nucleus;spliceosomal complex	DNA binding;protein binding;RNA binding	Pf00013, Pf08067, Pf13014, Pf13083	3190	ENSG00000165119.20	HNRNPK	9	Viral carcinogenesis; MicroRNAs in cancer; Spliceosome; Herpes simplex infection	mRNA Processing	0	120	105.7	74.3	48.3065	85.4108	0.402554	0.565578	0.711757
FALSE	High	Master Protein	Q9NVH2	Integrator complex subunit 7 OS=Homo sapiens GN=INTS7 PE=1 SV=1	0	7.543	2	1	1	1	1	962	106.8	8.02	3.85	1	metabolic process;response to stimulus	chromosome;cytoplasm;cytosol;nucleus	protein binding		25896	ENSG00000143493.12	INTS7	1			0	111.4	119.7	69	44.8607	96.7235	0.402699	0.463803	0.868254
FALSE	High	Master Protein	P56537	Eukaryotic translation initiation factor 6 OS=Homo sapiens GN=EIF6 PE=1 SV=1	0	28.924	47	6	10	6	1	245	26.6	4.68	33.93	6	cell organization and biogenesis;metabolic process;regulation of biological process;response to stimulus;transport	cytoplasm;cytosol;nucleus	protein binding;RNA binding	Pf01912	3692	ENSG00000242372.6	EIF6	20	Ribosome biogenesis in eukaryotes	Translation Factors	0	129.9	89.5	80.6	52.4025	72.3204	0.403406	0.724587	0.556739
FALSE	High	Master Protein	Q99986	Serine/threonine-protein kinase VRK1 OS=Homo sapiens GN=VRK1 PE=1 SV=1	0.001	4.38	4	2	3	2	1	396	45.4	8.91	5.09	2	cell division;cell organization and biogenesis;metabolic process;regulation of biological process	cytoplasm;cytoskeleton;cytosol;nucleus	catalytic activity;nucleotide binding;protein binding	Pf00069, Pf07714, Pf14531	7443	ENSG00000100749.7	VRK1	14			0	128.4	91.9	79.7	51.8173	74.2598	0.403562	0.697785	0.578347
FALSE	High	Master Protein	P51668	Ubiquitin-conjugating enzyme E2 D1 OS=Homo sapiens GN=UBE2D1 PE=1 SV=1	0	5.875	7	1	1	1	1	147	16.6	7.42	2.89	1	metabolic process;regulation of biological process;response to stimulus	cytoplasm;cytosol	catalytic activity;nucleotide binding;protein binding	Pf00179, Pf05773	7321	ENSG00000072401.14	UBE2D1	10	Ubiquitin mediated proteolysis; Protein processing in endoplasmic reticulum	Proteasome Degradation	0	135.3	80.7	84	54.613	65.2096	0.403644	0.837499	0.481963
FALSE	High	Master Protein	Q13283	Ras GTPase-activating protein-binding protein 1 OS=Homo sapiens GN=G3BP1 PE=1 SV=1	0	53.264	36	12	18	11	1	466	52.1	5.52	53.81	12	metabolic process;regulation of biological process;response to stimulus;transport	cytoplasm;cytosol;membrane;nucleus	catalytic activity;DNA binding;nucleotide binding;protein binding;RNA binding	Pf00076, Pf02136, Pf13893, Pf14259	10146	ENSG00000145907.14	G3BP1	5			1	125.1	97.1	77.8	50.582	78.4616	0.404333	0.644673	0.627191
FALSE	High	Master Protein	Q9Y4G6	Talin-2 OS=Homo sapiens GN=TLN2 PE=1 SV=4	0	57.752	6	18	27	1	1	2542	271.4	5.57	60.92	18	cell organization and biogenesis	cytoplasm;cytoskeleton;membrane	protein binding;structural molecule activity	Pf00373, Pf01608, Pf02174, Pf08913, Pf09141, Pf09379	83660	ENSG00000171914.16	TLN2	15	Rap1 signaling pathway; HTLV-I infection; Focal adhesion; Platelet activation		1	129.9	89.3	80.8	52.5325	72.1588	0.404407	0.728012	0.555495
FALSE	High	Master Protein	Q96EM0	Trans-3-hydroxy-L-proline dehydratase OS=Homo sapiens GN=L3HYPDH PE=1 SV=2	0	34.691	30	8	12	8	1	354	38.1	6.68	27.19	8	metabolic process		catalytic activity	Pf05544	112849	ENSG00000126790.11	L3HYPDH	14	Arginine and proline metabolism		0	115.7	112.3	72	46.8111	90.744	0.404591	0.51586	0.784304
FALSE	High	Master Protein	O14908	PDZ domain-containing protein GIPC1 OS=Homo sapiens GN=GIPC1 PE=1 SV=2	0	33.464	44	10	11	9	1	333	36	6.28	32.7	10	cell communication;cellular component movement;regulation of biological process;response to stimulus;transport	cytoplasm;cytosol;membrane	protein binding	Pf00595	10755	ENSG00000123159.15	GIPC1	19		VEGFA-VEGFR2 Signaling Pathway	1	125.5	96.4	78.1	50.7771	77.896	0.404598	0.651858	0.620685
FALSE	High	Master Protein	P62841	40S ribosomal protein S15 OS=Homo sapiens GN=RPS15 PE=1 SV=2	0	5.751	13	3	4	3	1	145	17	10.39	6.62	3	cell differentiation;cell organization and biogenesis;metabolic process;transport	cytosol;membrane;nucleus;ribosome	DNA binding;protein binding;RNA binding;structural molecule activity	Pf00203	6209	ENSG00000115268.9	RPS15	19	Ribosome	Cytoplasmic Ribosomal Proteins	0	131.6	86.5	81.9	53.2477	69.8963	0.404618	0.76181	0.531127
FALSE	High	Master Protein	P09651	Heterogeneous nuclear ribonucleoprotein A1 OS=Homo sapiens GN=HNRNPA1 PE=1 SV=5	0	83.784	42	13	49	11	1	372	38.7	9.13	139.6	13	cell communication;metabolic process;regulation of biological process;response to stimulus;transport	cytoplasm;membrane;nucleus;spliceosomal complex	DNA binding;nucleotide binding;protein binding;RNA binding	Pf00076, Pf13893, Pf14259	3178	ENSG00000135486.17	HNRNPA1	12	Spliceosome	mRNA Processing	0	122.4	101.4	76.2	49.5418	81.9362	0.404753	0.604639	0.669414
FALSE	High	Master Protein	Q99805	Transmembrane 9 superfamily member 2 OS=Homo sapiens GN=TM9SF2 PE=1 SV=1	0	15.695	8	3	3	3	1	663	75.7	7.44	10.32	3	transport	endosome;membrane		Pf02990, Pf07690	9375	ENSG00000125304.8	TM9SF2	13			0	114.1	114.7	71.2	46.291	92.6833	0.405706	0.499454	0.812299
FALSE	High	Master Protein	Q8NB37	Parkinson disease 7 domain-containing protein 1 OS=Homo sapiens GN=PDDC1 PE=1 SV=1	0	7.778	16	3	3	3	1	220	23.3	6.61	7.66	3		extracellular		Pf01965	347862	ENSG00000177225.16	PDDC1; GATD1	11			0	120.7	103.9	75.4	49.0217	83.9563	0.406145	0.583895	0.695579
FALSE	High	Master Protein	Q9UQ16	Dynamin-3 OS=Homo sapiens GN=DNM3 PE=1 SV=4	0	18.007	7	7	11	1	1	869	97.7	8.35	24.4	7	cell organization and biogenesis;regulation of biological process;transport	cytoplasm;cytoskeleton;Golgi;membrane;mitochondrion	catalytic activity;nucleotide binding;protein binding	Pf00169, Pf00350, Pf01031, Pf02212	26052	ENSG00000197959.13	DNM3	1	Endocytosis; Phospholipase D signaling pathway; Endocrine and other factor-regulated calcium reabsorption; Bacterial invasion of epithelial cells; Synaptic vesicle cycle	Synaptic Vesicle Pathway	0	122.3	101.3	76.4	49.6718	81.8554	0.406147	0.606824	0.6693
FALSE	High	Master Protein	Q96EK5	KIF1-binding protein OS=Homo sapiens GN=KIF1BP PE=1 SV=1	0	16.621	11	5	7	5	1	621	71.8	5.49	18.51	5	cell differentiation;development;transport	cytoplasm;cytoskeleton;mitochondrion	protein binding	Pf12309	26128	ENSG00000198954.7	KIAA1279; KIF1BP	10			0	131.4	86.4	82.2	53.4427	69.8155	0.406718	0.765485	0.53132
FALSE	High	Master Protein	Q9UBC2	Epidermal growth factor receptor substrate 15-like 1 OS=Homo sapiens GN=EPS15L1 PE=1 SV=1	0	24.264	7	5	7	5	1	864	94.2	5.11	18.37	5	cell differentiation;cell organization and biogenesis;cellular component movement;metabolic process;regulation of biological process;response to stimulus;transport	cytoplasm;cytoskeleton;cytosol;Golgi;membrane;nucleus	catalytic activity;metal ion binding;motor activity;nucleotide binding;protein binding;structural molecule activity;transporter activity	Pf00038, Pf00261, Pf00529, Pf00769, Pf01496, Pf01576, Pf01920, Pf02050, Pf02321, Pf02463, Pf02841, Pf02994, Pf03148, Pf03962, Pf03999, Pf04012, Pf04111, Pf04156, Pf04912, Pf04977, Pf05103, Pf05149, Pf05262, Pf05276, Pf05478, Pf05483, Pf05557, Pf05622, Pf05667, Pf05701, Pf05816, Pf05957, Pf06008, Pf06160, Pf06818, Pf07111, Pf07321, Pf07798, Pf07888, Pf07926, Pf08317, Pf08614, Pf09311, Pf09726, Pf0…	58513	ENSG00000127527.13	EPS15L1	19	Endocytosis	EGF/EGFR Signaling Pathway	0	116	111.4	72.6	47.2012	90.0167	0.406907	0.524361	0.776006
FALSE	High	Master Protein	Q99733	Nucleosome assembly protein 1-like 4 OS=Homo sapiens GN=NAP1L4 PE=1 SV=1	0	46.366	33	11	19	11	1	375	42.8	4.69	48.07	11	cell organization and biogenesis	cytoplasm;nucleus	protein binding;RNA binding	Pf00956	4676	ENSG00000273562.4; ENSG00000205531.12	NAP1L4	11; CHR_HSCHR11_1_CTG7			0	124.6	97.4	78	50.7121	78.704	0.406999	0.644339	0.631653
FALSE	High	Master Protein	P11766	Alcohol dehydrogenase class-3 OS=Homo sapiens GN=ADH5 PE=1 SV=4	0	54.632	41	12	20	12	1	374	39.7	7.49	54.19	12	metabolic process;response to stimulus	cytoplasm;cytosol;mitochondrion	catalytic activity;metal ion binding;protein binding	Pf00107, Pf08240	128	ENSG00000197894.10	ADH5	4	Fatty acid degradation; Tyrosine metabolism; Carbon metabolism; Metabolism of xenobiotics by cytochrome P450; Retinol metabolism; Drug metabolism - cytochrome P450; Chemical carcinogenesis; Glycolysis / Gluconeogenesis; Metabolic pathways	Amino Acid metabolism; Folate-Alcohol and Cancer Pathway	0	124.8	96.9	78.3	50.9071	78.3	0.40791	0.650155	0.627404
FALSE	High	Master Protein	Q9UHD8	Septin-9 OS=Homo sapiens GN=SEPT9 PE=1 SV=2	0	45.906	24	12	18	12	1	586	65.4	8.97	44.87	12	cell division;cell organization and biogenesis;regulation of biological process	cytoplasm;cytoskeleton	catalytic activity;nucleotide binding;protein binding	Pf00735, Pf01926, Pf03193, Pf04548	10801	ENSG00000184640.17	SEPT9	17	Bacterial invasion of epithelial cells		0	111.5	118.4	70.1	45.5759	95.6731	0.408752	0.476371	0.858054
FALSE	High	Master Protein	Q9GZT8	NIF3-like protein 1 OS=Homo sapiens GN=NIF3L1 PE=1 SV=2	0	6.026	7	3	3	3	1	377	41.9	6.65	4.38	3	cell differentiation;regulation of biological process	cytoplasm;mitochondrion;nucleus	protein binding	Pf01784	60491	ENSG00000196290.14	NIF3L1	2			0	112.3	116.8	70.9	46.096	94.3802	0.410472	0.488407	0.840429
FALSE	High	Master Protein	O95425	Supervillin OS=Homo sapiens GN=SVIL PE=1 SV=2	0	10.175	1	2	3	2	1	2214	247.6	6.98	5.49	2	cell organization and biogenesis;regulation of biological process	cytoplasm;cytoskeleton;cytosol;membrane;nucleus	protein binding	Pf00626, Pf02209	6840	ENSG00000197321.14	SVIL	10			0	119.1	105.7	75.2	48.8916	85.4108	0.410509	0.572429	0.717135
FALSE	High	Master Protein	P55212	Caspase-6 OS=Homo sapiens GN=CASP6 PE=1 SV=2	0	9.097	9	2	2	2	1	293	33.3	6.93	6.39	2	cell death;cell differentiation;metabolic process;regulation of biological process;response to stimulus	cytoplasm;cytosol	catalytic activity;protein binding	Pf00656	839	ENSG00000138794.9	CASP6	4	Apoptosis	Apoptosis Modulation by HSP70; Fas Ligand (FasL) pathway and Stress induction of Heat Shock Proteins (HSP) regulation; Nanomaterial induced apoptosis; Parkinsons Disease Pathway; MAPK Signaling Pathway; Apoptosis	0	115.5	111.5	73	47.4613	90.0975	0.41092	0.526777	0.780065
FALSE	High	Master Protein	Q16539	Mitogen-activated protein kinase 14 OS=Homo sapiens GN=MAPK14 PE=1 SV=3	0	10.546	17	4	5	4	1	360	41.3	5.78	9.09	4	cell death;cell differentiation;cell organization and biogenesis;cellular component movement;metabolic process;regulation of biological process;response to stimulus;transport	cytoplasm;cytosol;extracellular;mitochondrion;nucleus;organelle lumen	catalytic activity;nucleotide binding;protein binding;signal transducer activity	Pf00069, Pf01636, Pf07714	1432	ENSG00000112062.10	MAPK14	6	Dopaminergic synapse; Chagas disease (American trypanosomiasis); Th1 and Th2 cell differentiation; T cell receptor signaling pathway; TNF signaling pathway; NOD-like receptor signaling pathway; Osteoclast differentiation; FoxO signaling pathway; Prolactin signaling pathway; Epstein-Barr virus infection; Neurotrophin signaling pathway; VEGF signaling pathway; Leishmaniasis; Rap1 signaling pathway;…	Senescence and Autophagy in Cancer; Corticotropin-releasing hormone signaling pathway; Insulin Signaling; Canonical and Non-Canonical TGF-B signaling; Prolactin Signaling Pathway; MAPK Cascade; Hypothesized Pathways in Pathogenesis of Cardiovascular Disease; Follicle Stimulating Hormone (FSH) signaling pathway; p38 MAPK Signaling Pathway; Rac1/Pak1/p38/MMP-2 pathway; Human Thyroid Stimulating Hor…	0	133.5	82.1	84.4	54.8731	66.3409	0.411034	0.827138	0.496935
FALSE	High	Master Protein	P23526	Adenosylhomocysteinase OS=Homo sapiens GN=AHCY PE=1 SV=4	0	52.607	34	14	21	13	1	432	47.7	6.34	57.01	14	defense response;metabolic process;response to stimulus;transport	cytoplasm;cytosol;nucleus	catalytic activity;nucleotide binding;protein binding	Pf00670, Pf02254, Pf02826, Pf05221	191	ENSG00000101444.12	AHCY	20	Metabolic pathways; Cysteine and methionine metabolism	Trans-sulfuration pathway; Folate Metabolism; Trans-sulfuration and one carbon metabolism; One Carbon Metabolism	1	130.2	87.3	82.5	53.6378	70.5427	0.411964	0.760359	0.541803
FALSE	High	Master Protein	Q96T58	Msx2-interacting protein OS=Homo sapiens GN=SPEN PE=1 SV=1	0.001	4.094	0	1	1	1	1	3664	402	7.64	3.06	1	metabolic process;regulation of biological process;response to stimulus	nucleus	DNA binding;nucleotide binding;protein binding;RNA binding	Pf00076, Pf07744, Pf13893, Pf14259	23013	ENSG00000065526.10	SPEN	1		Notch Signaling Pathway	0	100.2	136.3	63.5	41.2848	110.137	0.412024	0.374849	1.09917
FALSE	High	Master Protein	P53999	Activated RNA polymerase II transcriptional coactivator p15 OS=Homo sapiens GN=SUB1 PE=1 SV=3	0	23.767	38	5	12	5	1	127	14.4	9.6	30.21	5	cell organization and biogenesis;metabolic process;regulation of biological process;response to stimulus	nucleus	catalytic activity;DNA binding;protein binding;RNA binding	Pf02229	10923	ENSG00000113387.11	SUB1	5			0	114.4	113.1	72.5	47.1362	91.3904	0.41203	0.515768	0.798867
FALSE	High	Master Protein	P04406	Glyceraldehyde-3-phosphate dehydrogenase OS=Homo sapiens GN=GAPDH PE=1 SV=3	0	151.581	59	18	274	18	1	335	36	8.46	1016.13	18	cell death;cell organization and biogenesis;defense response;metabolic process;regulation of biological process;response to stimulus	cytoplasm;cytoskeleton;cytosol;membrane;nucleus	catalytic activity;enzyme regulator activity;nucleotide binding;protein binding	Pf00044, Pf02800	2597	ENSG00000111640.14	GAPDH	12	HIF-1 signaling pathway; Carbon metabolism; Alzheimer's disease; Glycolysis / Gluconeogenesis; Biosynthesis of amino acids; Metabolic pathways	Cori Cycle; Glycolysis and Gluconeogenesis; Alzheimers Disease; Sudden Infant Death Syndrome (SIDS) Susceptibility Pathways	0	96.5	142.3	61.2	39.7895	114.985	0.412326	0.346039	1.19156
FALSE	High	Master Protein	Q99832	T-complex protein 1 subunit eta OS=Homo sapiens GN=CCT7 PE=1 SV=2	0	110.126	59	25	43	25	1	543	59.3	7.65	125.25	25	metabolic process;regulation of biological process;transport	cytoplasm;cytosol;mitochondrion	nucleotide binding;protein binding	Pf00118	10574	ENSG00000135624.15	CCT7	2			0	130.2	87.2	82.6	53.7028	70.4619	0.412464	0.762153	0.541182
FALSE	High	Master Protein	Q9NS18	Glutaredoxin-2, mitochondrial OS=Homo sapiens GN=GLRX2 PE=1 SV=1	0	5.196	6	1	1	1	1	164	18	9.11	2.57	1	cell communication;cell death;cell differentiation;cellular homeostasis;metabolic process;regulation of biological process;response to stimulus;transport	mitochondrion;nucleus;organelle lumen	catalytic activity;metal ion binding	Pf00462, Pf13098	51022	ENSG00000023572.8	GLRX2	1			0	96.6	142.1	61.3	39.8545	114.824	0.412572	0.347092	1.18865
FALSE	High	Master Protein	Q8IUF8	Bifunctional lysine-specific demethylase and histidyl-hydroxylase MINA OS=Homo sapiens GN=MINA PE=1 SV=1	0.001	4.579	8	2	2	2	1	465	52.8	6.7	5.17	2	cell organization and biogenesis;metabolic process;regulation of biological process	cytosol;nucleus	catalytic activity;metal ion binding;protein binding	Pf08007	84864	ENSG00000170854.17	MINA; RIOX2	3			0	128.4	90.1	81.5	52.9876	72.8053	0.412676	0.727799	0.567019
FALSE	High	Master Protein	P25205	DNA replication licensing factor MCM3 OS=Homo sapiens GN=MCM3 PE=1 SV=3	0	101.785	43	27	47	27	1	808	90.9	5.77	117.79	27	metabolic process	cytoplasm;membrane;nucleus	catalytic activity;DNA binding;nucleotide binding;protein binding	Pf00493, Pf01078, Pf07728, Pf14551	4172	ENSG00000112118.18	MCM3	6	DNA replication; Cell cycle	DNA Replication; G1 to S cell cycle control; Retinoblastoma (RB) in Cancer; Cell Cycle	0	123	98.8	78.2	50.8421	79.8353	0.41335	0.636837	0.649067
FALSE	High	Master Protein	O75475	PC4 and SFRS1-interacting protein OS=Homo sapiens GN=PSIP1 PE=1 SV=1	0	17.197	14	7	8	7	1	530	60.1	9.13	18.64	7	cell organization and biogenesis;metabolic process;regulation of biological process;response to stimulus;transport	cytosol;nucleus	DNA binding;metal ion binding;protein binding;RNA binding	Pf00855, Pf11467	11168	ENSG00000164985.14	PSIP1	9			0	119.2	104.9	75.9	49.3467	84.7644	0.413983	0.582164	0.711111
FALSE	High	Master Protein	Q86UV5	Ubiquitin carboxyl-terminal hydrolase 48 OS=Homo sapiens GN=USP48 PE=1 SV=1	0	10.598	6	5	5	5	1	1035	119	6.05	11.65	5	metabolic process	cytoplasm;cytosol;mitochondrion;nucleus	catalytic activity;protein binding	Pf00240, Pf00443, Pf06337, Pf13423	84196	ENSG00000090686.15	USP48	1			0	107.4	124.2	68.4	44.4706	100.36	0.414065	0.443112	0.934448
FALSE	High	Master Protein	Q9H0D6	5'-3' exoribonuclease 2 OS=Homo sapiens GN=XRN2 PE=1 SV=1	0	9.64	4	4	7	4	1	950	108.5	7.47	15.9	4	cell differentiation;cell growth;metabolic process;regulation of biological process	membrane;nucleus	catalytic activity;DNA binding;metal ion binding;protein binding;RNA binding	Pf03159	22803	ENSG00000088930.7	XRN2	20	Ribosome biogenesis in eukaryotes; RNA degradation	mRNA Processing	0	121.3	101.3	77.3	50.257	81.8554	0.41432	0.613972	0.674818
FALSE	High	Master Protein	P13010	X-ray repair cross-complementing protein 5 OS=Homo sapiens GN=XRCC5 PE=1 SV=3	0	117.342	37	25	39	24	1	732	82.7	5.81	119.24	25	cell differentiation;cell organization and biogenesis;cell proliferation;metabolic process;regulation of biological process;response to stimulus;transport	chromosome;cytoplasm;cytosol;extracellular;membrane;nucleus;organelle lumen	catalytic activity;DNA binding;enzyme regulator activity;nucleotide binding;protein binding;RNA binding	Pf02735, Pf03730, Pf03731, Pf08785	7520	ENSG00000079246.15	XRCC5	2	Non-homologous end-joining	Non-homologous end joining	1	129.4	87.9	82.6	53.7028	71.0276	0.415014	0.756084	0.548899
FALSE	High	Master Protein	Q13144	Translation initiation factor eIF-2B subunit epsilon OS=Homo sapiens GN=EIF2B5 PE=1 SV=3	0	9.867	3	2	2	2	1	721	80.3	5.08	6.18	2	cell differentiation;metabolic process;regulation of biological process;response to stimulus	cytoplasm;cytosol;nucleus	protein binding;RNA binding	Pf00132, Pf02020	8893	ENSG00000145191.12	EIF2B5	3	RNA transport	Translation Factors; MicroRNAs in cardiomyocyte hypertrophy	0	127.3	91.3	81.4	52.9226	73.7749	0.415731	0.717352	0.579536
FALSE	High	Master Protein	Q9H993	Protein-glutamate O-methyltransferase OS=Homo sapiens GN=ARMT1 PE=1 SV=1	0	22.288	21	5	7	5	1	441	51.1	5.76	27.31	5	metabolic process;regulation of biological process;response to stimulus		catalytic activity;protein binding	Pf01937	79624	ENSG00000146476.10	C6orf211; ARMT1	6			0	124.6	95.6	79.8	51.8824	77.2495	0.416391	0.67162	0.61998
FALSE	High	Master Protein	Q15714	TSC22 domain family protein 1 OS=Homo sapiens GN=TSC22D1 PE=1 SV=3	0	14.767	6	3	4	2	1	1073	109.6	5.64	16.13	3	cell organization and biogenesis;metabolic process;regulation of biological process;reproduction	cytoplasm;nucleus	protein binding	Pf01166, Pf04977, Pf06005, Pf06156, Pf09770	8848	ENSG00000102804.14	TSC22D1	13		Ectoderm Differentiation	1	114.8	111.6	73.6	47.8514	90.1783	0.416824	0.530631	0.785526
FALSE	High	Master Protein	O75340	Programmed cell death protein 6 OS=Homo sapiens GN=PDCD6 PE=1 SV=1	0	10.293	21	4	4	4	1	191	21.9	5.4	6.92	4	cell death;cell organization and biogenesis;metabolic process;regulation of biological process;response to stimulus;transport	cytoplasm;endoplasmic reticulum;endosome;membrane;nucleus	catalytic activity;metal ion binding;protein binding	Pf00036, Pf13405, Pf13499, Pf13833	10016	ENSG00000249915.7	PDCD6	5			0	116.3	109.1	74.6	48.5015	88.1582	0.417038	0.550165	0.758024
FALSE	High	Master Protein	O14530	Thioredoxin domain-containing protein 9 OS=Homo sapiens GN=TXNDC9 PE=1 SV=2	0	13.686	25	5	6	5	1	226	26.5	5.88	13.78	5	cellular homeostasis;metabolic process;regulation of biological process	cytoplasm;cytoskeleton;nucleus	catalytic activity;protein binding	Pf00085	10190	ENSG00000115514.11	TXNDC9	2			0	121.5	100.5	78	50.7121	81.209	0.417383	0.624464	0.668387
FALSE	High	Master Protein	P78330	Phosphoserine phosphatase OS=Homo sapiens GN=PSPH PE=1 SV=2	0.001	3.502	17	2	2	2	1	225	25	5.69	4.05	2	metabolic process;response to stimulus	cytoplasm;cytosol	catalytic activity;metal ion binding;protein binding	Pf00702, Pf05822, Pf11019, Pf12710, Pf13419	5723	ENSG00000146733.13	PSPH	7	Carbon metabolism; Glycine, serine and threonine metabolism; Biosynthesis of amino acids; Metabolic pathways	Trans-sulfuration and one carbon metabolism	0	139.5	70.8	89.7	58.3189	57.2099	0.418057	1.01938	0.410107
FALSE	High	Master Protein	Q68CQ4	Digestive organ expansion factor homolog OS=Homo sapiens GN=DIEXF PE=1 SV=2	0.001	4.547	1	1	1	1	1	756	87	5.88	2.26	1	development;metabolic process	nucleus	protein binding;RNA binding	Pf06862	27042	ENSG00000117597.17	DIEXF	1			0	122.3	99	78.7	51.1672	79.9969	0.418374	0.639615	0.654104
FALSE	High	Master Protein	P61927	60S ribosomal protein L37 OS=Homo sapiens GN=RPL37 PE=1 SV=2	0	5.872	38	5	8	5	1	97	11.1	11.74	11.59	5	cell organization and biogenesis;metabolic process;transport	cytosol;ribosome	metal ion binding;protein binding;RNA binding;structural molecule activity	Pf01907	6167	ENSG00000145592.13	RPL37	5	Ribosome	Cytoplasmic Ribosomal Proteins	0	129.6	86.8	83.6	54.3529	70.1387	0.41939	0.774935	0.541194
FALSE	High	Master Protein	Q8WTS6	Histone-lysine N-methyltransferase SETD7 OS=Homo sapiens GN=SETD7 PE=1 SV=1	0	9.832	7	2	3	2	1	366	40.7	4.63	6.42	2	cell organization and biogenesis;metabolic process;regulation of biological process;response to stimulus	chromosome;nucleus	catalytic activity;protein binding	Pf00856	80854	ENSG00000145391.13	SETD7	4	FoxO signaling pathway; Lysine degradation	Histone Modifications	0	125.2	94	80.8	52.5325	75.9567	0.419589	0.691612	0.606683
FALSE	High	Master Protein	P60709	Actin, cytoplasmic 1 OS=Homo sapiens GN=ACTB PE=1 SV=1	0	228.967	74	21	388	9	1	375	41.7	5.48	1280.58	21	cell organization and biogenesis;cellular component movement;metabolic process;regulation of biological process;response to stimulus	cytoplasm;cytoskeleton;cytosol;membrane	DNA binding;nucleotide binding;protein binding;structural molecule activity	Pf00022	60	ENSG00000075624.13	ACTB	7	Arrhythmogenic right ventricular cardiomyopathy (ARVC); Tight junction; Pathogenic Escherichia coli infection; Dilated cardiomyopathy; Hippo signaling pathway; Rap1 signaling pathway; Oxytocin signaling pathway; Thyroid hormone signaling pathway; Phagosome; Apoptosis; Focal adhesion; Proteoglycans in cancer; Salmonella infection; Adherens junction; Regulation of actin cytoskeleton; Leukocyte tran…	Focal Adhesion; Regulation of Actin Cytoskeleton; Pathogenic Escherichia coli infection; Fas Ligand (FasL) pathway and Stress induction of Heat Shock Proteins (HSP) regulation; Myometrial Relaxation and Contraction Pathways; Common Pathways Underlying Drug Addiction; Arrhythmogenic Right Ventricular Cardiomyopathy	15	107	123.9	69.1	44.9257	100.117	0.419866	0.44873	0.935676
FALSE	High	Master Protein	P62249	40S ribosomal protein S16 OS=Homo sapiens GN=RPS16 PE=1 SV=2	0	15.861	36	6	10	6	1	146	16.4	10.21	23.7	6	cell organization and biogenesis;metabolic process;transport	cytosol;membrane;ribosome	protein binding;RNA binding;structural molecule activity	Pf00380	6217	ENSG00000105193.8	RPS16	19	Ribosome	Cytoplasmic Ribosomal Proteins	0	128.4	88.5	83	53.9628	71.5124	0.420271	0.754594	0.55695
FALSE	High	Master Protein	Q96SW2	Protein cereblon OS=Homo sapiens GN=CRBN PE=1 SV=1	0	5.413	4	2	2	2	1	442	50.5	5.63	4.31	2	metabolic process;regulation of biological process	cytoplasm;membrane;nucleus	catalytic activity;metal ion binding;protein binding	Pf02190	51185	ENSG00000113851.14	CRBN	3			0	112	115.5	72.4	47.0712	93.3297	0.420279	0.504354	0.833301
FALSE	High	Master Protein	Q9C0B5	Palmitoyltransferase ZDHHC5 OS=Homo sapiens GN=ZDHHC5 PE=1 SV=2	0.005	2.657	1	1	1	1	1	715	77.5	9.01	1.71	1	metabolic process	cytoplasm;membrane	catalytic activity;metal ion binding	Pf01529	25921	ENSG00000156599.10	ZDHHC5	11			0	107.2	123.4	69.4	45.1207	99.7133	0.420902	0.452505	0.930161
FALSE	High	Master Protein	P16298	Serine/threonine-protein phosphatase 2B catalytic subunit beta isoform OS=Homo sapiens GN=PPP3CB PE=1 SV=2	0	9.037	7	3	3	3	1	524	59	5.91	5.21	3	cell differentiation;cell growth;cell proliferation;metabolic process;regulation of biological process;response to stimulus;transport	cytosol;membrane	catalytic activity;metal ion binding;protein binding	Pf00149	5532	ENSG00000107758.15	PPP3CB	10	Dopaminergic synapse; Th1 and Th2 cell differentiation; T cell receptor signaling pathway; Osteoclast differentiation; Glutamatergic synapse; Amphetamine addiction; cGMP-PKG signaling pathway; Renin secretion; B cell receptor signaling pathway; VEGF signaling pathway; MAPK signaling pathway; Oxytocin signaling pathway; Natural killer cell mediated cytotoxicity; Long-term potentiation; Tuberculosi…	Initiation of transcription and translation elongation at the HIV-1 LTR; Amyotrophic lateral sclerosis (ALS); Energy Metabolism; MAPK Signaling Pathway; Alzheimers Disease; MicroRNAs in cardiomyocyte hypertrophy; Physiological and Pathological Hypertrophy of the Heart	0	105.3	126.5	68.2	44.3406	102.218	0.421088	0.433783	0.970734
FALSE	High	Master Protein	Q9NUQ6	SPATS2-like protein OS=Homo sapiens GN=SPATS2L PE=1 SV=2	0	34.362	22	9	13	9	1	558	61.7	9.64	27.24	9		cytoplasm;cytosol;nucleus	protein binding;RNA binding	Pf07139	26010	ENSG00000196141.13	SPATS2L	2			0	121	100.6	78.5	51.0372	81.2898	0.421795	0.627842	0.671816
FALSE	High	Master Protein	P31153	S-adenosylmethionine synthase isoform type-2 OS=Homo sapiens GN=MAT2A PE=1 SV=1	0	21.902	16	6	7	6	1	395	43.6	6.48	16.42	6	cell organization and biogenesis;metabolic process	cytosol	catalytic activity;metal ion binding;nucleotide binding;protein binding	Pf00438, Pf02772, Pf02773	4144	ENSG00000168906.12	MAT2A	2	Biosynthesis of amino acids; Metabolic pathways; Cysteine and methionine metabolism	Methylation Pathways; One carbon metabolism and related pathways; Trans-sulfuration and one carbon metabolism	0	123.1	96.8	80.1	52.0774	78.2192	0.42305	0.665788	0.635412
FALSE	High	Master Protein	O00161	Synaptosomal-associated protein 23 OS=Homo sapiens GN=SNAP23 PE=1 SV=1	0.006	2.639	8	1	1	1	1	211	23.3	5.01	2.53	1	cell organization and biogenesis;metabolic process;transport	cytoplasm;extracellular;membrane;vacuole	catalytic activity;metal ion binding;protein binding	Pf00835, Pf05739	8773	ENSG00000092531.9	SNAP23	15	SNARE interactions in vesicular transport; Platelet activation	Insulin Signaling	0	109	120	71	46.161	96.9659	0.423495	0.476054	0.889596
FALSE	High	Master Protein	Q9NZB2	Constitutive coactivator of PPAR-gamma-like protein 1 OS=Homo sapiens GN=FAM120A PE=1 SV=2	0	40.077	8	7	7	7	1	1118	121.8	8.88	20.19	7		cytoplasm;cytosol;membrane;nucleus	RNA binding		23196	ENSG00000048828.16	FAM120A	9			0	123.4	96.2	80.4	52.2724	77.7344	0.423602	0.67245	0.629938
FALSE	High	Master Protein	P11216	Glycogen phosphorylase, brain form OS=Homo sapiens GN=PYGB PE=1 SV=5	0	31.72	15	10	10	9	1	843	96.6	6.86	24.48	10	metabolic process;transport	cytoplasm;extracellular;membrane;organelle lumen	catalytic activity;protein binding	Pf00343	5834	ENSG00000100994.11	PYGB	20	Insulin signaling pathway; Glucagon signaling pathway; Starch and sucrose metabolism; Metabolic pathways; Insulin resistance	Glycogen Metabolism	1	127.5	89.4	83.1	54.0279	72.2396	0.423748	0.747898	0.566585
FALSE	High	Master Protein	P40227	T-complex protein 1 subunit zeta OS=Homo sapiens GN=CCT6A PE=1 SV=3	0	64.954	45	20	39	20	1	531	58	6.68	92.97	20	metabolic process;regulation of biological process	cytoplasm;cytosol;membrane	nucleotide binding;protein binding;RNA binding	Pf00118, Pf05504	908	ENSG00000146731.10	CCT6A	7			0	129.1	86.6	84.3	54.808	69.9771	0.42454	0.783228	0.542038
FALSE	High	Master Protein	O14929	Histone acetyltransferase type B catalytic subunit OS=Homo sapiens GN=HAT1 PE=1 SV=1	0	34.972	25	7	9	7	1	419	49.5	5.69	30.34	7	cell organization and biogenesis;metabolic process;regulation of biological process;response to stimulus	cytoplasm;nucleus	catalytic activity;protein binding	Pf10394	8520		HAT1	2	Alcoholism		0	135.9	75.3	88.8	57.7337	60.8461	0.424825	0.948848	0.447727
FALSE	High	Master Protein	Q99729	Heterogeneous nuclear ribonucleoprotein A/B OS=Homo sapiens GN=HNRNPAB PE=1 SV=2	0	27.941	27	10	18	7	1	332	36.2	8.21	47.7	10	cell organization and biogenesis;regulation of biological process	cytoplasm;nucleus	DNA binding;nucleotide binding;protein binding;RNA binding	Pf00076, Pf08143, Pf13893, Pf14259	3182		HNRNPAB	5		Preimplantation Embryo; mRNA Processing	0	124.7	93.9	81.5	52.9876	75.8759	0.424921	0.698346	0.608467
FALSE	High	Master Protein	Q9NWZ5	Uridine-cytidine kinase-like 1 OS=Homo sapiens GN=UCKL1 PE=1 SV=2	0.001	3.824	2	1	1	1	1	548	61.1	7.36	2.09	1	metabolic process	cytoplasm;cytosol;nucleus	catalytic activity;nucleotide binding;protein binding	Pf00485, Pf07931, Pf13207, Pf14681	54963	ENSG00000198276.15	UCKL1	20	Metabolic pathways; Pyrimidine metabolism; Drug metabolism - other enzymes		0	119.2	102.9	78	50.7121	83.1483	0.425437	0.609899	0.697553
FALSE	High	Master Protein	P18206	Vinculin OS=Homo sapiens GN=VCL PE=1 SV=4	0	303.18	62	62	124	62	1	1134	123.7	5.66	347.08	62	cell growth;cell organization and biogenesis;cellular component movement;regulation of biological process;transport	cytoplasm;cytoskeleton;cytosol;extracellular;membrane;organelle lumen	protein binding;structural molecule activity	Pf01044	7414	ENSG00000035403.17	VCL	10	Amoebiasis; Focal adhesion; Adherens junction; Regulation of actin cytoskeleton; Leukocyte transendothelial migration; Bacterial invasion of epithelial cells; Shigellosis	VEGFA-VEGFR2 Signaling Pathway; Integrin-mediated Cell Adhesion; Primary Focal Segmental Glomerulosclerosis FSGS; Focal Adhesion; Regulation of Actin Cytoskeleton	0	107.6	121.8	70.6	45.9009	98.4204	0.426589	0.466376	0.914688
FALSE	High	Master Protein	P35658	Nuclear pore complex protein Nup214 OS=Homo sapiens GN=NUP214 PE=1 SV=2	0	31.421	5	8	9	7	1	2090	213.5	7.47	22.8	8	cell organization and biogenesis;cellular component movement;metabolic process;regulation of biological process;response to stimulus;transport	cytosol;nucleus	protein binding;structural molecule activity;transporter activity		8021	ENSG00000126883.16	NUP214	9	Epstein-Barr virus infection; RNA transport	TGF-beta Signaling Pathway	0	130	84.5	85.5	55.5882	68.2802	0.427602	0.81412	0.525232
FALSE	High	Master Protein	Q9P000	COMM domain-containing protein 9 OS=Homo sapiens GN=COMMD9 PE=1 SV=2	0	8.891	30	4	4	4	1	198	21.8	5.88	10.31	4	metabolic process;regulation of biological process;transport	cytosol;extracellular;Golgi;nucleus;organelle lumen	protein binding	Pf07258	29099	ENSG00000110442.11	COMMD9	11			0	116	107.8	76.3	49.6068	87.1077	0.427645	0.569488	0.750929
FALSE	High	Master Protein	Q8WUA4	General transcription factor 3C polypeptide 2 OS=Homo sapiens GN=GTF3C2 PE=1 SV=2	0.004	2.987	1	2	2	1	1	911	100.6	7.31	4.12	2	metabolic process	nucleus	DNA binding;protein binding	Pf00400	2976	ENSG00000115207.13	GTF3C2	2			0	113.7	111.5	74.8	48.6316	90.0975	0.427718	0.539766	0.792414
FALSE	High	Master Protein	P42677	40S ribosomal protein S27 OS=Homo sapiens GN=RPS27 PE=1 SV=3	0	10.028	26	3	6	3	1	84	9.5	9.45	18.4	3	cell organization and biogenesis;cell proliferation;metabolic process;transport	cytosol;nucleus;ribosome	DNA binding;metal ion binding;protein binding;RNA binding;structural molecule activity	Pf01667	6232	ENSG00000177954.11	RPS27	1	Ribosome	Cytoplasmic Ribosomal Proteins	0	118.5	103.6	78	50.7121	83.7139	0.42795	0.605778	0.706447
FALSE	High	Master Protein	Q9HCD5	Nuclear receptor coactivator 5 OS=Homo sapiens GN=NCOA5 PE=1 SV=2	0.001	4.055	2	1	1	1	1	579	65.5	9.6	2.36	1	metabolic process;regulation of biological process	cytoskeleton;nucleus	protein binding;RNA binding		57727	ENSG00000124160.11	NCOA5	20			0	126.8	89.7	83.5	54.2879	72.482	0.428138	0.748984	0.571625
FALSE	High	Master Protein	Q9P0V9	Septin-10 OS=Homo sapiens GN=SEPT10 PE=1 SV=2	0	29.538	19	5	5	4	1	454	52.6	6.8	21.3	5	cell division	cytoplasm;cytoskeleton	nucleotide binding;protein binding	Pf00735	151011	ENSG00000186522.14	SEPT10	2			0	119.3	102.1	78.6	51.1022	82.5019	0.42835	0.619406	0.69155
FALSE	High	Master Protein	Q16555	Dihydropyrimidinase-related protein 2 OS=Homo sapiens GN=DPYSL2 PE=1 SV=1	0	91.691	43	17	30	15	1	572	62.3	6.38	93.42	17	cell differentiation;cell organization and biogenesis;cellular component movement;development;metabolic process;regulation of biological process;response to stimulus;transport	cytoplasm;cytoskeleton;cytosol;membrane	catalytic activity;protein binding	Pf01979, Pf07969, Pf13147, Pf13594	1808	ENSG00000092964.17	DPYSL2	8	Axon guidance	Brain-Derived Neurotrophic Factor (BDNF) signaling pathway; Regulation of Microtubule Cytoskeleton	2	100.7	132.9	66.4	43.1703	107.39	0.428702	0.401996	1.06643
FALSE	High	Master Protein	P50395	Rab GDP dissociation inhibitor beta OS=Homo sapiens GN=GDI2 PE=1 SV=2	0	135.701	58	25	54	17	1	445	50.6	6.47	175.87	25	cell organization and biogenesis;metabolic process;regulation of biological process;response to stimulus;transport	cytoplasm;cytosol;extracellular;Golgi;membrane;organelle lumen	catalytic activity;enzyme regulator activity;protein binding;RNA binding	Pf00996	2665	ENSG00000057608.16	GDI2	10			8	124.5	93.4	82.1	53.3777	75.4718	0.428737	0.707253	0.606199
FALSE	High	Master Protein	P09382	Galectin-1 OS=Homo sapiens GN=LGALS1 PE=1 SV=2	0	77.211	78	9	125	9	1	135	14.7	5.5	442.24	9	cell death;cell differentiation;cellular homeostasis;metabolic process;regulation of biological process;response to stimulus	cell surface;cytoplasm;cytosol;extracellular;nucleus;organelle lumen	protein binding;RNA binding;signal transducer activity	Pf00337	3956	ENSG00000100097.11	LGALS1	22			0	100.7	132.8	66.5	43.2353	107.309	0.429348	0.402905	1.06563
FALSE	High	Master Protein	P49588	Alanine--tRNA ligase, cytoplasmic OS=Homo sapiens GN=AARS PE=1 SV=2	0	167.241	45	39	71	39	1	968	106.7	5.53	193.92	39	metabolic process;regulation of biological process;response to stimulus	cytoplasm;cytosol;membrane;mitochondrion	catalytic activity;metal ion binding;nucleotide binding;RNA binding	Pf01411, Pf02272, Pf07973	16	ENSG00000090861.15	AARS	16	Aminoacyl-tRNA biosynthesis		0	137.3	71.9	90.8	59.0341	58.0988	0.429964	1.0161	0.423152
FALSE	High	Master Protein	Q9BZQ8	Protein Niban OS=Homo sapiens GN=FAM129A PE=1 SV=1	0	29.931	10	9	13	9	1	928	103.1	4.78	30	9	regulation of biological process;response to stimulus	cytoplasm;cytosol;membrane	protein binding		116496	ENSG00000135842.16	FAM129A	1			0	125.4	91.7	83	53.9628	74.0981	0.430326	0.728262	0.590894
FALSE	High	Master Protein	P46087	Probable 28S rRNA (cytosine(4447)-C(5))-methyltransferase OS=Homo sapiens GN=NOP2 PE=1 SV=2	0	25.064	6	4	7	4	1	812	89.2	9.23	16.83	4	metabolic process;regulation of biological process	nucleus	catalytic activity;protein binding;RNA binding	Pf01189, Pf12847	4839	ENSG00000111641.11	NOP2	12		Imatinib and Chronic Myeloid Leukemia	0	126.2	90.2	83.6	54.3529	72.8861	0.430689	0.745725	0.577544
FALSE	High	Master Protein	O60506	Heterogeneous nuclear ribonucleoprotein Q OS=Homo sapiens GN=SYNCRIP PE=1 SV=2	0	120.951	50	27	51	19	1	623	69.6	8.59	151.85	27	cell differentiation;metabolic process;regulation of biological process;response to stimulus	cytoplasm;endoplasmic reticulum;membrane;nucleus;spliceosomal complex	nucleotide binding;protein binding;RNA binding	Pf00076, Pf13893, Pf14259	10492	ENSG00000135316.17	SYNCRIP	6			9	124	93.7	82.2	53.4427	75.7142	0.43099	0.705848	0.610599
FALSE	High	Master Protein	P49720	Proteasome subunit beta type-3 OS=Homo sapiens GN=PSMB3 PE=1 SV=2	0	29.41	23	4	7	4	1	205	22.9	6.55	16.4	4	metabolic process;regulation of biological process;response to stimulus;transport	cytoplasm;cytosol;nucleus;proteasome	catalytic activity;protein binding	Pf00227	5691	ENSG00000275903.2; ENSG00000277791.4	PSMB3	17; CHR_HSCHR17_7_CTG4	Proteasome	Proteasome Degradation	0	120.9	98.8	80.3	52.2074	79.8353	0.431823	0.653939	0.660342
FALSE	High	Master Protein	P52907	F-actin-capping protein subunit alpha-1 OS=Homo sapiens GN=CAPZA1 PE=1 SV=3	0	52.774	54	11	16	10	1	286	32.9	5.69	49.64	11	cell organization and biogenesis;cellular component movement;coagulation;defense response;regulation of biological process;response to stimulus	cytoplasm;cytoskeleton;cytosol;extracellular	protein binding	Pf01267	829	ENSG00000116489.12	CAPZA1	1	Endocytosis		1	120	100.2	79.8	51.8824	80.9666	0.432353	0.640787	0.674721
FALSE	High	Master Protein	Q9Y5B9	FACT complex subunit SPT16 OS=Homo sapiens GN=SUPT16H PE=1 SV=1	0	54.192	21	21	23	21	1	1047	119.8	5.66	51.25	21	cell organization and biogenesis;metabolic process;regulation of biological process;response to stimulus	chromosome;nucleus	protein binding;RNA binding	Pf00557, Pf08512, Pf08644, Pf14826	11198	ENSG00000092201.9	SUPT16H	14			0	127.9	87.1	85.1	55.3282	70.3811	0.432589	0.786122	0.550282
FALSE	High	Master Protein	Q9NQ88	Fructose-2,6-bisphosphatase TIGAR OS=Homo sapiens GN=TIGAR PE=1 SV=1	0	6.262	13	2	2	2	1	270	30	7.69	5.46	2	cell death;metabolic process;regulation of biological process;response to stimulus	cytoplasm;cytosol;membrane;mitochondrion;nucleus	catalytic activity;protein binding	Pf00300	57103	ENSG00000078237.6	C12orf5; TIGAR	12	Central carbon metabolism in cancer; Fructose and mannose metabolism		0	134.8	75.5	89.7	58.3189	61.0077	0.432633	0.955926	0.45258
FALSE	High	Master Protein	Q10567	AP-1 complex subunit beta-1 OS=Homo sapiens GN=AP1B1 PE=1 SV=2	0	56.536	18	17	20	6	1	949	104.6	5.06	48.44	17	regulation of biological process;transport	cytosol;Golgi;membrane	protein binding;transporter activity	Pf01602, Pf02883, Pf09066, Pf12717, Pf13646	162		AP1B1	22	Lysosome		0	119.8	100.4	79.8	51.8824	81.1282	0.433075	0.639511	0.677197
FALSE	High	Master Protein	Q9BQ75	Protein CMSS1 OS=Homo sapiens GN=CMSS1 PE=1 SV=2	0	9.698	14	5	5	4	1	279	31.9	9.19	8.75	5		nucleus	nucleotide binding;RNA binding	Pf00270, Pf14617	84319	ENSG00000184220.11	CMSS1	3			0	137	71.5	91.5	59.4892	57.7755	0.434227	1.02966	0.421719
FALSE	High	Master Protein	Q5SRE5	Nucleoporin NUP188 homolog OS=Homo sapiens GN=NUP188 PE=1 SV=1	0	10.98	2	2	3	2	1	1749	195.9	6.73	10.19	2	cell organization and biogenesis;cellular component movement;metabolic process;regulation of biological process;transport	membrane;nucleus	structural molecule activity	Pf10487, Pf11894	23511	ENSG00000095319.14	NUP188	9	RNA transport		0	134.8	75.1	90.1	58.5789	60.6845	0.434562	0.965303	0.450182
FALSE	High	Master Protein	Q92913	Fibroblast growth factor 13 OS=Homo sapiens GN=FGF13 PE=1 SV=1	0	7.629	7	2	2	2	1	245	27.5	9.91	4.65	2	cell communication;cell organization and biogenesis;cellular component movement;metabolic process;regulation of biological process;response to stimulus;transport	cytoplasm;cytosol;extracellular;membrane;nucleus	enzyme regulator activity;protein binding	Pf00167	2258	ENSG00000129682.15	FGF13	X	Rap1 signaling pathway; MAPK signaling pathway; Breast cancer; Pathways in cancer; Melanoma; Regulation of actin cytoskeleton; Ras signaling pathway; PI3K-Akt signaling pathway	NRF2 pathway; Regulation of Actin Cytoskeleton	0	114.9	108.3	76.8	49.9319	87.5118	0.434568	0.570573	0.761634
FALSE	High	Master Protein	P27635	60S ribosomal protein L10 OS=Homo sapiens GN=RPL10 PE=1 SV=4	0	35.4	42	8	21	8	1	214	24.6	10.08	68	8	cell organization and biogenesis;metabolic process;regulation of biological process;transport	cytosol;endoplasmic reticulum;membrane;nucleus;ribosome	protein binding;RNA binding;structural molecule activity	Pf00252	6134		RPL10	X	Ribosome	Cytoplasmic Ribosomal Proteins	0	120.1	99.6	80.3	52.2074	80.4817	0.4347	0.648687	0.670123
FALSE	High	Master Protein	Q9NYP9	Protein Mis18-alpha OS=Homo sapiens GN=MIS18A PE=1 SV=1	0	6.706	5	1	2	1	1	233	25.8	5.2	3.19	1	cell division;cell organization and biogenesis;regulation of biological process	chromosome;cytosol;nucleus	metal ion binding;protein binding	Pf03226	54069	ENSG00000159055.3	MIS18A	21			0	138.8	68.1	93	60.4644	55.0282	0.435622	1.09879	0.396457
FALSE	High	Master Protein	Q15019	Septin-2 OS=Homo sapiens GN=SEPT2 PE=1 SV=1	0	72.911	54	13	23	13	1	361	41.5	6.6	81.99	13	cell differentiation;cell division;cell organization and biogenesis;regulation of biological process;response to stimulus	chromosome;cytoplasm;cytoskeleton;cytosol;membrane;nucleus	nucleotide binding;protein binding	Pf00071, Pf00735, Pf01926	4735	ENSG00000168385.17	SEPT2	2	Bacterial invasion of epithelial cells		0	105.9	123.1	71	46.161	99.4709	0.435892	0.464065	0.939291
FALSE	High	Master Protein	E9PAV3	Nascent polypeptide-associated complex subunit alpha, muscle-specific form OS=Homo sapiens GN=NACA PE=1 SV=1	0	30.809	3	5	12	4	1	2078	205.3	9.58	35.69	5	metabolic process;regulation of biological process	cytoplasm;nucleus	DNA binding	Pf01849	4666	ENSG00000196531.10	NACA	12			1	127.5	87	85.5	55.5882	70.3003	0.435986	0.790725	0.551375
FALSE	High	Master Protein	Q13418	Integrin-linked protein kinase OS=Homo sapiens GN=ILK PE=1 SV=2	0	34.037	21	10	14	10	1	452	51.4	8.07	33.95	10	cell organization and biogenesis;cell proliferation;cellular component movement;development;metabolic process;regulation of biological process;response to stimulus	cytoplasm;cytosol;membrane	catalytic activity;nucleotide binding;protein binding;signal transducer activity	Pf00023, Pf00069, Pf07714, Pf12796, Pf13606, Pf13637, Pf13857	3611	ENSG00000166333.13	ILK	11	PPAR signaling pathway; Endometrial cancer; Focal adhesion; Bacterial invasion of epithelial cells; Axon guidance	Primary Focal Segmental Glomerulosclerosis FSGS; Focal Adhesion; Factors and pathways affecting insulin-like growth factor (IGF1)-Akt signaling; Eukaryotic Transcription Initiation; Integrin-mediated Cell Adhesion; PPAR signaling pathway	0	108.1	119.4	72.5	47.1362	96.4811	0.436043	0.488554	0.892517
FALSE	High	Master Protein	P27695	DNA-(apurinic or apyrimidinic site) lyase OS=Homo sapiens GN=APEX1 PE=1 SV=2	0	18.323	20	6	7	6	1	318	35.5	8.12	21.23	6	cell organization and biogenesis;cellular homeostasis;metabolic process;regulation of biological process;response to stimulus	cytoplasm;endoplasmic reticulum;mitochondrion;nucleus;ribosome	catalytic activity;DNA binding;metal ion binding;protein binding;RNA binding	Pf03372, Pf14529	328	ENSG00000100823.11	APEX1	14	Base excision repair	Spinal Cord Injury; Human Thyroid Stimulating Hormone (TSH) signaling pathway	0	127.5	86.9	85.6	55.6533	70.2195	0.436496	0.792561	0.550741
FALSE	High	Master Protein	Q09161	Nuclear cap-binding protein subunit 1 OS=Homo sapiens GN=NCBP1 PE=1 SV=1	0	30.141	15	9	10	9	1	790	91.8	6.43	27.34	9	cell organization and biogenesis;metabolic process;regulation of biological process;response to stimulus;transport	cytoplasm;cytosol;mitochondrion;nucleus	protein binding;RNA binding	Pf02854, Pf09088, Pf09090	4686	ENSG00000136937.12	NCBP1	9	Spliceosome; mRNA surveillance pathway; RNA transport	mRNA Processing	0	126.4	88.6	85	55.2632	71.5932	0.437209	0.771905	0.566402
FALSE	High	Master Protein	P07355	Annexin A2 OS=Homo sapiens GN=ANXA2 PE=1 SV=2	0	148.536	71	27	125	27	1	339	38.6	7.75	349.72	27	cell organization and biogenesis;metabolic process;regulation of biological process;response to stimulus;transport	cell surface;cytoplasm;cytosol;endoplasmic reticulum;endosome;extracellular;membrane;nucleus;organelle lumen	enzyme regulator activity;metal ion binding;protein binding;RNA binding	Pf00191	302	ENSG00000182718.16	ANXA2	15		Prostaglandin Synthesis and Regulation	0	92.9	144.7	62.5	40.6347	116.925	0.437402	0.347528	1.25861
FALSE	High	Master Protein	Q15435	Protein phosphatase 1 regulatory subunit 7 OS=Homo sapiens GN=PPP1R7 PE=1 SV=1	0	30.541	34	12	15	12	1	360	41.5	4.91	36.29	12	regulation of biological process	chromosome;cytoplasm;nucleus	enzyme regulator activity;protein binding	Pf12799, Pf13855, Pf14580	5510	ENSG00000115685.14	PPP1R7	2			0	112.2	112.2	75.6	49.1517	90.6632	0.438072	0.542135	0.80805
FALSE	High	Master Protein	P19338	Nucleolin OS=Homo sapiens GN=NCL PE=1 SV=3	0	134.66	43	35	109	34	1	710	76.6	4.7	279.39	35	regulation of biological process;response to stimulus	cytoplasm;membrane;nucleus	DNA binding;nucleotide binding;protein binding;RNA binding	Pf00076, Pf13893, Pf14259	4691	ENSG00000115053.15	NCL	2	Pathogenic Escherichia coli infection	Pathogenic Escherichia coli infection; VEGFA-VEGFR2 Signaling Pathway	1	123.6	93	83.4	54.2229	75.1486	0.438697	0.721542	0.607998
FALSE	High	Master Protein	Q96MW1	Coiled-coil domain-containing protein 43 OS=Homo sapiens GN=CCDC43 PE=1 SV=2	0.001	4.452	4	1	1	1	1	224	25.2	4.92	3.01	1			protein binding		124808	ENSG00000180329.13	CCDC43	17			0	105.5	123.3	71.2	46.291	99.6325	0.438777	0.464618	0.944384
FALSE	High	Master Protein	Q9BRP4	Proteasomal ATPase-associated factor 1 OS=Homo sapiens GN=PAAF1 PE=1 SV=2	0	5.996	5	2	2	2	1	392	42.2	6.32	4.73	2		proteasome	protein binding	Pf00400	80227	ENSG00000175575.12	PAAF1	11			0	121.3	96.7	82	53.3127	78.1384	0.439511	0.682286	0.644175
FALSE	High	Master Protein	P25789	Proteasome subunit alpha type-4 OS=Homo sapiens GN=PSMA4 PE=1 SV=1	0	61.355	59	13	23	13	1	261	29.5	7.72	67.91	13	metabolic process;regulation of biological process;response to stimulus;transport	cytoplasm;cytosol;nucleus;proteasome	catalytic activity;protein binding	Pf00227, Pf10584	5685	ENSG00000041357.15	PSMA4	15	Proteasome	Proteasome Degradation; Exercise-induced Circadian Regulation	0	119.5	99.7	80.8	52.5325	80.5625	0.439603	0.652071	0.674164
FALSE	High	Master Protein	Q12929	Epidermal growth factor receptor kinase substrate 8 OS=Homo sapiens GN=EPS8 PE=1 SV=1	0	17.92	10	6	6	6	1	822	91.8	7.5	14.73	6	cell organization and biogenesis;cell proliferation;cellular component movement;regulation of biological process;response to stimulus	cytoplasm;membrane	protein binding	Pf00018, Pf00640, Pf07653, Pf08416, Pf14604	2059	ENSG00000151491.12	EPS8	12		EGF/EGFR Signaling Pathway	0	119.1	100.3	80.6	52.4025	81.0474	0.439987	0.646566	0.680498
FALSE	High	Master Protein	Q9Y4K3	TNF receptor-associated factor 6 OS=Homo sapiens GN=TRAF6 PE=1 SV=1	0.001	3.617	7	2	2	2	1	522	59.5	6.44	6.33	2	cell differentiation;cell organization and biogenesis;metabolic process;regulation of biological process;response to stimulus	cytoplasm;cytosol;membrane;nucleus	catalytic activity;metal ion binding;motor activity;protein binding	Pf00097, Pf00917, Pf01576, Pf02176, Pf13639, Pf13920, Pf13923, Pf15227	7189	ENSG00000175104.14	TRAF6	11	Chagas disease (American trypanosomiasis); Endocytosis; NOD-like receptor signaling pathway; Osteoclast differentiation; Ubiquitin mediated proteolysis; Epstein-Barr virus infection; Neurotrophin signaling pathway; Leishmaniasis; MAPK signaling pathway; Pathways in cancer; NF-kappa B signaling pathway; Tuberculosis; Pertussis; Toxoplasmosis; Measles; Small cell lung cancer; Toll-like receptor sig…	Simplified Depiction of MYD88 Distinct Input-Output Pathway; Toll-like Receptor Signaling; MAPK and NFkB Signalling Pathways Inhibited by Yersinia YopJ; Photodynamic therapy-induced NF-kB survival signaling; Melatonin metabolism and effects; IL17 signaling pathway; EBV LMP1 signaling; Regulation of toll-like receptor signaling pathway; TGF-beta Signaling Pathway; Toll-like receptor signaling path…	0	92.2	145.4	62.4	40.5697	117.49	0.440018	0.345302	1.2743
FALSE	High	Master Protein	Q9BT92	Trichoplein keratin filament-binding protein OS=Homo sapiens GN=TCHP PE=1 SV=1	0	6.488	2	1	1	1	1	498	61	6.54	4.48	1	cell death;cell organization and biogenesis;regulation of biological process	cytoplasm;cytoskeleton;cytosol;membrane;mitochondrion	protein binding		84260	ENSG00000139437.17	TCHP	12			0	107.5	119.7	72.8	47.3313	96.7235	0.440291	0.489346	0.899754
FALSE	High	Master Protein	P15170	Eukaryotic peptide chain release factor GTP-binding subunit ERF3A OS=Homo sapiens GN=GSPT1 PE=1 SV=1	0	49.771	34	14	20	7	1	499	55.7	5.62	51.69	14	cell organization and biogenesis;metabolic process	cytosol	catalytic activity;nucleotide binding;protein binding;RNA binding	Pf00009, Pf03143, Pf03144	2935	ENSG00000103342.12	GSPT1	16	mRNA surveillance pathway		6	126.3	88.1	85.6	55.6533	71.1892	0.440643	0.781766	0.563651
FALSE	High	Master Protein	Q9NR19	Acetyl-coenzyme A synthetase, cytoplasmic OS=Homo sapiens GN=ACSS2 PE=1 SV=1	0.001	4.592	9	4	4	4	1	701	78.5	6.46	4.13	4	cell organization and biogenesis;metabolic process	cytoplasm;cytosol;organelle lumen	catalytic activity;nucleotide binding	Pf00501, Pf13193	55902	ENSG00000131069.19	ACSS2	20	Propanoate metabolism; Carbon metabolism; Pyruvate metabolism; Glycolysis / Gluconeogenesis; Metabolic pathways	Amino acid conjugation of benzoic acid; Fatty Acid Beta Oxidation; Fatty Acid Biosynthesis	0	112.7	110.8	76.5	49.7368	89.5319	0.441321	0.555521	0.794427
FALSE	High	Master Protein	P22392	Nucleoside diphosphate kinase B OS=Homo sapiens GN=NME2 PE=1 SV=1	0	35.429	72	10	24	6	1	152	17.3	8.41	48.47	10	cell organization and biogenesis;cellular homeostasis;metabolic process;regulation of biological process;response to stimulus;transport	cytoplasm;cytosol;extracellular;membrane;mitochondrion;nucleus;organelle lumen	catalytic activity;DNA binding;metal ion binding;nucleotide binding;protein binding	Pf00334	4831; 654364	ENSG00000243678.11	NME2; NME1-NME2	17	Purine metabolism; Metabolic pathways; Pyrimidine metabolism	Nucleotide Metabolism	5	122.7	94	83.3	54.1579	75.9567	0.441385	0.713011	0.619044
FALSE	High	Master Protein	P53004	Biliverdin reductase A OS=Homo sapiens GN=BLVRA PE=1 SV=2	0	34.369	28	8	12	8	1	296	33.4	6.44	33.12	8	metabolic process	cytoplasm;cytosol	catalytic activity;metal ion binding;protein binding	Pf01408, Pf09166	644	ENSG00000106605.10	BLVRA	7	Porphyrin and chlorophyll metabolism		0	119.5	99.3	81.2	52.7926	80.2393	0.441779	0.657939	0.671459
FALSE	High	Master Protein	P52209	6-phosphogluconate dehydrogenase, decarboxylating OS=Homo sapiens GN=PGD PE=1 SV=3	0	72.305	42	15	31	15	1	483	53.1	7.23	90.55	15	metabolic process	cytoplasm;cytosol;nucleus	catalytic activity	Pf00393, Pf03446	5226	ENSG00000142657.20	PGD	1	Carbon metabolism; Glutathione metabolism; Pentose phosphate pathway; Metabolic pathways	Pentose Phosphate Pathway; NRF2 pathway	0	125.2	89.7	85.1	55.3282	72.482	0.441918	0.763336	0.57893
FALSE	High	Master Protein	P56182	Ribosomal RNA processing protein 1 homolog A OS=Homo sapiens GN=RRP1 PE=1 SV=1	0.001	3.845	3	1	1	1	1	461	52.8	9.33	2.37	1	metabolic process	nucleus	RNA binding	Pf05997	8568	ENSG00000160214.12	RRP1	21			0	144.1	57.8	98.1	63.7802	46.7053	0.442611	1.36559	0.324117
FALSE	High	Master Protein	Q14764	Major vault protein OS=Homo sapiens GN=MVP PE=1 SV=4	0	184.224	51	32	79	32	1	893	99.3	5.48	257.63	32	regulation of biological process;response to stimulus;transport	cytoplasm;cytoskeleton;cytosol;extracellular;membrane;nucleus;organelle lumen	protein binding	Pf01145, Pf01505, Pf11978	9961	ENSG00000013364.18	MVP	16			0	109.5	115.9	74.6	48.5015	93.6529	0.442937	0.517886	0.855278
FALSE	High	Master Protein	Q9BZI7	Regulator of nonsense transcripts 3B OS=Homo sapiens GN=UPF3B PE=1 SV=1	0	9.988	5	1	1	1	1	483	57.7	9.48	6.06	1	metabolic process;regulation of biological process;transport	cytoplasm;cytosol;nucleus	nucleotide binding;protein binding;RNA binding;transporter activity	Pf03467	65109	ENSG00000125351.11	UPF3B	X	mRNA surveillance pathway; RNA transport		0	163.3	25.3	111.4	72.4272	20.4437	0.443523	3.54277	0.125191
FALSE	High	Master Protein	Q6P5R6	60S ribosomal protein L22-like 1 OS=Homo sapiens GN=RPL22L1 PE=1 SV=2	0	19.617	48	4	12	4	1	122	14.6	9.38	35.33	4	metabolic process	ribosome	structural molecule activity	Pf01776	200916	ENSG00000163584.17	RPL22L1	3	Ribosome		0	128.5	83.7	87.8	57.0836	67.6337	0.44423	0.84401	0.526333
FALSE	High	Master Protein	Q9GZZ9	Ubiquitin-like modifier-activating enzyme 5 OS=Homo sapiens GN=UBA5 PE=1 SV=1	0.002	3.385	3	1	1	1	1	404	44.8	4.84	2.85	1	metabolic process;regulation of biological process;response to stimulus	cytoplasm;cytosol;nucleus	catalytic activity;metal ion binding;nucleotide binding;protein binding	Pf00899	79876	ENSG00000081307.12	UBA5	3			0	105.5	122.4	72.1	46.8762	98.9053	0.444324	0.47395	0.937491
FALSE	High	Master Protein	P61163	Alpha-centractin OS=Homo sapiens GN=ACTR1A PE=1 SV=1	0	38.976	28	11	19	11	1	376	42.6	6.64	49.54	11	transport	cytoplasm;cytoskeleton;cytosol	nucleotide binding;protein binding	Pf00022	10121	ENSG00000138107.12	ACTR1A	10			0	114.1	108	78	50.7121	87.2693	0.444453	0.581098	0.76485
FALSE	High	Master Protein	P40123	Adenylyl cyclase-associated protein 2 OS=Homo sapiens GN=CAP2 PE=1 SV=1	0	8.565	7	4	5	3	1	477	52.8	6.37	5.5	4	cell organization and biogenesis;regulation of biological process;response to stimulus	cytoskeleton;membrane	protein binding	Pf01213, Pf07986, Pf08603	10486	ENSG00000112186.11	CAP2	6		Ectoderm Differentiation; Aryl Hydrocarbon Receptor Pathway	0	116.1	104.6	79.4	51.6223	84.522	0.444636	0.610756	0.72801
FALSE	High	Master Protein	P13716	Delta-aminolevulinic acid dehydratase OS=Homo sapiens GN=ALAD PE=1 SV=1	0	4.649	15	2	2	2	1	330	36.3	6.79	6.75	2	cell organization and biogenesis;metabolic process;regulation of biological process;response to stimulus;transport	cytosol;extracellular;nucleus;organelle lumen	catalytic activity;metal ion binding;protein binding	Pf00490	210	ENSG00000148218.15	ALAD	9	Porphyrin and chlorophyll metabolism; Metabolic pathways	Heme Biosynthesis	0	95.9	138.5	65.6	42.6502	111.915	0.444736	0.381095	1.167
FALSE	High	Master Protein	P35270	Sepiapterin reductase OS=Homo sapiens GN=SPR PE=1 SV=1	0	23.037	28	5	5	5	1	261	28	8.05	16.52	5	metabolic process;regulation of biological process	cytoplasm;cytosol	catalytic activity;nucleotide binding	Pf00106	6697	ENSG00000116096.5	SPR	2	Folate biosynthesis; Metabolic pathways		0	122.4	93.8	83.8	54.483	75.795	0.445122	0.71882	0.619241
FALSE	High	Master Protein	P62241	40S ribosomal protein S8 OS=Homo sapiens GN=RPS8 PE=1 SV=2	0	48.981	55	10	22	10	1	208	24.2	10.32	60.3	10	cell organization and biogenesis;metabolic process;transport	cytoplasm;cytosol;endoplasmic reticulum;membrane;nucleus;ribosome	protein binding;RNA binding;structural molecule activity	Pf01201	6202	ENSG00000142937.11	RPS8	1	Ribosome	Cytoplasmic Ribosomal Proteins	0	120.9	96.3	82.8	53.8328	77.8152	0.445267	0.691804	0.643633
FALSE	High	Master Protein	Q12996	Cleavage stimulation factor subunit 3 OS=Homo sapiens GN=CSTF3 PE=1 SV=1	0	18.528	12	7	8	7	1	717	82.9	8.12	17.06	7	metabolic process	nucleus	protein binding;RNA binding	Pf05843	1479	ENSG00000176102.11	CSTF3	11	mRNA surveillance pathway	mRNA Processing	0	130.6	79.9	89.5	58.1889	64.5632	0.44555	0.90127	0.494358
FALSE	High	Master Protein	O15144	Actin-related protein 2/3 complex subunit 2 OS=Homo sapiens GN=ARPC2 PE=1 SV=1	0	36.903	47	13	20	13	1	300	34.3	7.36	49.48	13	cell organization and biogenesis;cellular component movement;regulation of biological process;response to stimulus	cytoplasm;cytoskeleton;cytosol;endosome;membrane	protein binding;structural molecule activity	Pf04045	10109	ENSG00000163466.15	ARPC2	2	Endocytosis; Pathogenic Escherichia coli infection; Salmonella infection; Regulation of actin cytoskeleton; Bacterial invasion of epithelial cells; Fc gamma R-mediated phagocytosis; Shigellosis	Pathogenic Escherichia coli infection	0	109.1	116.1	74.8	48.6316	93.8146	0.445752	0.51838	0.859895
FALSE	High	Master Protein	P16278	Beta-galactosidase OS=Homo sapiens GN=GLB1 PE=1 SV=2	0	7.315	6	3	3	3	1	677	76	6.57	7.82	3	metabolic process;transport	cytoplasm;extracellular;Golgi;organelle lumen;vacuole	catalytic activity;protein binding	Pf01301, Pf02449, Pf13364	2720		GLB1	3	Lysosome; Glycosphingolipid biosynthesis - ganglio series; Galactose metabolism; Glycosaminoglycan degradation; Sphingolipid metabolism; Other glycan degradation; Metabolic pathways	Ectoderm Differentiation	0	92.7	143.7	63.6	41.3498	116.117	0.446061	0.356106	1.25261
FALSE	High	Master Protein	P40925	Malate dehydrogenase, cytoplasmic OS=Homo sapiens GN=MDH1 PE=1 SV=4	0	43.968	48	16	29	16	1	334	36.4	7.36	60.61	16	metabolic process	cytoplasm;cytosol;mitochondrion	catalytic activity;nucleotide binding;protein binding	Pf00056, Pf02866	4190	ENSG00000014641.17	MDH1	2	Citrate cycle (TCA cycle); Carbon metabolism; Pyruvate metabolism; Proximal tubule bicarbonate reclamation; Metabolic pathways; Cysteine and methionine metabolism; Glyoxylate and dicarboxylate metabolism	Sterol Regulatory Element-Binding Proteins (SREBP) signalling; TCA Cycle and Deficiency of Pyruvate Dehydrogenase complex (PDHc); Glycolysis and Gluconeogenesis; Amino Acid metabolism	0	117.8	101.3	80.9	52.5975	81.8554	0.446498	0.642566	0.694868
FALSE	High	Master Protein	Q12873	Chromodomain-helicase-DNA-binding protein 3 OS=Homo sapiens GN=CHD3 PE=1 SV=3	0	12.51	3	6	6	1	1	2000	226.5	7.3	15.93	6	cell organization and biogenesis;metabolic process;regulation of biological process	cytoplasm;cytoskeleton;nucleus	catalytic activity;DNA binding;metal ion binding;nucleotide binding;protein binding;RNA binding	Pf00176, Pf00271, Pf00385, Pf00628, Pf06461, Pf06465, Pf08073, Pf08074, Pf13831	1107	ENSG00000170004.16	CHD3	17			0	115.3	105.4	79.3	51.5573	85.1684	0.447158	0.605357	0.738668
FALSE	High	Master Protein	Q9UJX3	Anaphase-promoting complex subunit 7 OS=Homo sapiens GN=ANAPC7 PE=1 SV=4	0.002	3.446	1	1	1	1	1	599	66.8	5.64	2.77	1	cell division;cell organization and biogenesis;metabolic process;regulation of biological process	cytosol;nucleus	protein binding	Pf00515, Pf07719, Pf09674, Pf13414, Pf13432	51434	ENSG00000196510.12	ANAPC7	12	Ubiquitin mediated proteolysis; Progesterone-mediated oocyte maturation; HTLV-I infection; Oocyte meiosis; Cell cycle		0	113.7	108	78.3	50.9071	87.2693	0.447732	0.583333	0.76754
FALSE	High	Master Protein	Q8TAF3	WD repeat-containing protein 48 OS=Homo sapiens GN=WDR48 PE=1 SV=1	0	4.932	3	2	2	2	1	677	76.2	7.03	3.53	2	metabolic process;regulation of biological process;response to stimulus	cytoplasm;endosome;nucleus;vacuole	catalytic activity;protein binding	Pf00400, Pf11816	57599	ENSG00000114742.13	WDR48	3	Fanconi anemia pathway		0	95.1	139.5	65.5	42.5851	112.723	0.447793	0.377786	1.18531
FALSE	High	Master Protein	Q99447	Ethanolamine-phosphate cytidylyltransferase OS=Homo sapiens GN=PCYT2 PE=1 SV=1	0	12.35	10	3	5	3	1	389	43.8	6.92	13.89	3	metabolic process	membrane	catalytic activity	Pf01467	5833	ENSG00000185813.10	PCYT2	17	Glycerophospholipid metabolism; Metabolic pathways	One carbon metabolism and related pathways; Kennedy pathway	0	112.5	110.1	77.5	50.387	88.9663	0.447884	0.566361	0.790811
FALSE	High	Master Protein	Q9NR09	Baculoviral IAP repeat-containing protein 6 OS=Homo sapiens GN=BIRC6 PE=1 SV=2	0	9.199	0	2	2	2	1	4857	529.9	6.05	5.67	2	cell death;cell division;cell organization and biogenesis;metabolic process;regulation of biological process	cytoplasm;cytoskeleton;endosome;Golgi;membrane	catalytic activity;enzyme regulator activity;protein binding	Pf00179, Pf00653, Pf12356	57448		BIRC6	2	Ubiquitin mediated proteolysis; Apoptosis - multiple species		0	120.4	96.5	83	53.9628	77.9768	0.448196	0.692037	0.647648
FALSE	High	Master Protein	P11908	Ribose-phosphate pyrophosphokinase 2 OS=Homo sapiens GN=PRPS2 PE=1 SV=2	0	36.28	41	10	15	4	1	318	34.7	6.61	40.29	10	metabolic process		catalytic activity;metal ion binding;nucleotide binding;protein binding	Pf00156, Pf13793, Pf14572	5634	ENSG00000101911.12	PRPS2	X	Carbon metabolism; Purine metabolism; Pentose phosphate pathway; Biosynthesis of amino acids; Metabolic pathways	Nucleotide Metabolism	6	116.5	103.1	80.4	52.2724	83.3099	0.448691	0.627446	0.715106
FALSE	High	Master Protein	P60983	Glia maturation factor beta OS=Homo sapiens GN=GMFB PE=1 SV=2	0	17.681	42	5	10	4	1	142	16.7	5.29	26.07	5	metabolic process;regulation of biological process;response to stimulus		enzyme regulator activity;protein binding;signal transducer activity	Pf00241	2764	ENSG00000197045.12	GMFB	14			1	108.8	116	75.1	48.8266	93.7337	0.448774	0.520908	0.861523
FALSE	High	Master Protein	P06703	Protein S100-A6 OS=Homo sapiens GN=S100A6 PE=1 SV=1	0	14.909	46	6	37	6	1	90	10.2	5.48	70	6	cell organization and biogenesis;regulation of biological process;response to stimulus;transport	cytoplasm;cytosol;membrane;nucleus	metal ion binding;protein binding;transporter activity	Pf01023	6277	ENSG00000197956.9	S100A6	1		Gastric cancer network 2; Prostaglandin Synthesis and Regulation	0	101.8	127.9	70.3	45.7059	103.35	0.448977	0.442246	1.01522
FALSE	High	Master Protein	P61088	Ubiquitin-conjugating enzyme E2 N OS=Homo sapiens GN=UBE2N PE=1 SV=1	0	20.829	41	5	11	5	1	152	17.1	6.57	32.69	5	cell organization and biogenesis;metabolic process;regulation of biological process;response to stimulus;transport	cytoplasm;cytosol;nucleus	catalytic activity;nucleotide binding;protein binding;RNA binding	Pf00179, Pf05743, Pf05773	7334	ENSG00000177889.9	UBE2N	12	Ubiquitin mediated proteolysis	Simplified Depiction of MYD88 Distinct Input-Output Pathway; IL-1 signaling pathway; Interleukin-1 Induced Activation of NF-kappa-B	0	122.3	93.2	84.5	54.9381	75.3102	0.449208	0.72949	0.615783
FALSE	High	Master Protein	Q9BRA2	Thioredoxin domain-containing protein 17 OS=Homo sapiens GN=TXNDC17 PE=1 SV=1	0	13.183	27	3	6	3	1	123	13.9	5.52	17.87	3	metabolic process;regulation of biological process;response to stimulus	cytoplasm;cytosol	antioxidant activity;catalytic activity;protein binding	Pf06110, Pf13098	84817	ENSG00000129235.10	TXNDC17	17			0	113.9	107.4	78.7	51.1672	86.7845	0.449229	0.589589	0.761936
FALSE	High	Master Protein	O00560	Syntenin-1 OS=Homo sapiens GN=SDCBP PE=1 SV=1	0	35.017	44	8	10	8	1	298	32.4	7.53	31.28	8	cell communication;cell organization and biogenesis;regulation of biological process;response to stimulus;transport	cytoplasm;cytoskeleton;cytosol;endoplasmic reticulum;extracellular;membrane;nucleus;organelle lumen	protein binding	Pf00595, Pf13180	6386	ENSG00000137575.11	SDCBP	8		Ectoderm Differentiation	0	109.5	114.8	75.7	49.2167	92.7641	0.449468	0.530558	0.847161
FALSE	High	Master Protein	Q13620	Cullin-4B OS=Homo sapiens GN=CUL4B PE=1 SV=4	0	62.805	22	18	19	12	1	913	103.9	7.37	51.65	18	cell organization and biogenesis;metabolic process;regulation of biological process;response to stimulus	cytosol;nucleus	catalytic activity;DNA binding;protein binding	Pf00888, Pf10557	8450	ENSG00000158290.16	CUL4B	X	Ubiquitin mediated proteolysis; Nucleotide excision repair	Mesodermal Commitment Pathway	6	113.2	108.5	78.3	50.9071	87.6734	0.44971	0.580645	0.7745
FALSE	High	Master Protein	O75165	DnaJ homolog subfamily C member 13 OS=Homo sapiens GN=DNAJC13 PE=1 SV=5	0	39.854	7	15	15	15	1	2243	254.3	6.74	29.17	15	cell differentiation;cell organization and biogenesis;regulation of biological process;transport	cytosol;endosome;membrane	protein binding	Pf00226, Pf14237	23317	ENSG00000138246.15	DNAJC13	3			0	114.5	106.4	79.2	51.4923	85.9765	0.449714	0.598911	0.750886
FALSE	High	Master Protein	O95336	6-phosphogluconolactonase OS=Homo sapiens GN=PGLS PE=1 SV=2	0	27.209	44	8	12	8	1	258	27.5	6.05	33.8	8	metabolic process	cytoplasm;cytosol	catalytic activity;protein binding	Pf01182	25796	ENSG00000130313.6	PGLS	19	Carbon metabolism; Pentose phosphate pathway; Metabolic pathways	Pentose Phosphate Pathway	0	115.5	104.6	79.9	51.9474	84.522	0.449761	0.614602	0.731792
FALSE	High	Master Protein	P26639	Threonine--tRNA ligase, cytoplasmic OS=Homo sapiens GN=TARS PE=1 SV=3	0	99.843	38	25	40	25	1	723	83.4	6.67	107.19	25	metabolic process	cytoplasm;cytoskeleton;cytosol	catalytic activity;nucleotide binding;protein binding	Pf00587, Pf02824, Pf03129, Pf07973	6897	ENSG00000113407.13	TARS	5	Aminoacyl-tRNA biosynthesis		0	128.2	83	88.9	57.7988	67.0681	0.450848	0.861792	0.523152
FALSE	High	Master Protein	O95352	Ubiquitin-like modifier-activating enzyme ATG7 OS=Homo sapiens GN=ATG7 PE=1 SV=1	0	8.169	7	4	4	4	1	703	77.9	6.24	9.44	4	cell communication;cell organization and biogenesis;defense response;metabolic process;regulation of biological process;response to stimulus;transport	cytoplasm;cytosol;extracellular;organelle lumen	catalytic activity;protein binding	Pf00899	10533	ENSG00000197548.12	ATG7	3	Autophagy	Nanoparticle triggered autophagic cell death; Senescence and Autophagy in Cancer	0	118.6	99	82.4	53.5728	79.9969	0.45171	0.669685	0.67451
FALSE	High	Master Protein	Q13153	Serine/threonine-protein kinase PAK 1 OS=Homo sapiens GN=PAK1 PE=1 SV=2	0	14.059	8	4	4	1	1	545	60.6	5.76	9.41	4	cell death;cell organization and biogenesis;metabolic process;regulation of biological process;response to stimulus;transport	cytoplasm;cytosol;membrane	catalytic activity;nucleotide binding;protein binding;signal transducer activity	Pf00069, Pf00786, Pf07714, Pf14531	5058	ENSG00000149269.9	PAK1	11	T cell receptor signaling pathway; MAPK signaling pathway; Natural killer cell mediated cytotoxicity; ErbB signaling pathway; Renal cell carcinoma; Focal adhesion; Proteoglycans in cancer; Regulation of actin cytoskeleton; Hippo signaling pathway -multiple species; Ras signaling pathway; Fc gamma R-mediated phagocytosis; Epithelial cell signaling in Helicobacter pylori infection; Chemokine signal…	Signaling of Hepatocyte Growth Factor Receptor; Integrin-mediated Cell Adhesion; Regulation of Actin Cytoskeleton; T-Cell antigen Receptor (TCR) pathway during Staphylococcus aureus infection; Rac1/Pak1/p38/MMP-2 pathway; VEGFA-VEGFR2 Signaling Pathway; EGF/EGFR Signaling Pathway; Fas Ligand (FasL) pathway and Stress induction of Heat Shock Proteins (HSP) regulation; Focal Adhesion; T-Cell antige…	0	102.7	126	71.4	46.4211	101.814	0.452006	0.455939	0.991375
FALSE	High	Master Protein	P62424	60S ribosomal protein L7a OS=Homo sapiens GN=RPL7A PE=1 SV=2	0	59.795	42	10	17	10	1	266	30	10.61	49.78	10	cell organization and biogenesis;metabolic process;transport	cytoplasm;cytosol;membrane;nucleus;ribosome	protein binding;RNA binding;structural molecule activity	Pf01248	6130	ENSG00000280858.2; ENSG00000148303.16	RPL7A	9; CHR_HG2030_PATCH	Ribosome	Cytoplasmic Ribosomal Proteins	0	123.7	90.3	86	55.9133	72.9669	0.452007	0.766284	0.58987
FALSE	High	Master Protein	Q9NWZ3	Interleukin-1 receptor-associated kinase 4 OS=Homo sapiens GN=IRAK4 PE=1 SV=1	0.005	2.847	2	1	1	1	1	460	51.5	5.41	2	1	cellular component movement;defense response;metabolic process;regulation of biological process;response to stimulus	cytoplasm;cytosol;membrane;nucleus	catalytic activity;metal ion binding;nucleotide binding;protein binding	Pf00069, Pf00531, Pf07714	51135	ENSG00000198001.13	IRAK4	12	Chagas disease (American trypanosomiasis); NOD-like receptor signaling pathway; Neurotrophin signaling pathway; Leishmaniasis; NF-kappa B signaling pathway; Tuberculosis; Pertussis; Toxoplasmosis; Measles; Toll-like receptor signaling pathway; Influenza A	Regulation of toll-like receptor signaling pathway; Toll-like receptor signaling pathway; TLR4 Signaling and Tolerance; AGE/RAGE pathway; IL-1 signaling pathway; Toll-like Receptor Signaling; Structural Pathway of Interleukin 1 (IL-1)	0	120.6	95.6	83.9	54.548	77.2495	0.452305	0.706127	0.640543
FALSE	High	Master Protein	Q9UPT5	Exocyst complex component 7 OS=Homo sapiens GN=EXOC7 PE=1 SV=3	0	9.028	4	3	3	3	1	735	83.3	6.79	4.33	3	regulation of biological process;transport	cytoplasm;cytosol;membrane	protein binding	Pf03081	23265	ENSG00000182473.21	EXOC7	17	Insulin signaling pathway	Angiopoietin Like Protein 8 Regulatory Pathway	0	109.9	113.7	76.5	49.7368	91.8752	0.452565	0.541352	0.835989
FALSE	High	Master Protein	P49754	Vacuolar protein sorting-associated protein 41 homolog OS=Homo sapiens GN=VPS41 PE=1 SV=3	0	7.33	3	3	3	3	1	854	98.5	5.85	4.21	3	cell organization and biogenesis;metabolic process;regulation of biological process;transport	cytoskeleton;cytosol;endosome;Golgi;membrane;vacuole	metal ion binding;protein binding	Pf00637	27072	ENSG00000006715.15	VPS41	7			0	118.8	98.6	82.7	53.7678	79.6737	0.452591	0.67485	0.670654
FALSE	High	Master Protein	Q96C01	Protein FAM136A OS=Homo sapiens GN=FAM136A PE=1 SV=1	0	15.861	36	5	5	5	1	138	15.6	7.61	10.29	5		cytoplasm		Pf05811	84908	ENSG00000035141.7	FAM136A	2			0	132.3	75.6	92.1	59.8793	61.0885	0.452602	0.980204	0.461743
FALSE	High	Master Protein	P30040	Endoplasmic reticulum resident protein 29 OS=Homo sapiens GN=ERP29 PE=1 SV=4	0	50.353	51	11	21	11	1	261	29	7.31	66.49	11	metabolic process;regulation of biological process;transport	cell surface;endoplasmic reticulum;membrane;organelle lumen	catalytic activity;protein binding	Pf07749, Pf07912	10961	ENSG00000089248.6	ERP29	12	Protein processing in endoplasmic reticulum		0	102.7	125.8	71.5	46.4861	101.653	0.452639	0.457303	0.989802
FALSE	High	Master Protein	P62195	26S protease regulatory subunit 8 OS=Homo sapiens GN=PSMC5 PE=1 SV=1	0	53.269	39	13	20	12	1	406	45.6	7.55	58.94	13	metabolic process;regulation of biological process;response to stimulus;transport	cytoplasm;cytosol;membrane;nucleus;proteasome	catalytic activity;nucleotide binding;protein binding;RNA binding	Pf00004, Pf00910, Pf01057, Pf01078, Pf05496, Pf06068, Pf06414, Pf07724, Pf07726, Pf07728, Pf13191, Pf13207, Pf13401	5705	ENSG00000087191.12	PSMC5	17	Epstein-Barr virus infection; Proteasome	Proteasome Degradation; Parkin-Ubiquitin Proteasomal System pathway	0	124.7	88.3	87	56.5635	71.3508	0.453596	0.792752	0.572179
FALSE	High	Master Protein	Q15185	Prostaglandin E synthase 3 OS=Homo sapiens GN=PTGES3 PE=1 SV=1	0	32.473	56	8	14	8	1	160	18.7	4.54	27.59	8	cell organization and biogenesis;metabolic process;regulation of biological process;response to stimulus	cytoplasm;cytosol;nucleus	catalytic activity;protein binding	Pf04969	10728	ENSG00000110958.15	PTGES3	12	Arachidonic acid metabolism; Metabolic pathways	Aryl Hydrocarbon Receptor Pathway	0	121.4	93.9	84.7	55.0681	75.8759	0.453609	0.725766	0.625007
FALSE	High	Master Protein	O95816	BAG family molecular chaperone regulator 2 OS=Homo sapiens GN=BAG2 PE=1 SV=1	0	9.77	18	4	8	4	1	211	23.8	6.7	16.46	4	metabolic process;regulation of biological process	cytosol	enzyme regulator activity;nucleotide binding;protein binding	Pf02179	9532	ENSG00000112208.11	BAG2	6	Protein processing in endoplasmic reticulum		0	109.2	114.6	76.2	49.5418	92.6025	0.453679	0.534994	0.848008
FALSE	High	Master Protein	P12956	X-ray repair cross-complementing protein 6 OS=Homo sapiens GN=XRCC6 PE=1 SV=2	0	127.631	56	27	43	27	1	609	69.8	6.64	131.06	27	cell organization and biogenesis;metabolic process;regulation of biological process;response to stimulus;transport	chromosome;cytoplasm;cytosol;extracellular;membrane;nucleus;organelle lumen	catalytic activity;DNA binding;nucleotide binding;protein binding;RNA binding	Pf02037, Pf02735, Pf03730, Pf03731	2547	ENSG00000196419.12	XRCC6	22	Non-homologous end-joining	Non-homologous end joining	0	128.7	81.4	89.9	58.4489	65.7752	0.454149	0.888616	0.511074
FALSE	High	Master Protein	P00568	Adenylate kinase isoenzyme 1 OS=Homo sapiens GN=AK1 PE=1 SV=3	0	24.444	45	10	17	8	1	194	21.6	8.63	36.9	10	metabolic process	cytoplasm;cytosol	catalytic activity;nucleotide binding	Pf00406, Pf06414, Pf13207, Pf13238, Pf13671	203	ENSG00000106992.17	AK1	9	Purine metabolism; Thiamine metabolism; Metabolic pathways		2	110.8	111.8	77.4	50.322	90.3399	0.45417	0.557029	0.815342
FALSE	High	Master Protein	Q6FIF0	AN1-type zinc finger protein 6 OS=Homo sapiens GN=ZFAND6 PE=1 SV=2	0	13.235	16	2	3	2	1	208	22.5	7.2	9.58	2	cell death;cell organization and biogenesis;regulation of biological process;response to stimulus;transport	cytoplasm	DNA binding;metal ion binding;protein binding	Pf01428, Pf01754	54469	ENSG00000086666.18	ZFAND6	15			0	117.6	100.1	82.3	53.5077	80.8858	0.454998	0.661522	0.687804
FALSE	High	Master Protein	P62277	40S ribosomal protein S13 OS=Homo sapiens GN=RPS13 PE=1 SV=2	0	23.321	49	8	14	8	1	151	17.2	10.54	30.24	8	cell organization and biogenesis;metabolic process;regulation of biological process;transport	cytosol;membrane;nucleus;ribosome	protein binding;RNA binding;structural molecule activity	Pf00312, Pf08069	6207	ENSG00000110700.6	RPS13	11	Ribosome	Cytoplasmic Ribosomal Proteins	0	128.6	81.4	90	58.5139	65.7752	0.455007	0.889604	0.511471
FALSE	High	Master Protein	Q9Y285	Phenylalanine--tRNA ligase alpha subunit OS=Homo sapiens GN=FARSA PE=1 SV=3	0	24.845	15	6	8	6	1	508	57.5	7.8	22.02	6	cell organization and biogenesis;metabolic process;regulation of biological process	cytoplasm;cytosol;membrane	catalytic activity;nucleotide binding;protein binding;RNA binding	Pf00152, Pf01409, Pf08279, Pf12802, Pf13463	2193	ENSG00000179115.10	FARSA	19	Aminoacyl-tRNA biosynthesis		0	130.3	78.5	91.2	59.2941	63.4319	0.455058	0.934768	0.486814
FALSE	High	Master Protein	Q71U36	Tubulin alpha-1A chain OS=Homo sapiens GN=TUBA1A PE=1 SV=1	0	199.131	72	25	284	3	1	451	50.1	5.06	942.66	25	cell division;cell organization and biogenesis;transport	cytoplasm;cytoskeleton;cytosol;endosome;membrane;nucleus	catalytic activity;nucleotide binding;protein binding;structural molecule activity	Pf00091, Pf03953	7846	ENSG00000167552.13	TUBA1A	12	Pathogenic Escherichia coli infection; Gap junction; Phagosome; Apoptosis	Pathogenic Escherichia coli infection; Parkin-Ubiquitin Proteasomal System pathway	2	115.5	103.5	81	52.6625	83.6331	0.455953	0.629685	0.724096
FALSE	High	Master Protein	P20674	Cytochrome c oxidase subunit 5A, mitochondrial OS=Homo sapiens GN=COX5A PE=1 SV=2	0.005	2.817	10	1	2	1	1	150	16.8	6.79	4.88	1	metabolic process;transport	membrane;mitochondrion	catalytic activity;metal ion binding;protein binding;transporter activity	Pf02284	9377	ENSG00000178741.11	COX5A	15	Huntington's disease; Parkinson's disease; Alzheimer's disease; Oxidative phosphorylation; Non-alcoholic fatty liver disease (NAFLD); Metabolic pathways; Cardiac muscle contraction	Electron Transport Chain; Arachidonate Epoxygenase / Epoxide Hydrolase	0	91.9	143.5	64.6	42	115.955	0.457018	0.362209	1.26175
FALSE	High	Master Protein	P45877	Peptidyl-prolyl cis-trans isomerase C OS=Homo sapiens GN=PPIC PE=1 SV=1	0.001	4.51	8	2	3	1	1	212	22.7	8.4	6.24	2	metabolic process	cytoplasm	catalytic activity;protein binding	Pf00160	5480	ENSG00000168938.5	PPIC	5			0	74.4	173.3	52.3	34.0031	140.035	0.457031	0.242819	1.88219
FALSE	High	Master Protein	P11940	Polyadenylate-binding protein 1 OS=Homo sapiens GN=PABPC1 PE=1 SV=2	0	105.951	40	23	40	17	1	636	70.6	9.5	107.37	23	metabolic process;regulation of biological process	cytoplasm;cytosol;membrane;nucleus;spliceosomal complex	nucleotide binding;protein binding;RNA binding;translation regulator activity	Pf00076, Pf00658, Pf13893, Pf14259	26986	ENSG00000070756.15	PABPC1	8	RNA degradation; mRNA surveillance pathway; RNA transport	Endoderm Differentiation; Translation Factors	6	115.2	103.9	81	52.6625	83.9563	0.45714	0.627261	0.728788
FALSE	High	Master Protein	P78559	Microtubule-associated protein 1A OS=Homo sapiens GN=MAP1A PE=1 SV=6	0	156.799	21	45	68	44	1	2803	305.3	4.92	174.68	45	cell organization and biogenesis	cytoplasm;cytoskeleton	protein binding;structural molecule activity	Pf12072, Pf12128	4130	ENSG00000166963.12	MAP1A	15			0	103.4	123.9	72.8	47.3313	100.117	0.457749	0.472758	0.968253
FALSE	High	Master Protein	P83916	Chromobox protein homolog 1 OS=Homo sapiens GN=CBX1 PE=1 SV=1	0	20.696	39	4	14	3	1	185	21.4	4.93	37.84	4	regulation of biological process	chromosome;nucleus	protein binding	Pf00385, Pf01393	10951	ENSG00000108468.14	CBX1	17			0	121.4	92.7	85.9	55.8483	74.9062	0.460035	0.745577	0.61702
FALSE	High	Master Protein	Q92598	Heat shock protein 105 kDa OS=Homo sapiens GN=HSPH1 PE=1 SV=1	0	126.246	48	36	51	34	1	858	96.8	5.39	121.94	36	metabolic process;regulation of biological process;response to stimulus;transport	cytoplasm;cytosol;extracellular;nucleus;organelle lumen	enzyme regulator activity;nucleotide binding;protein binding	Pf00012	10808	ENSG00000120694.19	HSPH1	13	Protein processing in endoplasmic reticulum		1	130.7	76.7	92.6	60.2043	61.9774	0.46063	0.971392	0.474196
FALSE	High	Master Protein	P15121	Aldose reductase OS=Homo sapiens GN=AKR1B1 PE=1 SV=3	0	80.012	63	16	38	15	1	316	35.8	6.98	90.14	16	metabolic process;regulation of biological process;response to stimulus	cytoplasm;cytosol;extracellular;vacuole	catalytic activity;protein binding	Pf00248	231	ENSG00000085662.13	AKR1B1	7	Galactose metabolism; Glycerolipid metabolism; Fructose and mannose metabolism; Pentose and glucuronate interconversions; Metabolic pathways	Metapathway biotransformation; Polyol Pathway	1	111.8	108.9	79.3	51.5573	87.9966	0.461156	0.585901	0.787089
FALSE	High	Master Protein	O60443	Non-syndromic hearing impairment protein 5 OS=Homo sapiens GN=DFNA5 PE=1 SV=2	0	26.846	19	8	8	8	1	496	54.5	5.17	18.51	8	cell death;cell differentiation;regulation of biological process	cytoplasm;cytosol;membrane		Pf04598	1687	ENSG00000105928.13	DFNA5	7			0	106	118.8	75.2	48.8916	95.9963	0.461242	0.509308	0.905625
FALSE	High	Master Protein	P52272	Heterogeneous nuclear ribonucleoprotein M OS=Homo sapiens GN=HNRNPM PE=1 SV=3	0	129.033	43	27	53	27	1	730	77.5	8.7	139.33	27	metabolic process;regulation of biological process;response to stimulus	membrane;nucleus;spliceosomal complex	nucleotide binding;protein binding;RNA binding	Pf00076, Pf11532, Pf11608, Pf13893, Pf14259	4670	ENSG00000099783.11	HNRNPM	19	Spliceosome	mRNA Processing	0	123.3	89.2	87.5	56.8885	72.078	0.461383	0.789263	0.584574
FALSE	High	Master Protein	Q96KP4	Cytosolic non-specific dipeptidase OS=Homo sapiens GN=CNDP2 PE=1 SV=2	0	49.079	37	13	14	13	1	475	52.8	5.97	33.79	13	metabolic process	cytoplasm;cytosol	catalytic activity;metal ion binding	Pf01546, Pf07687	55748	ENSG00000133313.14	CNDP2	18	Histidine metabolism; beta-Alanine metabolism; Metabolic pathways; Arginine and proline metabolism		0	123.1	89.5	87.4	56.8235	72.3204	0.461605	0.785719	0.587493
FALSE	High	Master Protein	Q9C0B1	Alpha-ketoglutarate-dependent dioxygenase FTO OS=Homo sapiens GN=FTO PE=1 SV=3	0	31.944	20	8	9	8	1	505	58.2	5.22	23.77	8	metabolic process;regulation of biological process;response to stimulus	nucleus	catalytic activity;metal ion binding	Pf12933, Pf12934	79068	ENSG00000140718.20	FTO	16		FTO Obesity Variant Mechanism	0	110.2	111.3	78.4	50.9721	89.9359	0.462542	0.566761	0.816115
FALSE	High	Master Protein	Q99497	Protein DJ-1 OS=Homo sapiens GN=PARK7 PE=1 SV=2	0	55.174	67	11	24	11	1	189	19.9	6.79	77.25	11	cell communication;cell organization and biogenesis;defense response;metabolic process;regulation of biological process;response to stimulus;transport	chromosome;cytoplasm;cytosol;endoplasmic reticulum;membrane;mitochondrion;nucleus;organelle lumen	antioxidant activity;catalytic activity;DNA binding;enzyme regulator activity;metal ion binding;protein binding;RNA binding	Pf01965, Pf13278	11315	ENSG00000116288.12	PARK7	1	Parkinson's disease	Parkinsons Disease Pathway; Synaptic Vesicle Pathway; Androgen receptor signaling pathway	0	118.7	96.9	84.5	54.9381	78.3	0.462831	0.701636	0.659646
FALSE	High	Master Protein	P49321	Nuclear autoantigenic sperm protein OS=Homo sapiens GN=NASP PE=1 SV=2	0	90.412	35	21	88	20	1	788	85.2	4.3	200.1	21	cell organization and biogenesis;cell proliferation;metabolic process;response to stimulus;transport	cytoplasm;nucleus	protein binding	Pf00515, Pf10516, Pf13414, Pf13424	4678	ENSG00000132780.16	NASP	1			1	120.2	94.2	85.6	55.6533	76.1183	0.463005	0.731142	0.633263
FALSE	High	Master Protein	O43396	Thioredoxin-like protein 1 OS=Homo sapiens GN=TXNL1 PE=1 SV=3	0	37.825	43	9	13	9	1	289	32.2	4.96	36.56	9	cellular homeostasis;metabolic process;regulation of biological process;response to stimulus;transport	cytoplasm;cytosol;nucleus;proteasome	antioxidant activity;catalytic activity	Pf00085, Pf06201, Pf13098	9352	ENSG00000091164.12	TXNL1	18			0	123.7	88.2	88.2	57.3437	71.27	0.46357	0.804598	0.576152
FALSE	High	Master Protein	Q99873	Protein arginine N-methyltransferase 1 OS=Homo sapiens GN=PRMT1 PE=1 SV=2	0	42.421	40	13	18	13	1	361	41.5	5.43	48.98	13	cell organization and biogenesis;metabolic process;regulation of biological process;response to stimulus	cytoplasm;cytosol;nucleus	catalytic activity;DNA binding;nucleotide binding;protein binding;RNA binding	Pf05175, Pf06325, Pf08241, Pf12847, Pf13649, Pf13847	3276		PRMT1	19	FoxO signaling pathway; Glucagon signaling pathway	Interferon type I signaling pathways; mRNA Processing; Energy Metabolism; Tryptophan metabolism	0	122.5	90.1	87.4	56.8235	72.8053	0.463866	0.780487	0.594329
FALSE	High	Master Protein	Q9BSU1	UPF0183 protein C16orf70 OS=Homo sapiens GN=C16orf70 PE=1 SV=1	0	5.927	4	1	1	1	1	422	47.5	7.72	5.17	1			protein binding	Pf03676	80262	ENSG00000125149.11	C16orf70	16			0	104.1	121.6	74.4	48.3715	98.2588	0.464664	0.492287	0.943889
FALSE	High	Master Protein	Q9NVD7	Alpha-parvin OS=Homo sapiens GN=PARVA PE=1 SV=1	0	33.644	25	8	12	6	1	372	42.2	5.95	30.25	8	cell organization and biogenesis;cellular component movement;regulation of biological process;response to stimulus	cytoplasm;cytoskeleton;cytosol;membrane	protein binding	Pf00307	55742		PARVA	11	Focal adhesion	Primary Focal Segmental Glomerulosclerosis FSGS	2	101.9	125.2	72.9	47.3963	101.168	0.465125	0.468492	0.992815
FALSE	High	Master Protein	P15559	NAD(P)H dehydrogenase [quinone] 1 OS=Homo sapiens GN=NQO1 PE=1 SV=1	0	9.917	16	4	4	4	1	274	30.8	8.88	9.94	4	cell communication;metabolic process;regulation of biological process;response to stimulus	cytoplasm;cytosol	antioxidant activity;catalytic activity;protein binding;RNA binding	Pf02525, Pf03358	1728	ENSG00000181019.12	NQO1	16	Ubiquinone and other terpenoid-quinone biosynthesis	Benzene metabolism; NRF2 pathway; Estrogen metabolism; Apoptosis-related network due to altered Notch3 in ovarian cancer; Dopamine metabolism; Transcriptional activation by NRF2; Simplified Interaction Map Between LOXL4 and Oxidative Stress Pathway; Aryl Hydrocarbon Receptor Pathway; Photodynamic therapy-induced NFE2L2 (NRF2) survival signaling; Aryl Hydrocarbon Receptor; Oxidative Stress	0	124	87.2	88.8	57.7337	70.4619	0.465595	0.819361	0.568241
FALSE	High	Master Protein	P27816	Microtubule-associated protein 4 OS=Homo sapiens GN=MAP4 PE=1 SV=3	0	236.519	58	59	98	58	1	1152	120.9	5.43	257.85	59	cell division;cell organization and biogenesis;cellular component movement;regulation of biological process	cytoplasm;cytoskeleton	protein binding;RNA binding;structural molecule activity	Pf00418	4134	ENSG00000047849.21	MAP4	3			1	105.7	118.5	75.7	49.2167	95.7539	0.465626	0.513992	0.905902
FALSE	High	Master Protein	Q9Y617	Phosphoserine aminotransferase OS=Homo sapiens GN=PSAT1 PE=1 SV=2	0	48.965	51	16	19	16	1	370	40.4	7.66	50.08	16	metabolic process	cytoplasm;cytosol	catalytic activity	Pf00266	29968	ENSG00000135069.13	PSAT1	9	Vitamin B6 metabolism; Carbon metabolism; Glycine, serine and threonine metabolism; Biosynthesis of amino acids; Metabolic pathways	Trans-sulfuration and one carbon metabolism	0	142.7	55.1	102.2	66.4458	44.5235	0.465633	1.49238	0.312008
FALSE	High	Master Protein	P61289	Proteasome activator complex subunit 3 OS=Homo sapiens GN=PSME3 PE=1 SV=1	0	39.306	32	8	16	8	1	254	29.5	5.95	46.33	8	cell death;metabolic process;regulation of biological process;response to stimulus;transport	cytoplasm;cytosol;membrane;nucleus;proteasome	enzyme regulator activity;protein binding	Pf02251, Pf02252	10197	ENSG00000131467.10	PSME3	17	Proteasome; Hepatitis C; Antigen processing and presentation	Proteasome Degradation	0	122.3	90.1	87.6	56.9536	72.8053	0.465687	0.782273	0.595301
FALSE	High	Master Protein	Q9UHL4	Dipeptidyl peptidase 2 OS=Homo sapiens GN=DPP7 PE=1 SV=3	0.001	4.365	2	1	1	1	1	492	54.3	6.32	1.95	1	metabolic process;transport	cytosol;extracellular;Golgi;organelle lumen;vacuole	catalytic activity	Pf00561, Pf05577	29952	ENSG00000176978.13	DPP7	9			0	98.5	130.9	70.6	45.9009	105.774	0.465999	0.433954	1.07384
FALSE	High	Master Protein	P49750	YLP motif-containing protein 1 OS=Homo sapiens GN=YLPM1 PE=1 SV=3	0	19.073	5	6	7	6	1	1951	219.8	6.57	14.29	6	metabolic process;regulation of biological process	cytosol;nucleus	protein binding;RNA binding	Pf13207, Pf13671	56252		YLPM1	14			0	115.1	102.2	82.6	53.7028	82.5827	0.466575	0.650291	0.717486
FALSE	High	Master Protein	Q96CN7	Isochorismatase domain-containing protein 1 OS=Homo sapiens GN=ISOC1 PE=1 SV=3	0.009	2.366	5	1	1	1	1	298	32.2	7.39	2.29	1	metabolic process	cytoplasm	catalytic activity;protein binding	Pf00857	51015	ENSG00000066583.11	ISOC1	5			0	116.6	99.7	83.7	54.418	80.5625	0.466706	0.675475	0.690931
FALSE	High	Master Protein	O00429	Dynamin-1-like protein OS=Homo sapiens GN=DNM1L PE=1 SV=2	0	65.257	28	14	19	14	1	736	81.8	6.81	62.69	14	cell death;cell organization and biogenesis;regulation of biological process;response to stimulus;transport	cytoplasm;cytoskeleton;cytosol;endoplasmic reticulum;Golgi;membrane;mitochondrion	catalytic activity;enzyme regulator activity;nucleotide binding;protein binding	Pf00350, Pf01031, Pf02212	10059	ENSG00000087470.17	DNM1L	12	TNF signaling pathway; NOD-like receptor signaling pathway	Synaptic Vesicle Pathway	0	122.8	89	88.2	57.3437	71.9164	0.466968	0.797365	0.585639
FALSE	High	Master Protein	Q9NW13	RNA-binding protein 28 OS=Homo sapiens GN=RBM28 PE=1 SV=3	0	15.199	6	5	5	5	1	759	85.7	9.22	10.12	5	metabolic process	nucleus;spliceosomal complex	nucleotide binding;RNA binding	Pf00076, Pf13893, Pf14259	55131	ENSG00000106344.8	RBM28	7	Ribosome biogenesis in eukaryotes		0	125.7	84	90.3	58.709	67.8762	0.467056	0.864943	0.539985
FALSE	High	Master Protein	O43617	Trafficking protein particle complex subunit 3 OS=Homo sapiens GN=TRAPPC3 PE=1 SV=1	0	20.09	36	6	7	6	1	180	20.3	4.96	17.96	6	cell organization and biogenesis;regulation of biological process;transport	cytosol;endoplasmic reticulum;Golgi;membrane	protein binding	Pf04051	27095	ENSG00000054116.11	TRAPPC3	1			0	119.8	94.1	86.1	55.9783	76.0375	0.467265	0.736194	0.634703
FALSE	High	Master Protein	Q99614	Tetratricopeptide repeat protein 1 OS=Homo sapiens GN=TTC1 PE=1 SV=1	0	24.008	29	7	8	7	1	292	33.5	4.84	21.06	7	metabolic process	cytosol;membrane	protein binding	Pf00515, Pf13371, Pf13414, Pf13432, Pf13525	7265	ENSG00000113312.10	TTC1	5			0	123.1	88.3	88.5	57.5387	71.3508	0.467414	0.80642	0.579616
FALSE	High	Master Protein	Q14157	Ubiquitin-associated protein 2-like OS=Homo sapiens GN=UBAP2L PE=1 SV=2	0	74.61	20	14	21	14	1	1087	114.5	7.11	72.49	14	regulation of biological process	cytoplasm	protein binding;RNA binding	Pf00627, Pf12478, Pf14555	9898	ENSG00000143569.18	UBAP2L	1			0	117.1	98.7	84.2	54.743	79.7545	0.46749	0.686394	0.68108
FALSE	High	Master Protein	Q16181	Septin-7 OS=Homo sapiens GN=SEPT7 PE=1 SV=2	0	46.551	26	11	22	10	1	437	50.6	8.63	55.53	11	cell differentiation;cell division;cell organization and biogenesis;regulation of biological process	chromosome;cytoplasm;cytoskeleton;cytosol;membrane;nucleus	nucleotide binding;protein binding;structural molecule activity	Pf00735, Pf01926, Pf10211	989		SEPT7	7			1	110.2	110.5	79.3	51.5573	89.2895	0.467852	0.577417	0.810249
FALSE	High	Master Protein	P08865	40S ribosomal protein SA OS=Homo sapiens GN=RPSA PE=1 SV=4	0	76.613	56	12	25	12	1	295	32.8	4.87	76.09	12	cell organization and biogenesis;metabolic process;transport	cytoplasm;cytosol;membrane;nucleus;ribosome	protein binding;receptor activity;RNA binding;structural molecule activity	Pf00318	3921	ENSG00000168028.13	RPSA	3	Ribosome	Cytoplasmic Ribosomal Proteins	0	125.3	84.5	90.2	58.644	68.2802	0.468028	0.858872	0.544934
FALSE	High	Master Protein	Q14974	Importin subunit beta-1 OS=Homo sapiens GN=KPNB1 PE=1 SV=2	0	147.118	38	23	48	23	1	876	97.1	4.78	153.93	23	cell organization and biogenesis;cellular component movement;metabolic process;regulation of biological process;response to stimulus;transport	cytoplasm;cytosol;extracellular;membrane;nucleus;organelle lumen	metal ion binding;protein binding;RNA binding;transporter activity	Pf02985, Pf03810, Pf13513, Pf13646	3837	ENSG00000108424.9	KPNB1	17	RNA transport	Sterol Regulatory Element-Binding Proteins (SREBP) signalling	0	124	86.6	89.3	58.0588	69.9771	0.468216	0.829683	0.564331
FALSE	High	Master Protein	Q4KMP7	TBC1 domain family member 10B OS=Homo sapiens GN=TBC1D10B PE=1 SV=3	0	8.545	7	3	3	3	1	808	87.1	9.19	9.39	3	regulation of biological process;response to stimulus;transport	cytoplasm;cytosol;membrane	catalytic activity;enzyme regulator activity;protein binding	Pf00566	26000	ENSG00000169221.13	TBC1D10B	16			0	118.8	95.5	85.7	55.7183	77.1687	0.469009	0.722032	0.649568
FALSE	High	Master Protein	Q16576	Histone-binding protein RBBP7 OS=Homo sapiens GN=RBBP7 PE=1 SV=1	0	28.818	22	9	14	4	1	425	47.8	5.05	32.36	9	cell organization and biogenesis;cell proliferation;development;metabolic process;regulation of biological process;response to stimulus	cytosol;nucleus	catalytic activity;protein binding;RNA binding	Pf00400, Pf12265	5931	ENSG00000102054.17	RBBP7	X		Interactome of polycomb repressive complex 2 (PRC2); Retinoblastoma (RB) in Cancer	5	122.2	89.5	88.3	57.4087	72.3204	0.469793	0.79381	0.59182
FALSE	High	Master Protein	O14907	Tax1-binding protein 3 OS=Homo sapiens GN=TAX1BP3 PE=1 SV=2	0	16.656	19	2	3	2	1	124	13.7	8.48	9.71	2	regulation of biological process;response to stimulus	cytoplasm;cytoskeleton;cytosol;membrane;nucleus	protein binding	Pf00595, Pf13180	30851	ENSG00000213977.7	TAX1BP3	17			0	104.2	120.4	75.4	49.0217	97.2892	0.470458	0.503876	0.933677
FALSE	High	Master Protein	P22626	Heterogeneous nuclear ribonucleoproteins A2/B1 OS=Homo sapiens GN=HNRNPA2B1 PE=1 SV=2	0	115.795	52	18	80	16	1	353	37.4	8.95	206.17	18	metabolic process;regulation of biological process;transport	cytoplasm;extracellular;membrane;nucleus;spliceosomal complex	DNA binding;nucleotide binding;protein binding;RNA binding	Pf00076, Pf13893, Pf14259	3181	ENSG00000122566.20	HNRNPA2B1	7		mRNA Processing	2	121.5	90.4	88.2	57.3437	73.0477	0.471964	0.785017	0.601215
FALSE	High	Master Protein	O00154	Cytosolic acyl coenzyme A thioester hydrolase OS=Homo sapiens GN=ACOT7 PE=1 SV=3	0	8.599	12	3	3	3	1	380	41.8	8.54	7.73	3	metabolic process	cytoplasm;cytosol;mitochondrion	catalytic activity;protein binding	Pf03061	11332	ENSG00000097021.19	ACOT7	1	Fatty acid elongation; Biosynthesis of unsaturated fatty acids		0	114	103.2	82.8	53.8328	83.3907	0.472218	0.645549	0.731497
FALSE	High	Master Protein	P52926	High mobility group protein HMGI-C OS=Homo sapiens GN=HMGA2 PE=1 SV=1	0	32.737	49	7	11	7	1	109	11.8	10.62	32.98	7	cell communication;cell differentiation;cell division;cell organization and biogenesis;cell proliferation;development;metabolic process;regulation of biological process;response to stimulus	chromosome;nucleus	catalytic activity;DNA binding;protein binding		8091	ENSG00000149948.13	HMGA2	12	MicroRNAs in cancer; Transcriptional misregulation in cancer	Mesodermal Commitment Pathway	0	119.5	93.7	86.8	56.4334	75.7142	0.472246	0.745348	0.633592
FALSE	High	Master Protein	P09429	High mobility group protein B1 OS=Homo sapiens GN=HMGB1 PE=1 SV=3	0	45.179	51	9	18	5	1	215	24.9	5.74	51.67	9	cell differentiation;cell organization and biogenesis;cell proliferation;cellular component movement;cellular homeostasis;defense response;metabolic process;regulation of biological process;response to stimulus;transport	cell surface;chromosome;cytoplasm;endosome;extracellular;membrane;nucleus;organelle lumen	catalytic activity;DNA binding;enzyme regulator activity;protein binding;RNA binding	Pf00505, Pf09011	3146	ENSG00000189403.14	HMGB1	13	Base excision repair	DNA Damage Response (only ATM dependent); Retinoblastoma (RB) in Cancer	1	127.6	79.7	92.7	60.2693	64.4015	0.47233	0.935837	0.504714
FALSE	High	Master Protein	P17812	CTP synthase 1 OS=Homo sapiens GN=CTPS1 PE=1 SV=2	0	34.317	19	11	14	11	1	591	66.6	6.46	29.91	11	cell proliferation;metabolic process;response to stimulus	cytosol;membrane	catalytic activity;nucleotide binding;protein binding	Pf00117, Pf06418, Pf07722	1503	ENSG00000171793.13	CTPS1	1	Metabolic pathways; Pyrimidine metabolism		0	117.6	96.9	85.5	55.5882	78.3	0.472689	0.709939	0.665816
FALSE	High	Master Protein	Q92973	Transportin-1 OS=Homo sapiens GN=TNPO1 PE=1 SV=2	0	60.478	26	16	22	12	1	898	102.3	4.98	61.71	16	cellular component movement;regulation of biological process;transport	cytoplasm;cytosol;membrane;nucleus	protein binding;RNA binding;transporter activity	Pf03810, Pf13513, Pf13646	3842	ENSG00000083312.17	TNPO1	5			4	125.3	83.7	91.1	59.2291	67.6337	0.472698	0.875733	0.539775
FALSE	High	Master Protein	P09936	Ubiquitin carboxyl-terminal hydrolase isozyme L1 OS=Homo sapiens GN=UCHL1 PE=1 SV=2	0	70.939	63	12	34	11	1	223	24.8	5.48	118.07	12	cell communication;cell organization and biogenesis;cell proliferation;cellular component movement;metabolic process;regulation of biological process;response to stimulus;transport	cytoplasm;cytosol;endoplasmic reticulum;membrane	catalytic activity;protein binding	Pf01088	7345	ENSG00000154277.12	UCHL1	4	Parkinson's disease	Hepatitis C and Hepatocellular Carcinoma; Parkinsons Disease Pathway; Proteasome Degradation	1	104.9	118.8	76.3	49.6068	95.9963	0.472896	0.516758	0.915122
FALSE	High	Master Protein	Q13310	Polyadenylate-binding protein 4 OS=Homo sapiens GN=PABPC4 PE=1 SV=1	0	69.462	23	14	24	6	1	644	70.7	9.26	69.42	14	coagulation;metabolic process	cytoplasm;cytosol;nucleus	nucleotide binding;protein binding;RNA binding	Pf00076, Pf00658, Pf13893, Pf14259	8761	ENSG00000090621.13	PABPC4	1	RNA degradation; mRNA surveillance pathway; RNA transport		2	121.5	90.1	88.4	57.4737	72.8053	0.473034	0.789417	0.59922
FALSE	High	Master Protein	Q9UBI6	Guanine nucleotide-binding protein G(I)/G(S)/G(O) subunit gamma-12 OS=Homo sapiens GN=GNG12 PE=1 SV=3	0	7.431	38	2	3	2	1	72	8	8.97	8.06	2	regulation of biological process;response to stimulus	membrane	protein binding;signal transducer activity	Pf00631	55970	ENSG00000172380.5	GNG12	1	Dopaminergic synapse; Serotonergic synapse; Glutamatergic synapse; MAPK signaling pathway; Circadian entrainment; Morphine addiction; Pathways in cancer; Regulation of actin cytoskeleton; Retrograde endocannabinoid signaling; GABAergic synapse; Alcoholism; Ras signaling pathway; Chemokine signaling pathway; Cholinergic synapse; PI3K-Akt signaling pathway	Myometrial Relaxation and Contraction Pathways; G Protein Signaling Pathways; Focal Adhesion-PI3K-Akt-mTOR-signaling pathway; Calcium Regulation in the Cardiac Cell; Regulation of Actin Cytoskeleton; Chemokine signaling pathway	0	111	108.2	80.8	52.5325	87.431	0.473266	0.600846	0.787666
FALSE	High	Master Protein	Q9Y5J7	Mitochondrial import inner membrane translocase subunit Tim9 OS=Homo sapiens GN=TIMM9 PE=1 SV=1	0	13.331	38	3	4	3	1	89	10.4	7.21	11.27	3	cell organization and biogenesis;transport	membrane;mitochondrion	metal ion binding;protein binding;transporter activity	Pf02953	26520	ENSG00000100575.13	TIMM9	14			0	130.5	74.5	95	61.7647	60.1997	0.473293	1.026	0.4613
FALSE	High	Master Protein	Q14444	Caprin-1 OS=Homo sapiens GN=CAPRIN1 PE=1 SV=2	0	46.517	16	12	19	12	1	709	78.3	5.25	50.03	12	cell differentiation;regulation of biological process	cytoplasm;cytosol;membrane	protein binding;RNA binding	Pf12287	4076	ENSG00000135387.20	CAPRIN1	11			0	110.8	108.4	80.7	52.4675	87.5926	0.473533	0.598995	0.790547
FALSE	High	Master Protein	Q96PU8	Protein quaking OS=Homo sapiens GN=QKI PE=1 SV=1	0	11.383	16	5	7	4	1	341	37.6	8.56	16.95	5	cell differentiation;development;metabolic process;regulation of biological process;transport	cytoplasm;nucleus	protein binding;RNA binding	Pf00013, Pf13014	9444	ENSG00000112531.16	QKI	6		Exercise-induced Circadian Regulation	0	112.3	105.9	81.8	53.1827	85.5724	0.473577	0.621493	0.761999
FALSE	High	Master Protein	P46937	Transcriptional coactivator YAP1 OS=Homo sapiens GN=YAP1 PE=1 SV=2	0	28.502	25	8	10	8	1	504	54.4	5.17	27.03	8	cell differentiation;cell organization and biogenesis;cell proliferation;metabolic process;regulation of biological process;response to stimulus	cytoplasm;cytosol;membrane;nucleus	DNA binding;protein binding	Pf00397	10413	ENSG00000137693.13	YAP1	11	Hippo signaling pathway; Hippo signaling pathway -multiple species	TGF-beta Signaling Pathway; miR-509-3p alteration of YAP1/ECM axis; Mesodermal Commitment Pathway; Rac1/Pak1/p38/MMP-2 pathway	0	113.9	103	83	53.9628	83.2291	0.473774	0.648365	0.730721
FALSE	High	Master Protein	P61158	Actin-related protein 3 OS=Homo sapiens GN=ACTR3 PE=1 SV=3	0	80.833	52	15	30	15	1	418	47.3	5.88	96.85	15	cell division;cell organization and biogenesis;cellular component movement;regulation of biological process;response to stimulus	cytoplasm;cytoskeleton;cytosol;membrane	nucleotide binding;protein binding;structural molecule activity	Pf00022	10096	ENSG00000115091.11	ACTR3	2		Association Between Physico-Chemical Features and Toxicity Associated Pathways	0	111.7	106.9	81.4	52.9226	86.3805	0.473792	0.612668	0.773326
FALSE	High	Master Protein	P46776	60S ribosomal protein L27a OS=Homo sapiens GN=RPL27A PE=1 SV=2	0	20.535	32	6	11	6	1	148	16.6	11	25	6	cell organization and biogenesis;metabolic process;transport	cytosol;endoplasmic reticulum;membrane;ribosome	protein binding;RNA binding;structural molecule activity	Pf00828	6157	ENSG00000166441.12	RPL27A	11	Ribosome	Cytoplasmic Ribosomal Proteins	0	123.5	86.6	90	58.5139	69.9771	0.473797	0.836187	0.566616
FALSE	High	Master Protein	Q9NVP2	Histone chaperone ASF1B OS=Homo sapiens GN=ASF1B PE=1 SV=1	0	5.458	14	2	2	1	1	202	22.4	4.56	5.11	2	cell differentiation;cell organization and biogenesis;development;metabolic process;regulation of biological process	chromosome;nucleus	protein binding	Pf04729	55723	ENSG00000105011.8	ASF1B	19			0	109.6	110.5	79.9	51.9474	89.2895	0.473972	0.581786	0.814685
FALSE	High	Master Protein	P53582	Methionine aminopeptidase 1 OS=Homo sapiens GN=METAP1 PE=1 SV=2	0	14.131	10	4	6	4	1	386	43.2	7.17	16.85	4	metabolic process;regulation of biological process	cytoplasm;cytosol	catalytic activity;metal ion binding	Pf00557	23173	ENSG00000164024.11	METAP1	4			0	117	97.7	85.3	55.4582	78.9464	0.474002	0.702479	0.674756
FALSE	High	Master Protein	Q8IW35	Centrosomal protein of 97 kDa OS=Homo sapiens GN=CEP97 PE=1 SV=1	0.002	3.179	1	1	1	1	1	865	96.9	5.02	2.88	1	cell organization and biogenesis;regulation of biological process	cytoplasm;cytoskeleton;cytosol	protein binding	Pf12799, Pf13855, Pf14580	79598	ENSG00000182504.10	CEP97	3			0	116.7	98.2	85.1	55.3282	79.3505	0.474106	0.697263	0.679953
FALSE	High	Master Protein	Q53T59	HCLS1-binding protein 3 OS=Homo sapiens GN=HS1BP3 PE=1 SV=1	0	5.706	17	3	3	3	1	392	42.8	5.01	7.92	3	regulation of biological process	endoplasmic reticulum;mitochondrion		Pf00787	64342	ENSG00000118960.12	HS1BP3	2			0	102.3	123	74.7	48.5666	99.3901	0.474746	0.488646	0.971555
FALSE	High	Master Protein	P08237	ATP-dependent 6-phosphofructokinase, muscle type OS=Homo sapiens GN=PFKM PE=1 SV=2	0	63.665	22	13	16	11	1	780	85.1	7.99	47	13	cell organization and biogenesis;cellular homeostasis;metabolic process;regulation of biological process	cytoplasm;cytosol;membrane	catalytic activity;metal ion binding;nucleotide binding;protein binding	Pf00365	5213	ENSG00000152556.15	PFKM	12	Central carbon metabolism in cancer; Carbon metabolism; Galactose metabolism; Fructose and mannose metabolism; Pentose phosphate pathway; AMPK signaling pathway; Glycolysis / Gluconeogenesis; RNA degradation; Biosynthesis of amino acids; Metabolic pathways	Glycolysis and Gluconeogenesis; Insulin Signaling	0	122.6	87.8	89.6	58.2539	70.9467	0.475154	0.821093	0.578685
FALSE	High	Master Protein	P57764	Gasdermin-D OS=Homo sapiens GN=GSDMD PE=1 SV=1	0	15.143	12	4	5	4	1	484	52.8	5.08	13.48	4	cell communication;cell death;cell organization and biogenesis;defense response;regulation of biological process;response to stimulus;transport	cytoplasm;cytosol;extracellular;membrane;organelle lumen	protein binding	Pf04598	79792	ENSG00000278718.3; ENSG00000104518.10	GSDMD	8; CHR_HSCHR8_3_CTG7	NOD-like receptor signaling pathway		0	109.6	110.3	80.1	52.0774	89.1279	0.475159	0.5843	0.81321
FALSE	High	Master Protein	O00339	Matrilin-2 OS=Homo sapiens GN=MATN2 PE=1 SV=4	0	5.163	1	1	1	1	1	956	106.8	6.27	2.71	1	cell organization and biogenesis;cellular component movement;response to stimulus	extracellular	metal ion binding;protein binding	Pf00092, Pf03302, Pf07645, Pf10393, Pf12662, Pf12947, Pf13519, Pf14670	4147	ENSG00000132561.13	MATN2	8			0	115.4	100.2	84.4	54.8731	80.9666	0.475503	0.677725	0.701617
FALSE	High	Master Protein	Q15170	Transcription elongation factor A protein-like 1 OS=Homo sapiens GN=TCEAL1 PE=1 SV=2	0	9.047	23	2	2	2	1	157	18.3	11.21	6	2	metabolic process;regulation of biological process	nucleus		Pf04538	9338		TCEAL1	X			0	150.3	39.7	110	71.517	32.0796	0.475829	2.22936	0.213437
FALSE	High	Master Protein	P54136	Arginine--tRNA ligase, cytoplasmic OS=Homo sapiens GN=RARS PE=1 SV=2	0	64.975	32	18	25	18	1	660	75.3	6.68	70.82	18	metabolic process	cytoplasm;cytosol;membrane;mitochondrion;nucleus	catalytic activity;nucleotide binding;protein binding;RNA binding	Pf00750, Pf03485, Pf05746	5917	ENSG00000113643.8	RARS	5	Aminoacyl-tRNA biosynthesis	Amino Acid metabolism	0	121.1	90.1	88.8	57.7337	72.8053	0.476744	0.792989	0.6012
FALSE	High	Master Protein	P34932	Heat shock 70 kDa protein 4 OS=Homo sapiens GN=HSPA4 PE=1 SV=4	0	208.753	71	46	88	44	1	840	94.3	5.19	263.07	46	cell organization and biogenesis;response to stimulus;transport	cytoplasm;cytosol	nucleotide binding;protein binding	Pf00012, Pf06723	3308	ENSG00000170606.14	HSPA4	5	Antigen processing and presentation	Parkin-Ubiquitin Proteasomal System pathway	2	126.9	79.9	93.2	60.5944	64.5632	0.477497	0.938529	0.508772
FALSE	High	Master Protein	Q01518	Adenylyl cyclase-associated protein 1 OS=Homo sapiens GN=CAP1 PE=1 SV=5	0	91.687	42	16	39	15	1	475	51.9	8.06	107.85	16	cell organization and biogenesis;cellular component movement;regulation of biological process;response to stimulus;transport	cytoplasm;cytoskeleton;extracellular;membrane;organelle lumen	protein binding	Pf01213, Pf07986, Pf08603	10487	ENSG00000131236.16	CAP1	1		Insulin Signaling; Angiopoietin Like Protein 8 Regulatory Pathway	1	111.5	106.5	81.9	53.2477	86.0573	0.477558	0.618747	0.771814
FALSE	High	Master Protein	P17677	Neuromodulin OS=Homo sapiens GN=GAP43 PE=1 SV=1	0	8.994	13	2	4	2	1	238	24.8	4.72	10.44	2	cell differentiation;cell organization and biogenesis;cellular component movement;development;regulation of biological process;response to stimulus	cytoplasm;membrane	protein binding	Pf00612, Pf10580	2596	ENSG00000172020.12	GAP43	3		Spinal Cord Injury; Glial Cell Differentiation	0	109.4	110.1	80.4	52.2724	88.9663	0.47781	0.587554	0.81322
FALSE	High	Master Protein	P51843	Nuclear receptor subfamily 0 group B member 1 OS=Homo sapiens GN=NR0B1 PE=1 SV=2	0	21.25	16	5	5	5	1	470	51.7	8.07	16.26	5	cell differentiation;metabolic process;regulation of biological process;response to stimulus	cytoplasm;membrane;nucleus;ribosome	DNA binding;protein binding;receptor activity;RNA binding;signal transducer activity	Pf00104, Pf14046	190	ENSG00000169297.7	NR0B1	X		Nuclear Receptors	0	123.3	86.1	90.7	58.969	69.5731	0.478257	0.847584	0.564258
FALSE	High	Master Protein	Q13976	cGMP-dependent protein kinase 1 OS=Homo sapiens GN=PRKG1 PE=1 SV=3	0.001	3.455	2	1	1	1	1	671	76.3	6.04	3.08	1	cell organization and biogenesis;cellular component movement;metabolic process;regulation of biological process;response to stimulus	cytoplasm;cytosol;Golgi;membrane	catalytic activity;enzyme regulator activity;nucleotide binding;protein binding	Pf00027, Pf00069, Pf07714, Pf14531	5592	ENSG00000185532.15	PRKG1	10	Vascular smooth muscle contraction; cGMP-PKG signaling pathway; Olfactory transduction; Circadian entrainment; Gap junction; Long-term depression; Salivary secretion; Regulation of lipolysis in adipocytes; Platelet activation	Cardiac Hypertrophic Response; VEGFA-VEGFR2 Signaling Pathway; MicroRNAs in cardiomyocyte hypertrophy	0	119.3	92.9	87.8	57.0836	75.0678	0.478488	0.760427	0.629236
FALSE	High	Master Protein	O60925	Prefoldin subunit 1 OS=Homo sapiens GN=PFDN1 PE=1 SV=2	0	10.664	27	4	5	4	1	122	14.2	6.81	12.3	4	metabolic process;regulation of biological process		protein binding	Pf01920	5201	ENSG00000113068.9	PFDN1	5			0	111	107.3	81.7	53.1176	86.7037	0.478537	0.612634	0.781115
FALSE	High	Master Protein	Q9Y2X3	Nucleolar protein 58 OS=Homo sapiens GN=NOP58 PE=1 SV=1	0	18.656	18	8	9	8	1	529	59.5	8.92	19.58	8	cell growth;metabolic process;transport	cytosol;membrane;nucleus	protein binding;RNA binding	Pf01798, Pf08060, Pf08156	51602	ENSG00000055044.10	NOP58	2	Ribosome biogenesis in eukaryotes		0	133.2	68.7	98.1	63.7802	55.513	0.47883	1.14892	0.416764
FALSE	High	Master Protein	Q12874	Splicing factor 3A subunit 3 OS=Homo sapiens GN=SF3A3 PE=1 SV=1	0	37.774	24	9	16	9	1	501	58.8	5.38	49.7	9	cell organization and biogenesis;metabolic process	nucleus;spliceosomal complex	metal ion binding;protein binding;RNA binding	Pf11931, Pf12108, Pf13297	10946	ENSG00000183431.11	SF3A3	1	Spliceosome	mRNA Processing; Exercise-induced Circadian Regulation	0	128.5	76.8	94.7	61.5697	62.0582	0.479141	0.992128	0.482943
FALSE	High	Master Protein	P13798	Acylamino-acid-releasing enzyme OS=Homo sapiens GN=APEH PE=1 SV=4	0	52.961	26	15	19	15	1	732	81.2	5.48	53.37	15	cell organization and biogenesis;metabolic process;transport	cytoplasm;cytosol;extracellular;membrane	catalytic activity;protein binding;RNA binding	Pf00326, Pf00561, Pf01738, Pf02230, Pf05448, Pf12695, Pf12697	327	ENSG00000164062.12	APEH	3			0	119.3	92.7	88	57.2136	74.9062	0.479578	0.763804	0.627881
FALSE	High	Master Protein	P05204	Non-histone chromosomal protein HMG-17 OS=Homo sapiens GN=HMGN2 PE=1 SV=3	0	10.416	29	3	6	3	1	90	9.4	9.99	8.4	3		chromosome;cytoplasm;nucleus	DNA binding;protein binding;RNA binding		3151	ENSG00000198830.10	HMGN2	1			0	113.9	101.9	84.1	54.678	82.3402	0.480053	0.66405	0.722917
FALSE	High	Master Protein	Q03426	Mevalonate kinase OS=Homo sapiens GN=MVK PE=1 SV=1	0	15.441	20	6	7	6	1	396	42.4	6.46	16.61	6	metabolic process;regulation of biological process	cytoplasm;cytosol	catalytic activity;nucleotide binding;protein binding	Pf00288	4598	ENSG00000110921.13	MVK	12	Peroxisome; Terpenoid backbone biosynthesis; Metabolic pathways	Cholesterol Biosynthesis	0	122.6	86.7	90.6	58.904	70.0579	0.480457	0.840791	0.571435
FALSE	High	Master Protein	Q14019	Coactosin-like protein OS=Homo sapiens GN=COTL1 PE=1 SV=3	0	25.027	57	7	13	7	1	142	15.9	5.67	43.79	7	defense response;response to stimulus;transport	cytoplasm;cytoskeleton;extracellular;nucleus;organelle lumen	protein binding	Pf00241, Pf01453	23406	ENSG00000103187.7	COTL1	16			0	111.8	105.3	82.8	53.8328	85.0876	0.48151	0.632675	0.76107
FALSE	High	Master Protein	Q9NP97	Dynein light chain roadblock-type 1 OS=Homo sapiens GN=DYNLRB1 PE=1 SV=3	0	12.01	51	4	5	4	1	96	10.9	7.25	12.14	4	cellular component movement;response to stimulus;transport	cytoplasm;cytoskeleton;membrane	catalytic activity;motor activity;protein binding	Pf03259	83658	ENSG00000125971.16	DYNLRB1	20			0	101.4	123.5	75.1	48.8266	99.7941	0.481525	0.489274	0.984163
FALSE	High	Master Protein	Q8IV38	Ankyrin repeat and MYND domain-containing protein 2 OS=Homo sapiens GN=ANKMY2 PE=1 SV=1	0	36.259	23	8	10	8	1	441	49.3	6.25	26.12	8	regulation of biological process		metal ion binding;protein binding	Pf00023, Pf01753, Pf12796, Pf13606, Pf13637, Pf13857	57037	ENSG00000106524.8	ANKMY2	7			0	105.2	116.8	78	50.7121	94.3802	0.482054	0.537317	0.89715
FALSE	High	Master Protein	O75821	Eukaryotic translation initiation factor 3 subunit G OS=Homo sapiens GN=EIF3G PE=1 SV=2	0	48.148	34	11	15	11	1	320	35.6	6.13	49.09	11	metabolic process	cytoplasm;cytosol;nucleus	nucleotide binding;protein binding;RNA binding	Pf00076, Pf12353, Pf13893, Pf14259	8666	ENSG00000130811.11	EIF3G	19	RNA transport	Translation Factors	0	123.1	85.6	91.3	59.3591	69.169	0.482203	0.858175	0.561893
FALSE	High	Master Protein	P13797	Plastin-3 OS=Homo sapiens GN=PLS3 PE=1 SV=4	0	112.694	44	27	39	22	1	630	70.8	5.6	116.98	27	cell organization and biogenesis	cytoplasm;cytosol;membrane	metal ion binding;protein binding	Pf00036, Pf00307, Pf13499	5358	ENSG00000102024.17	PLS3	X			5	104.9	117.2	77.9	50.6471	94.7034	0.482813	0.534797	0.902797
FALSE	High	Master Protein	P53396	ATP-citrate synthase OS=Homo sapiens GN=ACLY PE=1 SV=3	0	234.846	56	50	92	50	1	1101	120.8	7.33	253.16	50	metabolic process;regulation of biological process;transport	cytoplasm;cytosol;extracellular;membrane;organelle lumen	catalytic activity;metal ion binding;nucleotide binding;protein binding	Pf00285, Pf00549, Pf02629, Pf08442	47	ENSG00000131473.16	ACLY	17	Citrate cycle (TCA cycle); Metabolic pathways	Amino Acid metabolism; Sterol Regulatory Element-Binding Proteins (SREBP) signalling; Fatty Acid Biosynthesis; TCA Cycle and Deficiency of Pyruvate Dehydrogenase complex (PDHc)	0	106.8	113.7	79.5	51.6873	91.8752	0.483964	0.562582	0.860255
FALSE	High	Master Protein	P23588	Eukaryotic translation initiation factor 4B OS=Homo sapiens GN=EIF4B PE=1 SV=2	0	77.395	29	16	49	16	1	611	69.1	5.73	158.75	16	cell organization and biogenesis;metabolic process;regulation of biological process	cytosol	catalytic activity;nucleotide binding;protein binding;RNA binding	Pf00076, Pf14259	1975	ENSG00000063046.17	EIF4B	12	Proteoglycans in cancer; mTOR signaling pathway; RNA transport; PI3K-Akt signaling pathway	Interferon type I signaling pathways; Focal Adhesion-PI3K-Akt-mTOR-signaling pathway; Translation Factors	0	119	92.4	88.6	57.6037	74.6638	0.484065	0.771508	0.627427
FALSE	High	Master Protein	Q07960	Rho GTPase-activating protein 1 OS=Homo sapiens GN=ARHGAP1 PE=1 SV=1	0	58.273	40	12	19	12	1	439	50.4	6.29	63.19	12	regulation of biological process;response to stimulus;transport	cytoplasm;cytosol;endosome;membrane	enzyme regulator activity;protein binding	Pf00620, Pf00650, Pf13716	392	ENSG00000175220.11	ARHGAP1	11			0	107.4	112.5	80	52.0124	90.9056	0.484287	0.572158	0.846421
FALSE	High	Master Protein	Q9UNM6	26S proteasome non-ATPase regulatory subunit 13 OS=Homo sapiens GN=PSMD13 PE=1 SV=2	0	38.052	39	13	15	13	1	376	42.9	5.81	36.6	13	cell organization and biogenesis;metabolic process;regulation of biological process;response to stimulus;transport	cytosol;extracellular;membrane;nucleus;organelle lumen;proteasome	catalytic activity;protein binding;structural molecule activity	Pf01399	5719	ENSG00000185627.17	PSMD13	11	Epstein-Barr virus infection; Proteasome	Proteasome Degradation; Parkin-Ubiquitin Proteasomal System pathway	0	123.7	84.1	92.2	59.9443	67.957	0.484594	0.882092	0.549369
FALSE	High	Master Protein	Q9NTX5	Ethylmalonyl-CoA decarboxylase OS=Homo sapiens GN=ECHDC1 PE=1 SV=2	0	33.373	46	11	13	11	1	307	33.7	8.21	38.39	11	metabolic process	cytoplasm;cytosol;mitochondrion	catalytic activity	Pf00378	55862	ENSG00000093144.18	ECHDC1	6	Propanoate metabolism	Fatty Acid Biosynthesis	0	124.1	83.4	92.5	60.1393	67.3913	0.484604	0.89239	0.543041
FALSE	High	Master Protein	P04040	Catalase OS=Homo sapiens GN=CAT PE=1 SV=3	0	40.072	22	8	9	8	1	527	59.7	7.39	30.37	8	cell differentiation;cell organization and biogenesis;metabolic process;regulation of biological process;response to stimulus;transport	cytosol;endoplasmic reticulum;extracellular;Golgi;membrane;mitochondrion;organelle lumen;vacuole	antioxidant activity;catalytic activity;metal ion binding;nucleotide binding;protein binding	Pf00199, Pf06628	847	ENSG00000121691.4	CAT	11	Peroxisome; Longevity regulating pathway - multiple species; Carbon metabolism; FoxO signaling pathway; Amyotrophic lateral sclerosis (ALS); Glyoxylate and dicarboxylate metabolism; Tryptophan metabolism; Longevity regulating pathway	Amyotrophic lateral sclerosis (ALS); Oxidative Stress; Selenium Micronutrient Network; DNA Damage Response (only ATM dependent); Tryptophan metabolism; Folate Metabolism	0	99.1	127	73.9	48.0464	102.622	0.484828	0.468187	1.03554
FALSE	High	Master Protein	Q15233	Non-POU domain-containing octamer-binding protein OS=Homo sapiens GN=NONO PE=1 SV=4	0	68.772	45	20	37	18	1	471	54.2	8.95	87.64	20	metabolic process;regulation of biological process;response to stimulus	membrane;nucleus	DNA binding;nucleotide binding;protein binding;RNA binding	Pf00076, Pf08075, Pf13893, Pf14259	4841	ENSG00000147140.15	NONO	X		mRNA Processing	1	119.5	91.3	89.2	57.9938	73.7749	0.485304	0.786091	0.617363
FALSE	High	Master Protein	P55263	Adenosine kinase OS=Homo sapiens GN=ADK PE=1 SV=2	0	45.802	42	11	17	11	1	362	40.5	6.7	47.29	11	metabolic process	cytoplasm;cytosol;nucleus	catalytic activity;metal ion binding;nucleotide binding;RNA binding	Pf00294	132	ENSG00000156110.13	ADK	10	Purine metabolism; Metabolic pathways		0	121.6	87.6	90.8	59.0341	70.7851	0.485477	0.833989	0.582115
FALSE	High	Master Protein	Q96EK6	Glucosamine 6-phosphate N-acetyltransferase OS=Homo sapiens GN=GNPNAT1 PE=1 SV=1	0	11.516	32	4	5	4	1	184	20.7	7.99	14.83	4	metabolic process	cytosol;endosome;Golgi;membrane	catalytic activity;protein binding	Pf00583, Pf13508	64841	ENSG00000100522.8	GNPNAT1	14	Amino sugar and nucleotide sugar metabolism		0	126.2	79.5	94.3	61.3096	64.2399	0.485813	0.954384	0.509033
FALSE	High	Master Protein	O75083	WD repeat-containing protein 1 OS=Homo sapiens GN=WDR1 PE=1 SV=4	0	80.519	36	17	33	17	1	606	66.2	6.65	103.27	17	cell differentiation;cell organization and biogenesis;cellular component movement;metabolic process;regulation of biological process;transport	cytoplasm;cytoskeleton;cytosol;extracellular	protein binding	Pf00400, Pf04762, Pf08662, Pf14783	9948	ENSG00000071127.16	WDR1	4		Hypertrophy Model	0	112.8	102.8	84.5	54.9381	83.0675	0.48704	0.661367	0.736414
FALSE	High	Master Protein	Q96B97	SH3 domain-containing kinase-binding protein 1 OS=Homo sapiens GN=SH3KBP1 PE=1 SV=2	0	46.654	23	11	13	11	1	665	73.1	6.62	35.15	11	cell communication;cell death;cell organization and biogenesis;cellular component movement;metabolic process;regulation of biological process;transport	cytoplasm;cytoskeleton;cytosol;membrane	catalytic activity;protein binding	Pf00018, Pf07653, Pf14604	30011	ENSG00000147010.17	SH3KBP1	X	Endocytosis	EGF/EGFR Signaling Pathway	0	107.1	112.5	80.3	52.2074	90.9056	0.487464	0.574304	0.848792
FALSE	High	Master Protein	Q9BZZ5	Apoptosis inhibitor 5 OS=Homo sapiens GN=API5 PE=1 SV=3	0	62.319	32	14	20	14	1	524	59	7.34	55.12	14	cell death;regulation of biological process	cytoplasm;membrane;nucleus;spliceosomal complex	protein binding;RNA binding	Pf05918, Pf13646	8539	ENSG00000166181.12	API5	11			0	118.7	92.3	89	57.8638	74.583	0.487479	0.775831	0.628332
FALSE	High	Master Protein	P62487	DNA-directed RNA polymerase II subunit RPB7 OS=Homo sapiens GN=POLR2G PE=1 SV=1	0	10.197	21	3	3	3	1	172	19.3	5.54	7.94	3	cell death;metabolic process;regulation of biological process;response to stimulus	nucleus	catalytic activity;DNA binding;protein binding;RNA binding	Pf00575, Pf03876	5436	ENSG00000168002.11	POLR2G	11	Epstein-Barr virus infection; Huntington's disease; Purine metabolism; RNA polymerase; Metabolic pathways; Pyrimidine metabolism	Eukaryotic Transcription Initiation	0	116.8	95.7	87.6	56.9536	77.3303	0.487616	0.736497	0.662075
FALSE	High	Master Protein	Q9BV29	Uncharacterized protein C15orf57 OS=Homo sapiens GN=C15orf57 PE=1 SV=2	0.001	3.548	5	1	1	1	1	185	20.6	4.53	2.73	1			protein binding	Pf14989	90416	ENSG00000128891.15	C15orf57; CCDC32	15			0	108.2	110.7	81.2	52.7926	89.4511	0.487917	0.590184	0.82672
FALSE	High	Master Protein	P48729	Casein kinase I isoform alpha OS=Homo sapiens GN=CSNK1A1 PE=1 SV=2	0	22.215	15	4	6	4	1	337	38.9	9.57	13.9	4	cell division;cell organization and biogenesis;metabolic process;regulation of biological process;response to stimulus;transport	chromosome;cytoplasm;cytoskeleton;cytosol;membrane;nucleus	catalytic activity;nucleotide binding;protein binding	Pf00069, Pf07714	1452	ENSG00000113712.17	CSNK1A1	5	Breast cancer; Wnt signaling pathway; Hedgehog signaling pathway	Wnt/beta-catenin Signaling Pathway in Leukemia; Wnt Signaling Pathway Netpath; Regulation of Wnt/B-catenin Signaling by Small Molecule Compounds; T-Cell Receptor and Co-stimulatory Signaling	0	122.7	85.2	92.1	59.8793	68.8458	0.488014	0.869759	0.561091
FALSE	High	Master Protein	P08758	Annexin A5 OS=Homo sapiens GN=ANXA5 PE=1 SV=2	0	124.265	81	24	112	23	1	320	35.9	5.05	322.5	24	coagulation;regulation of biological process;response to stimulus;transport	cytoplasm;cytosol;extracellular;membrane	enzyme regulator activity;metal ion binding;protein binding	Pf00191	308	ENSG00000164111.14	ANXA5	4		Simplified Interaction Map Between LOXL4 and Oxidative Stress Pathway; Prostaglandin Synthesis and Regulation; Apoptosis-related network due to altered Notch3 in ovarian cancer	1	106.3	113.9	79.8	51.8824	92.0368	0.488075	0.563713	0.865822
FALSE	High	Master Protein	O76021	Ribosomal L1 domain-containing protein 1 OS=Homo sapiens GN=RSL1D1 PE=1 SV=3	0	24.559	20	8	9	8	1	490	54.9	10.13	21.08	8	cell differentiation;metabolic process;regulation of biological process	membrane;nucleus	protein binding;RNA binding	Pf06030, Pf11797	26156	ENSG00000171490.12	RSL1D1	16		Senescence and Autophagy in Cancer	0	128.6	74.8	96.6	62.805	60.4421	0.488374	1.03909	0.470001
FALSE	High	Master Protein	P68032	Actin, alpha cardiac muscle 1 OS=Homo sapiens GN=ACTC1 PE=1 SV=1	0	84.375	35	12	135	2	1	377	42	5.39	359.3	12	cell death;cell organization and biogenesis;cellular component movement;regulation of biological process;response to stimulus	cytoplasm;cytoskeleton;cytosol;membrane	catalytic activity;nucleotide binding;protein binding	Pf00022	70	ENSG00000159251.6	ACTC1	15	Dilated cardiomyopathy; Adrenergic signaling in cardiomyocytes; Cardiac muscle contraction; Hypertrophic cardiomyopathy (HCM)	Striated Muscle Contraction; Cardiac Progenitor Differentiation; Myometrial Relaxation and Contraction Pathways	0	103.1	119.4	77.5	50.387	96.4811	0.48872	0.522247	0.935801
FALSE	High	Master Protein	P62820	Ras-related protein Rab-1A OS=Homo sapiens GN=RAB1A PE=1 SV=3	0	38.202	64	12	26	4	1	205	22.7	6.21	58.71	12	cell organization and biogenesis;cellular component movement;defense response;metabolic process;regulation of biological process;response to stimulus;transport	cytoplasm;cytosol;endoplasmic reticulum;endosome;Golgi;membrane	catalytic activity;nucleotide binding;protein binding	Pf00009, Pf00025, Pf00071, Pf01926, Pf04670, Pf08477, Pf09439	5861	ENSG00000138069.16	RAB1A	2	Legionellosis		0	121.9	86.3	91.8	59.6842	69.7347	0.489616	0.855876	0.572065
FALSE	High	Master Protein	Q641Q2	WASH complex subunit 2A OS=Homo sapiens GN=WASHC2A PE=1 SV=3	0	62.088	18	17	21	4	1	1341	147.1	4.81	52.99	17	transport	cytosol;endosome;membrane		Pf15255	387680	ENSG00000099290.15	FAM21A; WASHC2A	10	Endocytosis		11	116.7	95.3	88	57.2136	77.0071	0.490262	0.742965	0.659872
FALSE	High	Master Protein	O96000	NADH dehydrogenase [ubiquinone] 1 beta subcomplex subunit 10 OS=Homo sapiens GN=NDUFB10 PE=1 SV=3	0	10.016	13	2	2	2	1	172	20.8	8.48	7.15	2	cell organization and biogenesis;metabolic process;transport	membrane;mitochondrion	catalytic activity;protein binding	Pf10249	4716	ENSG00000140990.14	NDUFB10	16	Huntington's disease; Parkinson's disease; Alzheimer's disease; Oxidative phosphorylation; Non-alcoholic fatty liver disease (NAFLD); Metabolic pathways	Electron Transport Chain; Oxidative phosphorylation	0	90.8	140.7	68.5	44.5356	113.693	0.49048	0.39172	1.25212
FALSE	High	Master Protein	Q4G0J3	La-related protein 7 OS=Homo sapiens GN=LARP7 PE=1 SV=1	0	9.497	6	3	3	3	1	582	66.9	9.55	5.8	3	metabolic process	cytosol;nucleus	nucleotide binding;protein binding;RNA binding	Pf00076, Pf05383, Pf08777, Pf13893, Pf14259	51574	ENSG00000174720.15	LARP7	4			0	116.5	95.6	87.9	57.1486	77.2495	0.490546	0.739792	0.663086
FALSE	High	Master Protein	P41252	Isoleucine--tRNA ligase, cytoplasmic OS=Homo sapiens GN=IARS PE=1 SV=2	0	62.811	16	20	25	20	1	1262	144.4	6.15	64.75	20	cell differentiation;metabolic process;regulation of biological process	cytoplasm;cytosol;membrane	catalytic activity;nucleotide binding;protein binding;RNA binding	Pf00133, Pf01406, Pf08264, Pf09334	3376	ENSG00000196305.17	IARS	9	Aminoacyl-tRNA biosynthesis	Amino Acid metabolism	0	123.6	83.2	93.3	60.6594	67.2297	0.490772	0.902271	0.54393
FALSE	High	Master Protein	Q92621	Nuclear pore complex protein Nup205 OS=Homo sapiens GN=NUP205 PE=1 SV=3	0	30.806	6	8	9	8	1	2012	227.8	6.19	28.55	8	cell organization and biogenesis;metabolic process;regulation of biological process;transport	membrane;nucleus	protein binding;structural molecule activity	Pf11894	23165	ENSG00000155561.14	NUP205	7	RNA transport		0	119	91.1	89.9	58.4489	73.6133	0.491167	0.793999	0.618599
FALSE	High	Master Protein	Q00796	Sorbitol dehydrogenase OS=Homo sapiens GN=SORD PE=1 SV=4	0	20.989	22	7	7	7	1	357	38.3	7.97	16.33	7	cellular component movement;metabolic process;response to stimulus	cytosol;membrane;mitochondrion	catalytic activity;metal ion binding;nucleotide binding;protein binding	Pf00107, Pf08240, Pf12847	6652	ENSG00000140263.13	SORD	15	Fructose and mannose metabolism; Pentose and glucuronate interconversions; Metabolic pathways	Polyol Pathway	0	110.9	105.3	83.8	54.483	85.0876	0.49128	0.640316	0.767246
FALSE	High	Master Protein	P15531	Nucleoside diphosphate kinase A OS=Homo sapiens GN=NME1 PE=1 SV=1	0	33.314	70	8	22	4	1	152	17.1	6.19	54.76	8	cell differentiation;cellular homeostasis;metabolic process;regulation of biological process;response to stimulus;transport	cytoplasm;cytosol;membrane;nucleus	catalytic activity;DNA binding;metal ion binding;nucleotide binding;protein binding;RNA binding	Pf00334	4830	ENSG00000239672.7	NME1	17	Purine metabolism; Metabolic pathways; Pyrimidine metabolism		0	124	82.2	93.7	60.9195	66.4217	0.491286	0.917163	0.535659
FALSE	High	Master Protein	C9JLW8	Mapk-regulated corepressor-interacting protein 1 OS=Homo sapiens GN=MCRIP1 PE=1 SV=1	0	10.94	38	4	4	4	1	97	10.9	9.41	7.54	4	regulation of biological process	cytoplasm;nucleus	protein binding	Pf14799	348262	ENSG00000225663.7	FAM195B; MCRIP1	17			0	107.7	110.9	81.4	52.9226	89.6127	0.491389	0.59057	0.832058
FALSE	High	Master Protein	P49848	Transcription initiation factor TFIID subunit 6 OS=Homo sapiens GN=TAF6 PE=1 SV=1	0	11.96	3	2	3	2	1	677	72.6	8.6	8.24	2	metabolic process;regulation of biological process	cytosol;nucleus	DNA binding;protein binding	Pf02969, Pf07571	6878	ENSG00000106290.14	TAF6	7	Basal transcription factors; Herpes simplex infection	Eukaryotic Transcription Initiation	0	129.7	72.2	98.1	63.7802	58.3412	0.491752	1.09323	0.449816
FALSE	High	Master Protein	O75369	Filamin-B OS=Homo sapiens GN=FLNB PE=1 SV=2	0	434.146	44	86	154	75	1	2602	278	5.73	471.45	86	cell differentiation;cell organization and biogenesis;development;regulation of biological process;response to stimulus	cytoplasm;cytoskeleton;cytosol;membrane;nucleus	protein binding;RNA binding	Pf00307, Pf00630	2317	ENSG00000136068.14	FLNB	3	MAPK signaling pathway; Focal adhesion; Proteoglycans in cancer; Salmonella infection	VEGFA-VEGFR2 Signaling Pathway	0	89.7	142.4	67.9	44.1455	115.066	0.492146	0.383653	1.28279
FALSE	High	Master Protein	P46063	ATP-dependent DNA helicase Q1 OS=Homo sapiens GN=RECQL PE=1 SV=3	0	117.826	42	25	37	24	1	649	73.4	7.88	107.58	25	metabolic process;response to stimulus	chromosome;cytoplasm;membrane;nucleus	catalytic activity;DNA binding;nucleotide binding;protein binding	Pf00270, Pf00271, Pf04851, Pf09382	5965	ENSG00000004700.15	RECQL	12			1	111.8	103.4	84.7	55.0681	83.5523	0.492559	0.659085	0.747337
FALSE	High	Master Protein	P30566	Adenylosuccinate lyase OS=Homo sapiens GN=ADSL PE=1 SV=2	0	8.433	4	2	2	2	1	484	54.9	7.11	4.83	2	cell organization and biogenesis;metabolic process;response to stimulus	cytosol;mitochondrion	catalytic activity	Pf00206, Pf10397	158	ENSG00000239900.12	ADSL	22	Purine metabolism; Alanine, aspartate and glutamate metabolism; Metabolic pathways	Nucleotide Metabolism	0	118.9	90.9	90.2	58.644	73.4517	0.493221	0.798402	0.61776
FALSE	High	Master Protein	Q4KWH8	1-phosphatidylinositol 4,5-bisphosphate phosphodiesterase eta-1 OS=Homo sapiens GN=PLCH1 PE=1 SV=1	0.004	2.992	0	1	3	1	1	1693	189.1	7.74	6.34	1	metabolic process;regulation of biological process;response to stimulus	cytoplasm;cytosol;membrane	catalytic activity;metal ion binding;protein binding;signal transducer activity	Pf00036, Pf00168, Pf00387, Pf00388, Pf09279, Pf13499, Pf14788	23007	ENSG00000114805.16	PLCH1	3	Inositol phosphate metabolism; Metabolic pathways	GPR40 PATHWAY; Mesodermal Commitment Pathway	0	82.5	155	62.6	40.6997	125.248	0.49333	0.324954	1.51815
FALSE	High	Master Protein	P08133	Annexin A6 OS=Homo sapiens GN=ANXA6 PE=1 SV=3	0	114.489	52	34	62	34	1	673	75.8	5.6	157.62	34	cell organization and biogenesis;cellular homeostasis;regulation of biological process;response to stimulus;transport	cytoplasm;membrane;mitochondrion	metal ion binding;nucleotide binding;protein binding;transporter activity	Pf00191	309	ENSG00000197043.13	ANXA6	5		Calcium Regulation in the Cardiac Cell; Prostaglandin Synthesis and Regulation	0	89.7	142.2	68.1	44.2755	114.905	0.493596	0.385324	1.28099
FALSE	High	Master Protein	P61201	COP9 signalosome complex subunit 2 OS=Homo sapiens GN=COPS2 PE=1 SV=1	0	17.202	15	6	7	6	1	443	51.6	5.53	17.58	6	cell differentiation;cell organization and biogenesis;cell proliferation;metabolic process;regulation of biological process;response to stimulus	cytoplasm;cytosol;nucleus	protein binding;signal transducer activity	Pf01399, Pf10075	9318	ENSG00000166200.14	COPS2	15			0	118.9	90.8	90.3	58.709	73.3709	0.493768	0.800167	0.617081
FALSE	High	Master Protein	P49368	T-complex protein 1 subunit gamma OS=Homo sapiens GN=CCT3 PE=1 SV=4	0	88.334	48	23	40	23	1	545	60.5	6.49	93.03	23	cell organization and biogenesis;metabolic process;regulation of biological process;transport	cytoplasm;cytoskeleton;cytosol;membrane	nucleotide binding;protein binding;RNA binding	Pf00118	7203	ENSG00000163468.14	CCT3	1			0	123.7	82.3	94	61.1146	66.5025	0.494055	0.918982	0.537611
FALSE	High	Master Protein	P05120	Plasminogen activator inhibitor 2 OS=Homo sapiens GN=SERPINB2 PE=1 SV=2	0	21.935	18	7	11	7	1	415	46.6	5.63	31.98	7	regulation of biological process;response to stimulus	cytoplasm;extracellular;membrane	enzyme regulator activity	Pf00079	5055	ENSG00000197632.8	SERPINB2	18	Complement and coagulation cascades	Senescence and Autophagy in Cancer; Blood Clotting Cascade; Aryl Hydrocarbon Receptor Pathway	0	121.7	85.8	92.5	60.1393	69.3307	0.49416	0.867428	0.569685
FALSE	High	Master Protein	O15344	E3 ubiquitin-protein ligase Midline-1 OS=Homo sapiens GN=MID1 PE=1 SV=1	0	18.38	7	4	6	4	1	667	75.2	6.8	15.56	4	cell organization and biogenesis;regulation of biological process;response to stimulus	cytoplasm;cytoskeleton;cytosol	catalytic activity;metal ion binding;protein binding	Pf00041, Pf00097, Pf00622, Pf00643, Pf13445, Pf13639, Pf13765, Pf13920, Pf13923, Pf14634, Pf15227	4281	ENSG00000101871.14	MID1	X	Ubiquitin mediated proteolysis		0	108.4	109.1	82.5	53.6378	88.1582	0.494813	0.608426	0.813268
FALSE	High	Master Protein	Q8NC51	Plasminogen activator inhibitor 1 RNA-binding protein OS=Homo sapiens GN=SERBP1 PE=1 SV=2	0	59.087	28	10	20	10	1	408	44.9	8.65	56.2	10	regulation of biological process	cytoplasm;cytosol;membrane;nucleus	protein binding;RNA binding	Pf04774	26135	ENSG00000142864.14	SERBP1	1		Apoptosis-related network due to altered Notch3 in ovarian cancer	0	116.2	95.4	88.5	57.5387	77.0879	0.49517	0.746404	0.663407
FALSE	High	Master Protein	Q9NP79	Vacuolar protein sorting-associated protein VTA1 homolog OS=Homo sapiens GN=VTA1 PE=1 SV=1	0	16.16	21	4	4	4	1	307	33.9	6.29	13.61	4	cell communication;cell organization and biogenesis;metabolic process;response to stimulus;transport	cytoplasm;cytosol;endosome;membrane	protein binding	Pf04652	51534	ENSG00000009844.15	VTA1	6	Endocytosis		0	112.6	101.6	85.8	55.7833	82.0978	0.495411	0.679473	0.72911
FALSE	High	Master Protein	P17987	T-complex protein 1 subunit alpha OS=Homo sapiens GN=TCP1 PE=1 SV=1	0	119.117	55	22	46	22	1	556	60.3	6.11	142.31	22	cell organization and biogenesis;metabolic process;regulation of biological process;transport	cytoplasm;cytoskeleton;cytosol;Golgi	nucleotide binding;protein binding;RNA binding	Pf00118	6950	ENSG00000120438.11	TCP1	6			0	125.1	79.4	95.5	62.0898	64.1591	0.496321	0.967747	0.512863
FALSE	High	Master Protein	P55060	Exportin-2 OS=Homo sapiens GN=CSE1L PE=1 SV=3	0	68.707	22	18	27	18	1	971	110.3	5.77	71.62	18	cell death;cell proliferation;transport	cytoplasm;cytosol;membrane;nucleus	protein binding;transporter activity	Pf03378, Pf03810, Pf08506	1434	ENSG00000124207.16	CSE1L	20			0	123.3	82.5	94.2	61.2446	66.6641	0.496712	0.918704	0.540666
FALSE	High	Master Protein	Q9UKD2	mRNA turnover protein 4 homolog OS=Homo sapiens GN=MRTO4 PE=1 SV=2	0	12.661	18	5	5	5	1	239	27.5	8.29	8.7	5	cell organization and biogenesis;metabolic process	cytoplasm;nucleus	protein binding;RNA binding	Pf00466	51154	ENSG00000053372.4	MRTO4	1			0	122.5	83.9	93.6	60.8545	67.7954	0.496771	0.89762	0.553431
FALSE	High	Master Protein	O60264	SWI/SNF-related matrix-associated actin-dependent regulator of chromatin subfamily A member 5 OS=Homo sapiens GN=SMARCA5 PE=1 SV=1	0	5.228	2	3	3	2	1	1052	121.8	8.09	7.07	3	cell organization and biogenesis;metabolic process;regulation of biological process;response to stimulus	chromosome;nucleus	catalytic activity;DNA binding;nucleotide binding;protein binding	Pf00176, Pf00270, Pf00271, Pf04851, Pf09110, Pf09111, Pf11496	8467	ENSG00000153147.5	SMARCA5	4			0	122.4	84	93.6	60.8545	67.8762	0.497177	0.896552	0.554544
FALSE	High	Master Protein	P54819	Adenylate kinase 2, mitochondrial OS=Homo sapiens GN=AK2 PE=1 SV=2	0	39.93	48	10	15	10	1	239	26.5	7.81	43.51	10	metabolic process	membrane;mitochondrion	catalytic activity;nucleotide binding	Pf00406, Pf05191, Pf13207, Pf13671	204	ENSG00000004455.16	AK2	1	Purine metabolism; Thiamine metabolism; Metabolic pathways		0	112.3	101.8	85.9	55.8483	82.2594	0.497313	0.678929	0.732497
FALSE	High	Master Protein	Q13596	Sorting nexin-1 OS=Homo sapiens GN=SNX1 PE=1 SV=3	0	36.713	16	8	10	6	1	522	59	5.15	27.85	8	cell organization and biogenesis;metabolic process;regulation of biological process;transport	cytoplasm;cytosol;endosome;Golgi;membrane;vacuole	protein binding	Pf00787, Pf03700, Pf09325, Pf12128	6642	ENSG00000028528.14	SNX1	15	Endocytosis		0	110.7	104.7	84.7	55.0681	84.6028	0.497454	0.650902	0.764253
FALSE	High	Master Protein	P61313	60S ribosomal protein L15 OS=Homo sapiens GN=RPL15 PE=1 SV=2	0	17.552	22	5	9	5	1	204	24.1	11.62	21.45	5	cell organization and biogenesis;metabolic process;response to stimulus;transport	cytosol;membrane;nucleus;ribosome	protein binding;RNA binding;structural molecule activity	Pf00827	6138	ENSG00000174748.18	RPL15	3	Ribosome	Cytoplasmic Ribosomal Proteins	0	121.8	84.9	93.3	60.6594	68.6034	0.498025	0.884205	0.563246
FALSE	High	Master Protein	P28838	Cytosol aminopeptidase OS=Homo sapiens GN=LAP3 PE=1 SV=3	0	75.034	40	17	26	17	1	519	56.1	7.93	68.01	17	metabolic process	cytoplasm;cytosol;mitochondrion;nucleus	catalytic activity;metal ion binding	Pf00883, Pf02789	51056	ENSG00000002549.12	LAP3	4	Glutathione metabolism; Metabolic pathways; Arginine and proline metabolism		0	112.9	100.6	86.5	56.2384	81.2898	0.498126	0.691826	0.720016
FALSE	High	Master Protein	Q01085	Nucleolysin TIAR OS=Homo sapiens GN=TIAL1 PE=1 SV=1	0	42.82	30	10	13	7	1	375	41.6	7.74	36.95	10	cell death;cell division;defense response;regulation of biological process;response to stimulus	cytoplasm;nucleus;vacuole	DNA binding;nucleotide binding;RNA binding	Pf00076, Pf13893, Pf14259	7073	ENSG00000151923.17	TIAL1	10			3	125	79.2	95.8	62.2848	63.9975	0.498279	0.973238	0.51198
FALSE	High	Master Protein	P61956	Small ubiquitin-related modifier 2 OS=Homo sapiens GN=SUMO2 PE=1 SV=3	0	7.446	23	2	5	2	1	95	10.9	5.5	14.12	2	metabolic process;regulation of biological process;response to stimulus	nucleus	catalytic activity;protein binding;RNA binding	Pf00240, Pf11976	6613	ENSG00000188612.11	SUMO2	17	RNA transport		0	107.6	109.9	82.6	53.7028	88.8046	0.499097	0.604729	0.825322
FALSE	High	Master Protein	Q8IVF2	Protein AHNAK2 OS=Homo sapiens GN=AHNAK2 PE=1 SV=2	0	320.711	38	86	117	85	1	5795	616.2	5.36	308.33	86	cell organization and biogenesis	cytoplasm;cytosol;membrane;nucleus	protein binding		113146	ENSG00000185567.6	AHNAK2	14			0	98.2	126.5	75.4	49.0217	102.218	0.499202	0.479578	1.04092
FALSE	High	Master Protein	Q9BPX3	Condensin complex subunit 3 OS=Homo sapiens GN=NCAPG PE=1 SV=1	0	40.021	15	13	16	13	1	1015	114.3	5.59	38.93	13	cell division;cell organization and biogenesis;metabolic process	chromosome;cytoplasm;cytosol;membrane;nucleus	protein binding	Pf12719, Pf13646	64151	ENSG00000109805.9	NCAPG	4			0	122.9	82.7	94.4	61.3746	66.8257	0.499387	0.918428	0.54374
FALSE	High	Master Protein	Q15427	Splicing factor 3B subunit 4 OS=Homo sapiens GN=SF3B4 PE=1 SV=1	0	8.247	3	1	2	1	1	424	44.4	8.56	6.53	1	metabolic process;regulation of biological process	nucleus;spliceosomal complex	nucleotide binding;protein binding;RNA binding	Pf00076, Pf13893, Pf14259	10262	ENSG00000143368.9	SF3B4	1	Spliceosome	mRNA Processing	0	119.3	89.1	91.7	59.6192	71.9972	0.499742	0.828076	0.603497
FALSE	High	Master Protein	Q13616	Cullin-1 OS=Homo sapiens GN=CUL1 PE=1 SV=2	0	45.709	20	14	17	14	1	776	89.6	8	38.43	14	cell death;cell organization and biogenesis;cell proliferation;cellular homeostasis;metabolic process;regulation of biological process;response to stimulus	cytosol	catalytic activity;protein binding	Pf00888, Pf10557	8454	ENSG00000055130.15	CUL1	7	TGF-beta signaling pathway; Ubiquitin mediated proteolysis; Protein processing in endoplasmic reticulum; Wnt signaling pathway; Oocyte meiosis; Hedgehog signaling pathway; Circadian rhythm; Herpes simplex infection; Cell cycle	Apoptosis-related network due to altered Notch3 in ovarian cancer; TGF-beta Signaling Pathway; Notch Signaling Pathway; Parkin-Ubiquitin Proteasomal System pathway; TNF alpha Signaling Pathway	0	115.7	95.3	89	57.8638	77.0071	0.500119	0.751408	0.665576
FALSE	High	Master Protein	P16152	Carbonyl reductase [NADPH] 1 OS=Homo sapiens GN=CBR1 PE=1 SV=3	0	61.377	51	12	20	10	1	277	30.4	8.32	58.66	12	cell differentiation;metabolic process	cytoplasm;cytosol	catalytic activity	Pf00106, Pf01370, Pf08659, Pf13561	873; 54093	ENSG00000159228.12	CBR1; SETD4	21	Metabolism of xenobiotics by cytochrome P450; Arachidonic acid metabolism; Chemical carcinogenesis; Metabolic pathways	NRF2 pathway	2	116.9	93	90.1	58.5789	75.1486	0.501103	0.779508	0.642845
FALSE	High	Master Protein	O00232	26S proteasome non-ATPase regulatory subunit 12 OS=Homo sapiens GN=PSMD12 PE=1 SV=3	0	47.184	35	16	23	16	1	456	52.9	7.65	60.05	16	metabolic process;regulation of biological process;response to stimulus;transport	cytoplasm;cytosol;extracellular;membrane;organelle lumen;proteasome	catalytic activity;protein binding	Pf01399	5718	ENSG00000197170.9	PSMD12	17	Epstein-Barr virus infection; Proteasome	Proteasome Degradation; Parkin-Ubiquitin Proteasomal System pathway	0	120.6	86.3	93.1	60.5294	69.7347	0.501902	0.867996	0.578231
FALSE	High	Master Protein	P78417	Glutathione S-transferase omega-1 OS=Homo sapiens GN=GSTO1 PE=1 SV=2	0	38.425	59	12	21	12	1	241	27.5	6.6	48.64	12	cellular homeostasis;metabolic process;regulation of biological process;response to stimulus	cytoplasm;cytosol	antioxidant activity;catalytic activity;protein binding	Pf00043, Pf00462, Pf02798, Pf13409, Pf13417, Pf14497	9446	ENSG00000148834.12	GSTO1	10	Glutathione metabolism; Metabolism of xenobiotics by cytochrome P450; Drug metabolism - cytochrome P450; Chemical carcinogenesis; Platinum drug resistance	Myometrial Relaxation and Contraction Pathways; Metapathway biotransformation	0	118	90.9	91.1	59.2291	73.4517	0.501942	0.806368	0.622472
FALSE	High	Master Protein	Q9UL46	Proteasome activator complex subunit 2 OS=Homo sapiens GN=PSME2 PE=1 SV=4	0	29.259	32	6	9	6	1	239	27.4	5.73	31.18	6	metabolic process;regulation of biological process;response to stimulus;transport	cytoplasm;cytosol;membrane;proteasome	enzyme regulator activity;protein binding	Pf02251, Pf02252	5721	ENSG00000100911.15	PSME2	14	Proteasome; Antigen processing and presentation	Proteasome Degradation	0	124.4	79.5	96.1	62.4799	64.2399	0.50225	0.972602	0.516398
FALSE	High	Master Protein	Q9BZF9	Uveal autoantigen with coiled-coil domains and ankyrin repeats OS=Homo sapiens GN=UACA PE=1 SV=2	0	6.811	2	4	4	2	1	1416	162.4	7.03	6.1	4	metabolic process;regulation of biological process;response to stimulus	cytoplasm;cytoskeleton;cytosol;extracellular;nucleus	protein binding	Pf00023, Pf04111, Pf07888, Pf09726, Pf10174, Pf12128, Pf12796, Pf13606, Pf13637, Pf13857	55075	ENSG00000137831.14	UACA	15			0	105.4	113.1	81.5	52.9876	91.3904	0.502729	0.579794	0.867082
FALSE	High	Master Protein	P39748	Flap endonuclease 1 OS=Homo sapiens GN=FEN1 PE=1 SV=1	0	45.958	32	9	14	9	1	380	42.6	8.62	44.5	9	cell organization and biogenesis;metabolic process;regulation of biological process;response to stimulus	membrane;mitochondrion;nucleus	catalytic activity;DNA binding;metal ion binding;protein binding	Pf00752, Pf00867, Pf01367	2237	ENSG00000168496.3	FEN1	11	DNA replication; Non-homologous end-joining; Base excision repair		0	117.2	91.9	90.9	59.0991	74.2598	0.504258	0.795843	0.633616
FALSE	High	Master Protein	Q8WUM4	Programmed cell death 6-interacting protein OS=Homo sapiens GN=PDCD6IP PE=1 SV=1	0	141.577	49	36	65	36	1	868	96	6.52	160.51	36	cell death;cell division;cell organization and biogenesis;regulation of biological process;transport	cytoplasm;cytoskeleton;cytosol;extracellular;membrane	protein binding	Pf03097, Pf08391, Pf13949	10015	ENSG00000170248.13	PDCD6IP	3	Endocytosis		0	107.4	109.3	83.3	54.1579	88.3198	0.504263	0.613202	0.822345
FALSE	High	Master Protein	P52306	Rap1 GTPase-GDP dissociation stimulator 1 OS=Homo sapiens GN=RAP1GDS1 PE=1 SV=3	0	56.032	27	14	18	13	1	607	66.3	5.31	49.12	14	cell organization and biogenesis;cellular homeostasis;regulation of biological process	cytosol;endoplasmic reticulum;mitochondrion	enzyme regulator activity;protein binding	Pf00514	5910	ENSG00000138698.14	RAP1GDS1	4			0	116.9	92.4	90.7	58.969	74.6638	0.50444	0.789794	0.638698
FALSE	High	Master Protein	P51659	Peroxisomal multifunctional enzyme type 2 OS=Homo sapiens GN=HSD17B4 PE=1 SV=3	0	28.563	22	10	10	10	1	736	79.6	8.84	24.36	10	cell differentiation;metabolic process	membrane;mitochondrion;organelle lumen	catalytic activity;protein binding	Pf00106, Pf01575, Pf02036, Pf08659, Pf13452, Pf13561, Pf14864	3295	ENSG00000133835.14	HSD17B4	5	Peroxisome; Metabolic pathways; Primary bile acid biosynthesis	Steroid Biosynthesis	0	111	102.7	86.2	56.0433	82.9867	0.504895	0.675329	0.747628
FALSE	High	Master Protein	P43686	26S protease regulatory subunit 6B OS=Homo sapiens GN=PSMC4 PE=1 SV=2	0	48.293	37	9	17	9	1	418	47.3	5.21	58.25	9	metabolic process;regulation of biological process;response to stimulus;transport	cytoplasm;cytosol;membrane;nucleus;proteasome	catalytic activity;nucleotide binding;protein binding;RNA binding	Pf00004, Pf00006, Pf00910, Pf01057, Pf01078, Pf05496, Pf07724, Pf07726, Pf07728, Pf13191	5704	ENSG00000281221.2; ENSG00000013275.7	PSMC4	19; CHR_HG2021_PATCH	Epstein-Barr virus infection; Proteasome	Proteasome Degradation; Parkin-Ubiquitin Proteasomal System pathway	0	120.5	85.9	93.6	60.8545	69.4115	0.505017	0.876721	0.576029
FALSE	High	Master Protein	Q9H8H0	Nucleolar protein 11 OS=Homo sapiens GN=NOL11 PE=1 SV=1	0	9.188	6	5	5	5	1	719	81.1	6.07	9.91	5	metabolic process;regulation of biological process	nucleus	protein binding;RNA binding	Pf08168	25926	ENSG00000130935.9	NOL11	17			0	118.3	89.8	91.9	59.7492	72.5628	0.505065	0.823413	0.61338
FALSE	High	Master Protein	P33991	DNA replication licensing factor MCM4 OS=Homo sapiens GN=MCM4 PE=1 SV=5	0	85.779	33	21	30	21	1	863	96.5	6.74	91	21	metabolic process	membrane;nucleus	catalytic activity;DNA binding;nucleotide binding;protein binding	Pf00493, Pf07728, Pf14551	4173	ENSG00000104738.16	MCM4	8	DNA replication; Cell cycle	Retinoblastoma (RB) in Cancer; DNA Replication; G1 to S cell cycle control; Gastric Cancer Network 1; Cell Cycle	0	111.2	102.3	86.4	56.1734	82.6635	0.505156	0.679543	0.743377
FALSE	High	Master Protein	P30041	Peroxiredoxin-6 OS=Homo sapiens GN=PRDX6 PE=1 SV=3	0	35.262	42	9	17	9	1	224	25	6.38	45.61	9	cellular homeostasis;metabolic process;regulation of biological process;response to stimulus;transport	cytoplasm;cytosol;extracellular;membrane;nucleus;organelle lumen;vacuole	antioxidant activity;catalytic activity;protein binding	Pf00578, Pf08534, Pf10417	9588	ENSG00000117592.8	PRDX6	1	Metabolic pathways	NRF2 pathway	0	126.5	75.2	98.3	63.9102	60.7653	0.505219	1.05175	0.480358
FALSE	High	Master Protein	Q9H2U2	Inorganic pyrophosphatase 2, mitochondrial OS=Homo sapiens GN=PPA2 PE=1 SV=2	0	17.513	23	7	9	5	1	334	37.9	7.39	18.24	7	metabolic process	cytoplasm;mitochondrion;organelle lumen	catalytic activity;metal ion binding	Pf00719	27068	ENSG00000138777.19	PPA2	4	Oxidative phosphorylation		0	114.9	95.8	89.3	58.0588	77.4111	0.505299	0.750006	0.673726
FALSE	High	Master Protein	Q93052	Lipoma-preferred partner OS=Homo sapiens GN=LPP PE=1 SV=1	0	36.998	20	9	12	9	1	612	65.7	7.37	36.1	9		cytoplasm;cytosol;membrane;nucleus	metal ion binding;protein binding	Pf00412, Pf02318, Pf03154	4026	ENSG00000145012.13	LPP	3			0	109.2	105.9	84.9	55.1981	85.5724	0.505477	0.645046	0.78363
FALSE	High	Master Protein	P55769	NHP2-like protein 1 OS=Homo sapiens GN=SNU13 PE=1 SV=3	0	20.362	31	5	7	5	1	128	14.2	8.46	19.08	5	cell organization and biogenesis;metabolic process	nucleus;spliceosomal complex	protein binding;RNA binding	Pf01248	4809	ENSG00000100138.13	NHP2L1; SNU13	22	Spliceosome; Ribosome biogenesis in eukaryotes	mRNA Processing	0	120.9	85.1	94	61.1146	68.765	0.505497	0.888745	0.568776
FALSE	High	Master Protein	Q00169	Phosphatidylinositol transfer protein alpha isoform OS=Homo sapiens GN=PITPNA PE=1 SV=2	0	14.855	26	7	8	4	1	270	31.8	6.55	17.46	7	cell organization and biogenesis;metabolic process;transport	cytoplasm	transporter activity	Pf02121	5306	ENSG00000174238.14	PITPNA	17			0	106.6	110.5	82.9	53.8978	89.2895	0.505608	0.60363	0.837612
FALSE	High	Master Protein	O14828	Secretory carrier-associated membrane protein 3 OS=Homo sapiens GN=SCAMP3 PE=1 SV=3	0	10.468	7	2	2	2	1	347	38.3	7.64	5.81	2	response to stimulus;transport	membrane	protein binding	Pf04144	10067	ENSG00000116521.10; ENSG00000263290.5	SCAMP3	1; CHR_HSCHR1_2_CTG31			0	123.4	80.6	96	62.4149	65.1288	0.505793	0.95833	0.527786
FALSE	High	Master Protein	Q9Y262	Eukaryotic translation initiation factor 3 subunit L OS=Homo sapiens GN=EIF3L PE=1 SV=1	0	40.954	27	13	16	13	1	564	66.7	6.34	34.93	13	metabolic process	cytoplasm;cytosol;membrane	protein binding;RNA binding	Pf10255	51386	ENSG00000100129.17	EIF3L	22			0	117.2	91.6	91.2	59.2941	74.0173	0.505923	0.801084	0.631547
FALSE	High	Master Protein	P12004	Proliferating cell nuclear antigen OS=Homo sapiens GN=PCNA PE=1 SV=1	0	51.756	64	14	20	14	1	261	28.8	4.69	53.53	14	cell differentiation;cell organization and biogenesis;cell proliferation;cellular homeostasis;metabolic process;regulation of biological process;response to stimulus	nucleus	catalytic activity;DNA binding;enzyme regulator activity;protein binding	Pf00705, Pf02747	5111	ENSG00000132646.10	PCNA	20	Hepatitis B; DNA replication; Mismatch repair; Base excision repair; HTLV-I infection; Nucleotide excision repair; Cell cycle	G1 to S cell cycle control; Primary Focal Segmental Glomerulosclerosis FSGS; Retinoblastoma (RB) in Cancer; DNA Replication; Cell Cycle; Oxidative Damage; Mismatch repair; Senescence and Autophagy in Cancer; EGF/EGFR Signaling Pathway	0	119.7	87.1	93.2	60.5944	70.3811	0.506219	0.860947	0.587979
FALSE	High	Master Protein	Q6NXE6	Armadillo repeat-containing protein 6 OS=Homo sapiens GN=ARMC6 PE=1 SV=2	0	27.519	19	9	9	9	1	501	54.1	6.24	22.57	9	cell differentiation	cytosol	protein binding	Pf00514	93436	ENSG00000105676.13	ARMC6	19			0	123.1	81	95.9	62.3498	65.452	0.506498	0.952604	0.531698
FALSE	High	Master Protein	Q9Y266	Nuclear migration protein nudC OS=Homo sapiens GN=NUDC PE=1 SV=1	0	72.74	47	16	27	16	1	331	38.2	5.38	69.01	16	cell division;cell organization and biogenesis;cell proliferation;development;metabolic process	cytoplasm;cytoskeleton;cytosol;nucleus	protein binding	Pf04969, Pf14050	10726	ENSG00000090273.13	NUDC	1			0	124.9	77.7	97.4	63.3251	62.7854	0.507006	1.00859	0.502686
FALSE	High	Master Protein	P40937	Replication factor C subunit 5 OS=Homo sapiens GN=RFC5 PE=1 SV=1	0	7.363	5	2	3	2	1	340	38.5	7.2	7.08	2	cell organization and biogenesis;metabolic process;regulation of biological process;response to stimulus	nucleus	catalytic activity;DNA binding;nucleotide binding;protein binding	Pf00004, Pf03215, Pf05496, Pf06068, Pf08542, Pf13086, Pf13173, Pf13177, Pf13401, Pf13479	5985	ENSG00000111445.13	RFC5	12	DNA replication; Mismatch repair; Nucleotide excision repair	DNA Replication; Retinoblastoma (RB) in Cancer	0	114.6	96	89.4	58.1238	77.5728	0.507189	0.749282	0.6769
FALSE	High	Master Protein	Q9Y606	tRNA pseudouridine synthase A, mitochondrial OS=Homo sapiens GN=PUS1 PE=1 SV=3	0	9.421	6	2	2	2	1	427	47.4	8.41	3.79	2	cell organization and biogenesis;metabolic process	mitochondrion;nucleus;organelle lumen	catalytic activity;RNA binding	Pf01416	80324	ENSG00000177192.13	PUS1	12			0	103.8	115.2	81	52.6625	93.0873	0.507346	0.565733	0.896795
FALSE	High	Master Protein	O00487	26S proteasome non-ATPase regulatory subunit 14 OS=Homo sapiens GN=PSMD14 PE=1 SV=1	0	9.683	20	5	7	5	1	310	34.6	6.52	19.52	5	metabolic process;regulation of biological process;response to stimulus;transport	cytoplasm;cytosol;extracellular;nucleus;organelle lumen;proteasome	catalytic activity;enzyme regulator activity;metal ion binding;nucleotide binding;protein binding	Pf01398, Pf13012, Pf14464	10213	ENSG00000115233.11	PSMD14	2	Epstein-Barr virus infection; Proteasome	Parkin-Ubiquitin Proteasomal System pathway	0	122.2	82.3	95.4	62.0248	66.5025	0.507568	0.932669	0.54421
FALSE	High	Master Protein	O43390	Heterogeneous nuclear ribonucleoprotein R OS=Homo sapiens GN=HNRNPR PE=1 SV=1	0	93.818	38	22	34	14	1	633	70.9	8.13	93.98	22	metabolic process;regulation of biological process	cytoplasm;endoplasmic reticulum;nucleus;spliceosomal complex	nucleotide binding;protein binding;RNA binding	Pf00076, Pf13893, Pf14259	10236	ENSG00000282958.1; ENSG00000125944.18	HNRNPR	1; CHR_HSCHR1_4_CTG3		mRNA Processing	0	120.8	84.8	94.4	61.3746	68.5226	0.508068	0.895684	0.56724
FALSE	High	Master Protein	P49915	GMP synthase [glutamine-hydrolyzing] OS=Homo sapiens GN=GMPS PE=1 SV=1	0	71.366	39	19	28	19	1	693	76.7	6.87	74.5	19	metabolic process	cytoplasm;cytosol	catalytic activity;nucleotide binding	Pf00117, Pf00733, Pf00958, Pf01171, Pf02540, Pf03054, Pf06508, Pf07722	8833	ENSG00000163655.15	GMPS	3	Purine metabolism; Metabolic pathways; Drug metabolism - other enzymes		0	116.3	92.8	90.9	59.0991	74.987	0.508161	0.788124	0.644772
FALSE	High	Master Protein	Q15652	Probable JmjC domain-containing histone demethylation protein 2C OS=Homo sapiens GN=JMJD1C PE=1 SV=2	0	11.122	2	4	5	4	1	2540	284.3	7.87	6.23	4	cell organization and biogenesis;coagulation;metabolic process;regulation of biological process	chromosome;nucleus	catalytic activity;DNA binding;metal ion binding;protein binding	Pf02373	221037	ENSG00000171988.18	JMJD1C	10	Transcriptional misregulation in cancer	Pathways Affected in Adenoid Cystic Carcinoma	0	109.6	104.5	85.9	55.8483	84.4412	0.509565	0.661387	0.770449
FALSE	High	Master Protein	Q13200	26S proteasome non-ATPase regulatory subunit 2 OS=Homo sapiens GN=PSMD2 PE=1 SV=3	0	109.658	38	29	48	29	1	908	100.1	5.2	121.74	29	metabolic process;regulation of biological process;response to stimulus;transport	cytoplasm;cytosol;extracellular;membrane;nucleus;organelle lumen;proteasome	catalytic activity;enzyme regulator activity;nucleotide binding;protein binding	Pf01851	5708	ENSG00000175166.16	PSMD2	3	Epstein-Barr virus infection; Proteasome	TNF alpha Signaling Pathway; Parkin-Ubiquitin Proteasomal System pathway; Proteasome Degradation	0	123.1	80.3	96.6	62.805	64.8864	0.510195	0.967922	0.527103
FALSE	High	Master Protein	Q7L014	Probable ATP-dependent RNA helicase DDX46 OS=Homo sapiens GN=DDX46 PE=1 SV=2	0	63.999	20	19	23	19	1	1031	117.3	9.29	47.55	19	metabolic process;regulation of biological process	membrane;nucleus	catalytic activity;nucleotide binding;RNA binding	Pf00270, Pf00271	9879	ENSG00000145833.15	DDX46	5	Spliceosome		0	117.1	91	91.9	59.7492	73.5325	0.510241	0.812555	0.627946
FALSE	High	Master Protein	Q96HN2	Adenosylhomocysteinase 3 OS=Homo sapiens GN=AHCYL2 PE=1 SV=1	0	21.131	13	9	13	2	1	611	66.7	7.36	19.73	9	metabolic process;transport	cytoplasm;cytosol;endoplasmic reticulum	catalytic activity;nucleotide binding;protein binding	Pf00670, Pf01262, Pf02254, Pf02826, Pf05221	23382	ENSG00000158467.16	AHCYL2	7	Metabolic pathways; Cysteine and methionine metabolism	Trans-sulfuration and one carbon metabolism; One Carbon Metabolism	0	102.8	116.5	80.7	52.4675	94.1378	0.510384	0.557348	0.915737
FALSE	High	Master Protein	Q9UJ70	N-acetyl-D-glucosamine kinase OS=Homo sapiens GN=NAGK PE=1 SV=4	0	16.65	16	5	6	5	1	344	37.4	6.24	15.37	5	metabolic process	cytosol	catalytic activity;nucleotide binding;protein binding	Pf01869	55577	ENSG00000124357.12	NAGK	2	Amino sugar and nucleotide sugar metabolism; Metabolic pathways		0	102.5	117	80.5	52.3375	94.5418	0.510609	0.553591	0.922359
FALSE	High	Master Protein	P52597	Heterogeneous nuclear ribonucleoprotein F OS=Homo sapiens GN=HNRNPF PE=1 SV=3	0	78.192	46	11	68	10	1	415	45.6	5.58	170.66	11	metabolic process;regulation of biological process;response to stimulus	cytosol;membrane;nucleus;spliceosomal complex	nucleotide binding;protein binding;RNA binding	Pf00076, Pf08080, Pf14259	3185	ENSG00000169813.16	HNRNPF	10		Mecp2 and Associated Rett Syndrome	1	119.4	86.7	93.8	60.9845	70.0579	0.510758	0.870487	0.58675
FALSE	High	Master Protein	Q8TEQ6	Gem-associated protein 5 OS=Homo sapiens GN=GEMIN5 PE=1 SV=3	0	12.819	3	4	4	4	1	1508	168.5	6.62	8.52	4	cell organization and biogenesis;metabolic process;regulation of biological process;transport	cytoplasm;cytosol;membrane;nucleus	protein binding;RNA binding	Pf00400	25929	ENSG00000082516.8	GEMIN5	5	RNA transport		0	122.8	80.6	96.5	62.7399	65.1288	0.510912	0.963321	0.530365
FALSE	High	Master Protein	Q9UI47	Catenin alpha-3 OS=Homo sapiens GN=CTNNA3 PE=1 SV=2	0	6.761	3	2	2	1	1	895	99.7	6.16	5.81	2	regulation of biological process	cytoplasm;cytoskeleton	protein binding	Pf01044	29119	ENSG00000183230.16	CTNNA3	10	Arrhythmogenic right ventricular cardiomyopathy (ARVC); Tight junction; Hippo signaling pathway; Endometrial cancer; Pathways in cancer; Adherens junction; Leukocyte transendothelial migration; Bacterial invasion of epithelial cells	Arrhythmogenic Right Ventricular Cardiomyopathy	0	76	164.1	59.8	38.8793	132.601	0.511569	0.293205	1.74475
FALSE	High	Master Protein	P22234	Multifunctional protein ADE2 OS=Homo sapiens GN=PAICS PE=1 SV=3	0	70.715	45	19	34	19	1	425	47	7.23	95.35	19	metabolic process	cytoplasm;cytosol;membrane	catalytic activity;nucleotide binding;protein binding	Pf00731, Pf01259	10606	ENSG00000128050.8	PAICS	4	Purine metabolism; Metabolic pathways		0	114.2	95.8	89.9	58.4489	77.4111	0.511812	0.755045	0.677856
FALSE	High	Master Protein	P54920	Alpha-soluble NSF attachment protein OS=Homo sapiens GN=NAPA PE=1 SV=3	0	68.946	57	15	24	15	1	295	33.2	5.36	55.97	15	cell communication;cell differentiation;cell organization and biogenesis;regulation of biological process;transport	cytosol;membrane	protein binding	Pf14938	8775	ENSG00000105402.7	NAPA	19	Synaptic vesicle cycle	Synaptic Vesicle Pathway	0	105.9	110.7	83.4	54.2229	89.4511	0.51202	0.606174	0.844675
FALSE	High	Master Protein	P20810	Calpastatin OS=Homo sapiens GN=CAST PE=1 SV=4	0	110.902	49	24	45	24	1	708	76.5	5.07	118.44	24	regulation of biological process	cytosol;endoplasmic reticulum;membrane	enzyme regulator activity;protein binding;RNA binding	Pf00748	831	ENSG00000153113.23	CAST	5			0	109.8	103.7	86.5	56.2384	83.7947	0.512189	0.671145	0.763158
FALSE	High	Master Protein	Q08211	ATP-dependent RNA helicase A OS=Homo sapiens GN=DHX9 PE=1 SV=4	0	118.024	28	27	36	27	1	1270	140.9	6.84	105.02	27	cell differentiation;metabolic process;regulation of biological process	cytoplasm;cytosol;membrane;nucleus	catalytic activity;DNA binding;nucleotide binding;protein binding;RNA binding	Pf00035, Pf00270, Pf00271, Pf04408, Pf07717	1660	ENSG00000135829.16	DHX9	1		mRNA Processing	0	120	85.3	94.7	61.5697	68.9266	0.51308	0.893264	0.574389
FALSE	High	Master Protein	P60981	Destrin OS=Homo sapiens GN=DSTN PE=1 SV=3	0	40.982	75	12	23	11	1	165	18.5	7.85	53.83	12	cell organization and biogenesis;regulation of biological process	cytoplasm;cytoskeleton	protein binding	Pf00241	11034	ENSG00000125868.15	DSTN	20		Androgen receptor signaling pathway	0	107.7	107.2	85	55.2632	86.6229	0.513121	0.637974	0.804298
FALSE	High	Master Protein	O43583	Density-regulated protein OS=Homo sapiens GN=DENR PE=1 SV=2	0	38.073	37	7	11	7	1	198	22.1	5.3	34.92	7	cell organization and biogenesis;metabolic process	ribosome	protein binding;RNA binding	Pf01253	8562	ENSG00000139726.10	DENR	12			0	119.1	86.9	94	61.1146	70.2195	0.513136	0.870336	0.589584
FALSE	High	Master Protein	P83731	60S ribosomal protein L24 OS=Homo sapiens GN=RPL24 PE=1 SV=1	0	31.023	41	8	16	8	1	157	17.8	11.25	37.06	8	cell organization and biogenesis;cellular component movement;metabolic process;regulation of biological process;transport	cytoplasm;cytosol;membrane;ribosome	protein binding;RNA binding;structural molecule activity	Pf01246	6152	ENSG00000114391.12	RPL24	3	Ribosome	Cytoplasmic Ribosomal Proteins	0	122.1	81.5	96.4	62.6749	65.856	0.513308	0.951696	0.539361
FALSE	High	Master Protein	Q8WW01	tRNA-splicing endonuclease subunit Sen15 OS=Homo sapiens GN=TSEN15 PE=1 SV=1	0	5.691	11	1	1	1	1	171	18.6	4.58	2.52	1	metabolic process	nucleus	catalytic activity	Pf09631	116461	ENSG00000198860.11	TSEN15	1			0	102.7	116.2	81.1	52.7276	93.8954	0.513413	0.561557	0.914268
FALSE	High	Master Protein	O75164	Lysine-specific demethylase 4A OS=Homo sapiens GN=KDM4A PE=1 SV=2	0	5.916	3	2	2	2	1	1064	120.6	5.85	5.87	2	cell organization and biogenesis;metabolic process;regulation of biological process;response to stimulus	cytoplasm;cytosol;nucleus	catalytic activity;metal ion binding;protein binding	Pf02373, Pf02375, Pf13771, Pf13831, Pf13832	9682	ENSG00000066135.12	KDM4A	1			0	104.2	113.5	82.3	53.5077	91.7136	0.51351	0.583422	0.880169
FALSE	High	Master Protein	Q8WVY7	Ubiquitin-like domain-containing CTD phosphatase 1 OS=Homo sapiens GN=UBLCP1 PE=1 SV=2	0	9.771	9	3	4	3	1	318	36.8	6.46	10.94	3	metabolic process	nucleus	catalytic activity;protein binding	Pf00240, Pf03031	134510	ENSG00000164332.7	UBLCP1	5			0	112.5	98.6	88.9	57.7988	79.6737	0.513767	0.725444	0.708211
FALSE	High	Master Protein	P46734	Dual specificity mitogen-activated protein kinase kinase 3 OS=Homo sapiens GN=MAP2K3 PE=1 SV=2	0	17.508	20	6	7	6	1	347	39.3	7.43	19.96	6	defense response;metabolic process;regulation of biological process;response to stimulus	cytoplasm;cytosol;membrane	catalytic activity;nucleotide binding;protein binding;signal transducer activity	Pf00069, Pf07714, Pf14531	5606	ENSG00000034152.18	MAP2K3	17	TNF signaling pathway; Epstein-Barr virus infection; Rap1 signaling pathway; MAPK signaling pathway; Toxoplasmosis; Toll-like receptor signaling pathway; Fc epsilon RI signaling pathway; Inflammatory mediator regulation of TRP channels; Amyotrophic lateral sclerosis (ALS); GnRH signaling pathway; Influenza A	Senescence and Autophagy in Cancer; Insulin Signaling; MAPK Signaling Pathway; 4-hydroxytamoxifen, Dexamethasone, and Retinoic Acids Regulation of p27 Expression; Focal Adhesion; Structural Pathway of Interleukin 1 (IL-1); IL-1 signaling pathway; Angiopoietin Like Protein 8 Regulatory Pathway; Toll-like receptor signaling pathway; Cardiac Hypertrophic Response; MicroRNAs in cardiomyocyte hypertro…	0	121.3	82.8	95.9	62.3498	66.9065	0.514014	0.931895	0.551579
FALSE	High	Master Protein	Q9NVA2	Septin-11 OS=Homo sapiens GN=SEPT11 PE=1 SV=3	0	65.216	32	11	15	8	1	429	49.4	6.81	52.33	11	cell division;cell organization and biogenesis	cytoplasm;cytoskeleton	nucleotide binding;protein binding	Pf00735	55752	ENSG00000138758.11	SEPT11	4	Bacterial invasion of epithelial cells		2	104.9	112.1	83.1	54.0279	90.5824	0.515042	0.59645	0.863511
FALSE	High	Master Protein	O95373	Importin-7 OS=Homo sapiens GN=IPO7 PE=1 SV=1	0	95.541	22	18	33	18	1	1038	119.4	4.82	106.18	18	defense response;regulation of biological process;response to stimulus;transport	cytoplasm;cytosol;membrane;nucleus	enzyme regulator activity;protein binding;transporter activity	Pf03810, Pf08506	10527	ENSG00000205339.9	IPO7	11			0	117.2	89.9	92.9	60.3994	72.6437	0.515353	0.831447	0.619826
FALSE	High	Master Protein	P22314	Ubiquitin-like modifier-activating enzyme 1 OS=Homo sapiens GN=UBA1 PE=1 SV=3	0	180.896	41	32	63	32	1	1058	117.8	5.76	196.86	32	metabolic process;response to stimulus	cytoplasm;cytosol;membrane;mitochondrion;nucleus	catalytic activity;nucleotide binding;protein binding;RNA binding	Pf00899, Pf02134, Pf09358, Pf10585	7317	ENSG00000130985.16	UBA1	X	Ubiquitin mediated proteolysis; Parkinson's disease	Parkinsons Disease Pathway; Proteasome Degradation; Parkin-Ubiquitin Proteasomal System pathway	0	112.6	98	89.3	58.0588	79.1889	0.51562	0.733169	0.703276
FALSE	High	Master Protein	Q8TEY7	Ubiquitin carboxyl-terminal hydrolase 33 OS=Homo sapiens GN=USP33 PE=1 SV=2	0.001	4.624	2	2	2	2	1	942	106.7	6.02	4.51	2	cell communication;cell organization and biogenesis;cellular component movement;metabolic process;regulation of biological process;response to stimulus;transport	cytoplasm;cytoskeleton;cytosol;Golgi;vacuole	catalytic activity;metal ion binding;protein binding	Pf00443, Pf02148, Pf06337, Pf13423	23032	ENSG00000077254.14	USP33	1			0	115.6	92.7	91.7	59.6192	74.9062	0.515737	0.795918	0.647977
FALSE	High	Master Protein	Q14956	Transmembrane glycoprotein NMB OS=Homo sapiens GN=GPNMB PE=1 SV=2	0	6.017	3	1	3	1	1	572	63.9	6.64	11.5	1	cell communication;cell differentiation;regulation of biological process;response to stimulus	membrane	protein binding	Pf00801	10457	ENSG00000136235.15	GPNMB	7			0	82.3	152.4	65.3	42.4551	123.147	0.515858	0.344752	1.49632
FALSE	High	Master Protein	Q86X55	Histone-arginine methyltransferase CARM1 OS=Homo sapiens GN=CARM1 PE=1 SV=3	0	9.291	6	3	3	3	1	608	65.8	6.73	7.86	3	cell organization and biogenesis;metabolic process;regulation of biological process;response to stimulus	cytoplasm;cytosol;nucleus	catalytic activity;DNA binding;protein binding	Pf02475, Pf05175, Pf05185, Pf06325, Pf08003, Pf08241, Pf08242, Pf11531, Pf12847, Pf13649, Pf13659, Pf13847	10498	ENSG00000142453.11	CARM1	19	Endocrine resistance	Androgen receptor signaling pathway	0	112.5	98.2	89.3	58.0588	79.3505	0.516078	0.731676	0.705337
FALSE	High	Master Protein	P04733	Metallothionein-1F OS=Homo sapiens GN=MT1F PE=1 SV=1	0	25.041	67	4	9	3	1	61	6.1	7.83	23.86	4	regulation of biological process;response to stimulus	cytoplasm;nucleus	metal ion binding;protein binding		4494	ENSG00000198417.6	MT1F	16	Mineral absorption	Zinc homeostasis; Copper homeostasis	0	56.8	198.2	45.1	29.322	160.155	0.516232	0.183085	2.81964
FALSE	High	Master Protein	P06744	Glucose-6-phosphate isomerase OS=Homo sapiens GN=GPI PE=1 SV=4	0	85.454	42	20	35	20	1	558	63.1	8.32	97.52	20	metabolic process;regulation of biological process;response to stimulus;transport	cytoplasm;cytosol;extracellular;membrane;organelle lumen	catalytic activity;protein binding	Pf00342	2821	ENSG00000105220.14	GPI	19	Carbon metabolism; Starch and sucrose metabolism; Pentose phosphate pathway; Glycolysis / Gluconeogenesis; Amino sugar and nucleotide sugar metabolism; Metabolic pathways	Glycolysis and Gluconeogenesis; Cori Cycle	0	92.3	134.5	73.3	47.6563	108.683	0.51632	0.438491	1.17749
FALSE	High	Master Protein	O95861	3'(2'),5'-bisphosphate nucleotidase 1 OS=Homo sapiens GN=BPNT1 PE=1 SV=1	0	20.858	22	5	5	5	1	308	33.4	5.69	15.35	5	metabolic process	cytosol	catalytic activity;metal ion binding	Pf00459	10380	ENSG00000162813.17	BPNT1	1	Sulfur metabolism; Metabolic pathways		0	114.6	94.3	91.1	59.2291	76.1991	0.516833	0.777294	0.664913
FALSE	High	Master Protein	Q01844	RNA-binding protein EWS OS=Homo sapiens GN=EWSR1 PE=1 SV=1	0	31.04	11	6	12	6	1	656	68.4	9.33	29.95	6	metabolic process;regulation of biological process	cytoplasm;membrane;nucleus	metal ion binding;nucleotide binding;protein binding;RNA binding	Pf00076, Pf00641, Pf14259	2130	ENSG00000182944.17	EWSR1	22	Transcriptional misregulation in cancer		0	113.5	96.2	90.3	58.709	77.7344	0.51726	0.755251	0.684884
FALSE	High	Master Protein	Q9NZL4	Hsp70-binding protein 1 OS=Homo sapiens GN=HSPBP1 PE=1 SV=1	0	31.374	25	6	7	6	1	362	39.4	5.21	20.19	6	metabolic process;regulation of biological process		enzyme regulator activity;protein binding		23640		HSPBP1	19	Protein processing in endoplasmic reticulum		0	122.5	80.1	97.5	63.3901	64.7248	0.51747	0.979379	0.528365
FALSE	High	Master Protein	Q15029	116 kDa U5 small nuclear ribonucleoprotein component OS=Homo sapiens GN=EFTUD2 PE=1 SV=1	0	84.242	33	26	32	25	1	972	109.4	5	90.19	26	metabolic process;response to stimulus	cytosol;membrane;nucleus;spliceosomal complex	catalytic activity;nucleotide binding;protein binding;RNA binding	Pf00009, Pf00679, Pf03144, Pf03764, Pf14492	9343	ENSG00000108883.12	EFTUD2	17	Spliceosome	mRNA Processing	0	118.1	88	94	61.1146	71.1084	0.517481	0.859457	0.602103
FALSE	High	Master Protein	Q96QK1	Vacuolar protein sorting-associated protein 35 OS=Homo sapiens GN=VPS35 PE=1 SV=2	0	90.435	30	21	36	21	1	796	91.6	5.49	100.05	21	cell organization and biogenesis;regulation of biological process;response to stimulus;transport	cytoplasm;cytosol;endosome;membrane;mitochondrion;vacuole	protein binding;transporter activity	Pf03635	55737	ENSG00000069329.16	VPS35	16	Endocytosis		0	109.8	102.9	87.4	56.8235	83.1483	0.517518	0.6834	0.75727
FALSE	High	Master Protein	Q8NBT2	Kinetochore protein Spc24 OS=Homo sapiens GN=SPC24 PE=1 SV=2	0.01	2.284	7	2	3	1	1	197	22.5	4.7	4.32	2	cell division;cell organization and biogenesis	chromosome;cytosol;nucleus	protein binding	Pf08286	147841		SPC24	19			0	114	95.2	90.8	59.0341	76.9263	0.517843	0.76741	0.674792
FALSE	High	Master Protein	Q9GZX9	Twisted gastrulation protein homolog 1 OS=Homo sapiens GN=TWSG1 PE=1 SV=1	0.001	4.63	4	1	1	1	1	223	25	5.34	2.61	1	cell differentiation;development;regulation of biological process;response to stimulus	extracellular	protein binding	Pf04668	57045	ENSG00000128791.11	TWSG1	18		Mesodermal Commitment Pathway	0	85.6	146.2	68.2	44.3406	118.137	0.517997	0.375332	1.3801
FALSE	High	Master Protein	P62191	26S protease regulatory subunit 4 OS=Homo sapiens GN=PSMC1 PE=1 SV=1	0	71.457	42	17	34	16	1	440	49.2	6.21	89.8	17	metabolic process;regulation of biological process;response to stimulus;transport	cytoplasm;cytosol;membrane;nucleus;proteasome	catalytic activity;nucleotide binding;protein binding;RNA binding	Pf00004, Pf00910, Pf01078, Pf05496, Pf05673, Pf05729, Pf07724, Pf07726, Pf07728, Pf13191, Pf13401	5700	ENSG00000100764.13	PSMC1	14	Viral carcinogenesis; Epstein-Barr virus infection; Proteasome	Proteasome Degradation; Parkin-Ubiquitin Proteasomal System pathway	1	120.9	82.8	96.4	62.6749	66.9065	0.518403	0.936754	0.553404
FALSE	High	Master Protein	O75937	DnaJ homolog subfamily C member 8 OS=Homo sapiens GN=DNAJC8 PE=1 SV=2	0	27.926	40	10	11	10	1	253	29.8	9.06	25.06	10	metabolic process	cytosol		Pf00226	22826	ENSG00000126698.10	DNAJC8	1		mRNA Processing	0	107.8	106.2	86	55.9133	85.8149	0.518676	0.651557	0.796056
FALSE	High	Master Protein	P30086	Phosphatidylethanolamine-binding protein 1 OS=Homo sapiens GN=PEBP1 PE=1 SV=3	0	54.474	49	7	17	7	1	187	21	7.53	45.13	7	metabolic process;regulation of biological process;response to stimulus	cytoplasm;cytosol;nucleus	enzyme regulator activity;nucleotide binding;protein binding;RNA binding	Pf01161	5037	ENSG00000089220.4	PEBP1	12		EGF/EGFR Signaling Pathway	0	117.2	89.3	93.5	60.7895	72.1588	0.518682	0.84244	0.61569
FALSE	High	Master Protein	Q03013	Glutathione S-transferase Mu 4 OS=Homo sapiens GN=GSTM4 PE=1 SV=3	0	17.682	22	4	5	4	1	218	25.5	5.9	15.67	4	metabolic process	cytoplasm;cytosol	catalytic activity;protein binding	Pf00043, Pf02798, Pf13417, Pf14497	2948	ENSG00000168765.16	GSTM4	1	Glutathione metabolism; Metabolism of xenobiotics by cytochrome P450; Drug metabolism - cytochrome P450; Chemical carcinogenesis; Platinum drug resistance	Metapathway biotransformation; NRF2 pathway	0	104	112.8	83.1	54.0279	91.148	0.519499	0.592749	0.876423
FALSE	High	Master Protein	P16104	Histone H2AX OS=Homo sapiens GN=H2AFX PE=1 SV=2	0	23.143	38	5	20	3	1	143	15.1	10.74	39.09	5	cell organization and biogenesis;metabolic process;regulation of biological process;response to stimulus	chromosome;nucleus	DNA binding;protein binding	Pf00125, Pf00808	3014	ENSG00000188486.3	H2AFX	11	Systemic lupus erythematosus; Alcoholism	miRNAs involved in DNA damage response; ATM Signaling Network in Development and Disease; DNA Damage Response; Proteasome Degradation; miRNA Regulation of DNA Damage Response	2	124	76.9	99.1	64.4303	62.139	0.5196	1.03687	0.501121
FALSE	High	Master Protein	Q01581	Hydroxymethylglutaryl-CoA synthase, cytoplasmic OS=Homo sapiens GN=HMGCS1 PE=1 SV=2	0	56.776	32	14	23	14	1	520	57.3	5.41	61.49	14	metabolic process;regulation of biological process;response to stimulus	cytoplasm;cytosol	catalytic activity;protein binding	Pf01154, Pf08540	3157	ENSG00000112972.14	HMGCS1	5	Butanoate metabolism; Synthesis and degradation of ketone bodies; Terpenoid backbone biosynthesis; Metabolic pathways; Valine, leucine and isoleucine degradation	SREBF and miR33 in cholesterol and lipid homeostasis; Endochondral Ossification; Sterol Regulatory Element-Binding Proteins (SREBP) signalling; Cholesterol Biosynthesis	0	97.8	124	78.2	50.8421	100.198	0.519858	0.507416	1.02452
FALSE	High	Master Protein	O60828	Polyglutamine-binding protein 1 OS=Homo sapiens GN=PQBP1 PE=1 SV=1	0	23.777	32	5	7	5	1	265	30.5	6.33	21.01	5	cell division;cell organization and biogenesis;metabolic process;regulation of biological process	cytoplasm;cytosol;membrane;nucleus;spliceosomal complex	DNA binding;protein binding	Pf00397	10084	ENSG00000102103.15	PQBP1	X	Spliceosome		0	124.8	75.4	99.8	64.8854	60.9269	0.519915	1.06497	0.488197
FALSE	High	Master Protein	P22102	Trifunctional purine biosynthetic protein adenosine-3 OS=Homo sapiens GN=GART PE=1 SV=1	0	53.559	20	14	16	14	1	1010	107.7	6.7	50.83	14	metabolic process;response to stimulus	cytoplasm;cytosol	catalytic activity;metal ion binding;nucleotide binding	Pf00551, Pf00586, Pf01071, Pf02222, Pf02655, Pf02769, Pf02843, Pf02844, Pf03435, Pf07478, Pf08442, Pf08443, Pf13535, Pf15632	2618	ENSG00000159131.16	GART	21	Antifolate resistance; Purine metabolism; One carbon pool by folate; Metabolic pathways	One Carbon Metabolism; Folate Metabolism	0	121.5	81.3	97.2	63.195	65.6944	0.520124	0.961954	0.540695
FALSE	High	Master Protein	Q14204	Cytoplasmic dynein 1 heavy chain 1 OS=Homo sapiens GN=DYNC1H1 PE=1 SV=5	0	578.456	40	150	215	149	1	4646	532.1	6.4	568.52	150	cell organization and biogenesis;cellular component movement;regulation of biological process;transport	cytoplasm;cytoskeleton;cytosol;extracellular;membrane;organelle lumen	catalytic activity;motor activity;nucleotide binding;protein binding;RNA binding	Pf00769, Pf03028, Pf03915, Pf04156, Pf07246, Pf07728, Pf08385, Pf08393, Pf12774, Pf12775, Pf12777, Pf12780, Pf12781, Pf13173, Pf13207, Pf13401	1778	ENSG00000197102.10	DYNC1H1	14	Phagosome; Salmonella infection; Vasopressin-regulated water reabsorption		1	114	94.8	91.2	59.2941	76.6031	0.520124	0.774043	0.671957
FALSE	High	Master Protein	P35232	Prohibitin OS=Homo sapiens GN=PHB PE=1 SV=1	0	60.197	54	14	26	14	1	272	29.8	5.76	68.34	14	cell differentiation;cell organization and biogenesis;metabolic process;regulation of biological process;response to stimulus;transport	cell surface;cytoplasm;endosome;membrane;mitochondrion;nucleus	DNA binding;protein binding	Pf01145	5245	ENSG00000167085.11	PHB	17		Integrated Breast Cancer Pathway	0	120.5	83.1	96.4	62.6749	67.1489	0.520124	0.933372	0.557252
FALSE	High	Master Protein	O00571	ATP-dependent RNA helicase DDX3X OS=Homo sapiens GN=DDX3X PE=1 SV=3	0	145.609	53	31	62	30	1	662	73.2	7.18	161.86	31	cell death;cell organization and biogenesis;defense response;metabolic process;regulation of biological process;response to stimulus;transport	cytoplasm;cytosol;extracellular;membrane;mitochondrion;nucleus;organelle lumen	catalytic activity;DNA binding;nucleotide binding;protein binding;RNA binding	Pf00270, Pf00271, Pf04851	1654	ENSG00000215301.9	DDX3X	X	Viral carcinogenesis; Hepatitis B; RIG-I-like receptor signaling pathway	RIG-I-like Receptor Signaling	1	109.3	103.2	87.5	56.8885	83.3907	0.520481	0.682193	0.762953
FALSE	High	Master Protein	Q9NT62	Ubiquitin-like-conjugating enzyme ATG3 OS=Homo sapiens GN=ATG3 PE=1 SV=1	0	16.398	18	5	7	5	1	314	35.8	4.74	19.97	5	cell communication;cell organization and biogenesis;metabolic process;regulation of biological process;response to stimulus;transport	cytoplasm;cytosol	catalytic activity;protein binding	Pf03986, Pf03987, Pf10381	64422	ENSG00000144848.10	ATG3	3	Autophagy	Senescence and Autophagy in Cancer; Nanoparticle triggered autophagic cell death	0	123.2	78.1	98.7	64.1703	63.1087	0.520863	1.01682	0.512246
FALSE	High	Master Protein	P49773	Histidine triad nucleotide-binding protein 1 OS=Homo sapiens GN=HINT1 PE=1 SV=2	0	13.303	24	3	8	3	1	126	13.8	6.95	20.58	3	cell death;metabolic process;regulation of biological process;response to stimulus	cytoplasm;cytoskeleton;cytosol;membrane;nucleus	catalytic activity;nucleotide binding;protein binding	Pf01230, Pf11969	3094	ENSG00000169567.11	HINT1	5			0	113.3	95.9	90.8	59.0341	77.492	0.521042	0.761809	0.683954
FALSE	High	Master Protein	P55786	Puromycin-sensitive aminopeptidase OS=Homo sapiens GN=NPEPPS PE=1 SV=2	0	53.688	25	18	22	18	1	919	103.2	5.72	55.87	18	metabolic process;response to stimulus	cytoplasm;cytosol;nucleus	catalytic activity;metal ion binding	Pf01433, Pf11838, Pf13485	9520	ENSG00000141279.15	NPEPPS	17			0	98	123.5	78.6	51.1022	99.7941	0.521451	0.512076	1.01831
FALSE	High	Master Protein	Q14376	UDP-glucose 4-epimerase OS=Homo sapiens GN=GALE PE=1 SV=2	0	15.034	16	4	5	4	1	348	38.3	6.73	11.4	4	metabolic process	cytosol	catalytic activity;protein binding	Pf00106, Pf01073, Pf01370, Pf02719, Pf04321, Pf05368, Pf07993, Pf08659, Pf13460, Pf13950	2582	ENSG00000117308.14	GALE	1	Galactose metabolism; Amino sugar and nucleotide sugar metabolism; Metabolic pathways		0	116.7	89.7	93.6	60.8545	72.482	0.521461	0.83958	0.621097
FALSE	High	Master Protein	P28066	Proteasome subunit alpha type-5 OS=Homo sapiens GN=PSMA5 PE=1 SV=3	0	54.807	46	9	19	9	1	241	26.4	4.79	51.91	9	metabolic process;regulation of biological process;response to stimulus;transport	cytoplasm;cytosol;extracellular;nucleus;organelle lumen;proteasome	catalytic activity;protein binding	Pf00227, Pf10584	5686	ENSG00000143106.12	PSMA5	1	Proteasome	Proteasome Degradation	0	119.4	84.8	95.8	62.2848	68.5226	0.521648	0.908968	0.573891
FALSE	High	Master Protein	P40616	ADP-ribosylation factor-like protein 1 OS=Homo sapiens GN=ARL1 PE=1 SV=1	0	20.452	38	4	5	4	1	181	20.4	5.72	15.69	4	cell organization and biogenesis;metabolic process;regulation of biological process;response to stimulus;transport	cytoplasm;cytosol;Golgi;membrane	catalytic activity;enzyme regulator activity;metal ion binding;nucleotide binding;protein binding;signal transducer activity	Pf00025, Pf00071, Pf00503, Pf01926, Pf04670, Pf08477, Pf09439	400	ENSG00000120805.13	ARL1	12			0	110	101.6	88.4	57.4737	82.0978	0.522488	0.700063	0.746344
FALSE	High	Master Protein	P30153	Serine/threonine-protein phosphatase 2A 65 kDa regulatory subunit A alpha isoform OS=Homo sapiens GN=PPP2R1A PE=1 SV=4	0	123.558	50	25	43	25	1	589	65.3	5.11	120.25	25	cell death;cell organization and biogenesis;metabolic process;regulation of biological process;response to stimulus	chromosome;cytoplasm;cytoskeleton;cytosol;membrane;mitochondrion;nucleus	catalytic activity;enzyme regulator activity;protein binding	Pf02985, Pf13513, Pf13646	5518	ENSG00000105568.17	PPP2R1A	19	Dopaminergic synapse; Chagas disease (American trypanosomiasis); TGF-beta signaling pathway; Tight junction; Hippo signaling pathway; Adrenergic signaling in cardiomyocytes; AMPK signaling pathway; Long-term depression; mRNA surveillance pathway; Oocyte meiosis; Sphingolipid signaling pathway; Hepatitis C; PI3K-Akt signaling pathway	Focal Adhesion-PI3K-Akt-mTOR-signaling pathway; Wnt Signaling Pathway and Pluripotency; Glycogen Metabolism	0	112.6	96.8	90.5	58.839	78.2192	0.522549	0.752232	0.694664
FALSE	High	Master Protein	P62888	60S ribosomal protein L30 OS=Homo sapiens GN=RPL30 PE=1 SV=2	0	30.228	54	6	12	6	1	115	12.8	9.63	31.29	6	cell organization and biogenesis;defense response;metabolic process;response to stimulus;transport	cytosol;membrane;nucleus;ribosome	protein binding;RNA binding;structural molecule activity	Pf01248	6156	ENSG00000156482.10	RPL30	8	Ribosome	Cytoplasmic Ribosomal Proteins; Selenium Metabolism and Selenoproteins	0	116.2	90.4	93.4	60.7245	73.0477	0.522586	0.831299	0.628638
FALSE	High	Master Protein	Q15004	PCNA-associated factor OS=Homo sapiens GN=PCLAF PE=1 SV=1	0	18.454	46	4	5	4	1	111	12	9.83	14.57	4	cell organization and biogenesis;metabolic process;regulation of biological process;response to stimulus	cytoplasm;nucleus	protein binding		9768	ENSG00000259316.10; ENSG00000166803.11	KIAA0101; PCLAF	15			0	102.5	115.1	82.4	53.5728	93.0065	0.522661	0.576011	0.907381
FALSE	High	Master Protein	O94762	ATP-dependent DNA helicase Q5 OS=Homo sapiens GN=RECQL5 PE=1 SV=2	0.001	3.483	1	1	1	1	1	991	108.8	8.56	2.29	1	cell division;cell organization and biogenesis;metabolic process;regulation of biological process;response to stimulus	chromosome;cytoplasm;cytosol;nucleus	catalytic activity;DNA binding;nucleotide binding;protein binding	Pf00270, Pf00271, Pf06959	9400	ENSG00000108469.14	RECQL5	17			0	131.1	63.4	105.5	68.5913	51.2303	0.523199	1.33888	0.390773
FALSE	High	Master Protein	P62273	40S ribosomal protein S29 OS=Homo sapiens GN=RPS29 PE=1 SV=2	0.006	2.605	23	2	4	2	1	56	6.7	10.13	5.38	2	cell organization and biogenesis;metabolic process;transport	cytosol;ribosome	metal ion binding;structural molecule activity	Pf00253	6235	ENSG00000213741.9	RPS29	14	Ribosome	Cytoplasmic Ribosomal Proteins	0	119.2	84.8	96	62.4149	68.5226	0.523615	0.910865	0.574854
FALSE	High	Master Protein	P52565	Rho GDP-dissociation inhibitor 1 OS=Homo sapiens GN=ARHGDIA PE=1 SV=3	0	31.2	56	9	25	9	1	204	23.2	5.11	59.99	9	cellular component movement;regulation of biological process;response to stimulus	cytoplasm;cytoskeleton;cytosol	enzyme regulator activity;protein binding	Pf02115	396	ENSG00000141522.11	ARHGDIA	17	Neurotrophin signaling pathway; Vasopressin-regulated water reabsorption		0	109.5	102.3	88.2	57.3437	82.6635	0.523686	0.6937	0.754918
FALSE	High	Master Protein	P04632	Calpain small subunit 1 OS=Homo sapiens GN=CAPNS1 PE=1 SV=1	0	85.221	78	14	27	14	1	268	28.3	5.2	81.28	14	cell death;cell organization and biogenesis;metabolic process;regulation of biological process	cytoplasm;cytosol;membrane	catalytic activity;metal ion binding;protein binding	Pf13833	826	ENSG00000126247.10	CAPNS1	19		Integrin-mediated Cell Adhesion	0	110.1	101.2	88.7	57.6687	81.7746	0.523785	0.705216	0.74273
FALSE	High	Master Protein	Q9NRG9	Aladin OS=Homo sapiens GN=AAAS PE=1 SV=1	0.001	4.289	4	2	2	2	1	546	59.5	7.5	2.81	2	cell organization and biogenesis;metabolic process;regulation of biological process;response to stimulus;transport	cytosol;membrane;nucleus	protein binding	Pf00400	8086	ENSG00000094914.12	AAAS	12	RNA transport		0	124.2	75.7	100.1	65.0805	61.1693	0.523998	1.06394	0.492507
FALSE	High	Master Protein	P50570	Dynamin-2 OS=Homo sapiens GN=DNM2 PE=1 SV=2	0	51.178	20	17	27	8	1	870	98	7.44	65.53	17	cell organization and biogenesis;metabolic process;regulation of biological process;response to stimulus;transport	cytoplasm;cytoskeleton;cytosol;endosome;Golgi;membrane;nucleus	catalytic activity;nucleotide binding;protein binding	Pf00169, Pf00350, Pf01031, Pf02212	1785	ENSG00000079805.16	DNM2	19	Endocytosis; Phospholipase D signaling pathway; Endocrine and other factor-regulated calcium reabsorption; Bacterial invasion of epithelial cells; Fc gamma R-mediated phagocytosis; Synaptic vesicle cycle	Synaptic Vesicle Pathway	9	107.8	105.4	86.9	56.4985	85.1684	0.524104	0.663373	0.79006
FALSE	High	Master Protein	Q9UNS2	COP9 signalosome complex subunit 3 OS=Homo sapiens GN=COPS3 PE=1 SV=3	0	21.622	17	6	9	6	1	423	47.8	6.65	22.9	6	cell organization and biogenesis;metabolic process;regulation of biological process;response to stimulus	cytoplasm;cytosol;nucleus	protein binding	Pf01399	8533	ENSG00000141030.12	COPS3	17			0	114.9	92.4	92.7	60.2693	74.6638	0.524537	0.80721	0.649815
FALSE	High	Master Protein	P49959	Double-strand break repair protein MRE11 OS=Homo sapiens GN=MRE11 PE=1 SV=3	0	6.28	6	4	5	4	1	708	80.5	5.9	9.66	4	cell organization and biogenesis;cell proliferation;metabolic process;regulation of biological process;response to stimulus	chromosome;cytoplasm;cytosol;nucleus	catalytic activity;DNA binding;metal ion binding;protein binding	Pf00149, Pf04152	4361	ENSG00000020922.12	MRE11A; MRE11	11	Homologous recombination; Non-homologous end-joining	miRNA Regulation of DNA Damage Response; ATM Signaling Network in Development and Disease; Non-homologous end joining; DNA Damage Response; DDX1 as a regulatory component of the Drosha microprocessor; Homologous recombination	0	116.5	89.5	94	61.1146	72.3204	0.524588	0.845052	0.620776
FALSE	High	Master Protein	Q08J23	tRNA (cytosine(34)-C(5))-methyltransferase OS=Homo sapiens GN=NSUN2 PE=1 SV=2	0	21.135	10	6	6	6	1	767	86.4	6.77	13.89	6	cell division;cell organization and biogenesis;metabolic process	cytoplasm;cytoskeleton;nucleus	catalytic activity;RNA binding	Pf01189, Pf13659	54888	ENSG00000037474.14	NSUN2	5			0	116.6	89.2	94.1	61.1796	72.078	0.524696	0.848796	0.618165
FALSE	High	Master Protein	P15153	Ras-related C3 botulinum toxin substrate 2 OS=Homo sapiens GN=RAC2 PE=1 SV=1	0	17.215	34	7	8	3	1	192	21.4	7.61	20.65	7	cell organization and biogenesis;regulation of biological process;response to stimulus	cytoplasm;cytosol;membrane	catalytic activity;enzyme regulator activity;nucleotide binding	Pf00025, Pf00071, Pf08477	5880	ENSG00000128340.14	RAC2	22	Pancreatic cancer; B cell receptor signaling pathway; VEGF signaling pathway; Rap1 signaling pathway; MAPK signaling pathway; Colorectal cancer; Natural killer cell mediated cytotoxicity; Pathways in cancer; Wnt signaling pathway; Focal adhesion; Choline metabolism in cancer; Adherens junction; Regulation of actin cytoskeleton; Leukocyte transendothelial migration; Sphingolipid signaling pathway;…	MAPK Signaling Pathway; Integrin-mediated Cell Adhesion; B Cell Receptor Signaling Pathway; Chemokine signaling pathway; Insulin Signaling; Focal Adhesion; Regulation of Actin Cytoskeleton; Microglia Pathogen Phagocytosis Pathway; DNA Damage Response (only ATM dependent); RalA downstream regulated genes	4	107.9	105	87.1	56.6285	84.8452	0.524824	0.667433	0.786332
FALSE	High	Master Protein	P17931	Galectin-3 OS=Homo sapiens GN=LGALS3 PE=1 SV=5	0	27.741	35	8	20	8	1	250	26.1	8.56	30.98	8	cell differentiation;cellular component movement;defense response;metabolic process;regulation of biological process;response to stimulus;transport	cytoplasm;extracellular;membrane;nucleus;spliceosomal complex	protein binding;RNA binding	Pf00337	3958	ENSG00000131981.15	LGALS3	14		AGE/RAGE pathway; Spinal Cord Injury	0	92	133.7	74.3	48.3065	108.036	0.525071	0.447132	1.17431
FALSE	High	Master Protein	P62316	Small nuclear ribonucleoprotein Sm D2 OS=Homo sapiens GN=SNRPD2 PE=1 SV=1	0	26.9	62	7	9	7	1	118	13.5	9.91	28.37	7	cell organization and biogenesis;metabolic process;transport	cytoplasm;cytosol;nucleus;spliceosomal complex	protein binding;RNA binding	Pf01423	6633	ENSG00000125743.10	SNRPD2	19	Spliceosome	mRNA Processing	0	124.4	75.1	100.5	65.3406	60.6845	0.525246	1.07673	0.487818
FALSE	High	Master Protein	P17612	cAMP-dependent protein kinase catalytic subunit alpha OS=Homo sapiens GN=PRKACA PE=1 SV=2	0	5.284	5	2	2	2	1	351	40.6	8.79	1.71	2	cell communication;cell organization and biogenesis;cellular homeostasis;coagulation;metabolic process;regulation of biological process;response to stimulus	cytoplasm;cytosol;membrane;mitochondrion;nucleus	catalytic activity;metal ion binding;nucleotide binding;protein binding	Pf00069, Pf07714, Pf14531	5566	ENSG00000072062.13	PRKACA	19	Viral carcinogenesis; Dopaminergic synapse; Serotonergic synapse; Longevity regulating pathway - multiple species; Amoebiasis; Prion diseases; Vascular smooth muscle contraction; Glutamatergic synapse; Insulin signaling pathway; Ovarian steroidogenesis; Dilated cardiomyopathy; Bile secretion; Amphetamine addiction; Renin secretion; Epstein-Barr virus infection; Progesterone-mediated oocyte matura…	Endochondral Ossification; Myometrial Relaxation and Contraction Pathways; G Protein Signaling Pathways; Mesodermal Commitment Pathway; Regulation of Microtubule Cytoskeleton; Dopamine metabolism; miRs in Muscle Cell Differentiation; Estrogen signaling pathway; Calcium Regulation in the Cardiac Cell; MAPK Signaling Pathway; IL-3 Signaling Pathway; Common Pathways Underlying Drug Addiction; Sterol…	0	108.9	103.1	88	57.2136	83.3099	0.525378	0.686757	0.765013
FALSE	High	Master Protein	Q9UBQ5	Eukaryotic translation initiation factor 3 subunit K OS=Homo sapiens GN=EIF3K PE=1 SV=1	0	22.454	35	6	12	6	1	218	25	4.93	33.05	6	metabolic process;regulation of biological process	cytoplasm;cytosol;membrane;nucleus	protein binding;RNA binding	Pf03399, Pf10075	27335	ENSG00000282986.1; ENSG00000178982.9	EIF3K	19; CHR_HG26_PATCH			0	114.2	93.5	92.3	60.0093	75.5526	0.525475	0.794271	0.661582
FALSE	High	Master Protein	P62256	Ubiquitin-conjugating enzyme E2 H OS=Homo sapiens GN=UBE2H PE=1 SV=1	0	12.356	17	3	4	3	1	183	20.6	4.67	12.59	3	metabolic process	cytoplasm;cytosol	catalytic activity;nucleotide binding;protein binding	Pf00179	7328	ENSG00000186591.11	UBE2H	7	Ubiquitin mediated proteolysis		0	112.6	96.3	91.1	59.2291	77.8152	0.526013	0.761151	0.691076
FALSE	High	Master Protein	Q7LBC6	Lysine-specific demethylase 3B OS=Homo sapiens GN=KDM3B PE=1 SV=2	0	24.914	4	6	7	6	1	1761	191.5	7.18	16.44	6	cell organization and biogenesis;metabolic process;regulation of biological process;response to stimulus	chromosome;nucleus	antioxidant activity;catalytic activity;DNA binding;metal ion binding	Pf02373	51780	ENSG00000120733.13	KDM3B	5			0	108	104.6	87.4	56.8235	84.522	0.526144	0.672293	0.782611
FALSE	High	Master Protein	Q99460	26S proteasome non-ATPase regulatory subunit 1 OS=Homo sapiens GN=PSMD1 PE=1 SV=2	0	123.42	36	27	44	27	1	953	105.8	5.39	119.09	27	metabolic process;regulation of biological process;response to stimulus;transport	cytosol;extracellular;membrane;nucleus;organelle lumen;proteasome	catalytic activity;enzyme regulator activity	Pf01851, Pf13513, Pf13646	5707	ENSG00000173692.12	PSMD1	2	Epstein-Barr virus infection; Proteasome	Proteasome Degradation; Parkin-Ubiquitin Proteasomal System pathway	0	120.1	82.7	97.2	63.195	66.8257	0.526187	0.94567	0.556417
FALSE	High	Master Protein	O00151	PDZ and LIM domain protein 1 OS=Homo sapiens GN=PDLIM1 PE=1 SV=4	0	58.479	52	14	22	14	1	329	36	7.02	67.1	14	regulation of biological process;response to stimulus	cytoplasm;cytoskeleton	metal ion binding;protein binding	Pf00412, Pf00595, Pf13180	9124	ENSG00000107438.8	PDLIM1	10			0	97.8	123	79.2	51.4923	99.3901	0.526506	0.518082	1.01626
FALSE	High	Master Protein	Q9Y3E7	Charged multivesicular body protein 3 OS=Homo sapiens GN=CHMP3 PE=1 SV=3	0	10.267	15	4	5	4	1	222	25.1	5.12	11.22	4	cell communication;cell death;cell division;cell organization and biogenesis;metabolic process;regulation of biological process;response to stimulus;transport	cytoplasm;cytosol;endosome;membrane	protein binding	Pf03357	51652; 100526767	ENSG00000115561.15	CHMP3; RNF103-CHMP3	2	Endocytosis		0	102.3	114.9	82.9	53.8978	92.8449	0.526861	0.580515	0.907575
FALSE	High	Master Protein	Q9UBT2	SUMO-activating enzyme subunit 2 OS=Homo sapiens GN=UBA2 PE=1 SV=2	0	38.916	25	12	13	12	1	640	71.2	5.29	26.69	12	metabolic process;regulation of biological process	cytoplasm;nucleus	catalytic activity;enzyme regulator activity;metal ion binding;nucleotide binding;protein binding	Pf00899, Pf02134, Pf10585, Pf14732	10054	ENSG00000126261.12	UBA2	19	Ubiquitin mediated proteolysis		0	115.5	90.9	93.6	60.8545	73.4517	0.526879	0.828497	0.635945
FALSE	High	Master Protein	Q7KZF4	Staphylococcal nuclease domain-containing protein 1 OS=Homo sapiens GN=SND1 PE=1 SV=1	0	170.898	49	39	88	39	1	910	101.9	7.17	237	39	cell differentiation;metabolic process;regulation of biological process	cytoplasm;cytosol;membrane;mitochondrion;nucleus	catalytic activity;protein binding;RNA binding	Pf00565, Pf00567	27044	ENSG00000197157.10	SND1	7	Viral carcinogenesis; Epstein-Barr virus infection		0	108.9	102.8	88.3	57.4087	83.0675	0.527169	0.691109	0.762787
FALSE	High	Master Protein	P19387	DNA-directed RNA polymerase II subunit RPB3 OS=Homo sapiens GN=POLR2C PE=1 SV=2	0	14.954	17	3	4	3	1	275	31.4	4.92	12.1	3	metabolic process;regulation of biological process;response to stimulus	cytoplasm;cytoskeleton;cytosol;nucleus	catalytic activity;DNA binding;protein binding	Pf01000, Pf01193	5432	ENSG00000102978.12	POLR2C	16	Epstein-Barr virus infection; Huntington's disease; Purine metabolism; RNA polymerase; Metabolic pathways; Pyrimidine metabolism	Eukaryotic Transcription Initiation	0	116	89.9	94.1	61.1796	72.6437	0.52741	0.842187	0.626238
FALSE	High	Master Protein	P35998	26S protease regulatory subunit 7 OS=Homo sapiens GN=PSMC2 PE=1 SV=3	0	96.477	62	23	38	23	1	433	48.6	5.95	93.82	23	cell differentiation;metabolic process;regulation of biological process;response to stimulus;transport	cytoplasm;cytosol;extracellular;membrane;nucleus;organelle lumen;proteasome	catalytic activity;nucleotide binding;protein binding	Pf00004, Pf00158, Pf07724, Pf07726, Pf07728, Pf13191, Pf13401	5701	ENSG00000161057.11	PSMC2	7	Epstein-Barr virus infection; Proteasome	Proteasome Degradation; Parkin-Ubiquitin Proteasomal System pathway	0	117	88	95	61.7647	71.1084	0.527903	0.8686	0.607764
FALSE	High	Master Protein	P23246	Splicing factor, proline- and glutamine-rich OS=Homo sapiens GN=SFPQ PE=1 SV=2	0	99.015	37	23	54	22	1	707	76.1	9.44	129.63	23	cell organization and biogenesis;metabolic process;regulation of biological process;response to stimulus	chromosome;cytoplasm;nucleus	DNA binding;nucleotide binding;protein binding;RNA binding	Pf00076, Pf08075, Pf13893, Pf14259	6421	ENSG00000116560.10	SFPQ	1		mRNA Processing	1	114.4	92.7	92.9	60.3994	74.9062	0.527967	0.806334	0.654774
FALSE	High	Master Protein	P37235	Hippocalcin-like protein 1 OS=Homo sapiens GN=HPCAL1 PE=1 SV=3	0	23.971	45	8	11	8	1	193	22.3	5.35	25.68	8		membrane	metal ion binding;protein binding	Pf00036, Pf13202, Pf13405, Pf13499, Pf13833	3241	ENSG00000115756.12	HPCAL1	2			0	112.7	95.7	91.6	59.5542	77.3303	0.528431	0.770127	0.686161
FALSE	High	Master Protein	O60832	H/ACA ribonucleoprotein complex subunit 4 OS=Homo sapiens GN=DKC1 PE=1 SV=3	0	14.206	8	4	4	4	1	514	57.6	9.42	10.08	4	cell organization and biogenesis;cell proliferation;metabolic process;regulation of biological process	cytoplasm;nucleus	catalytic activity;protein binding;RNA binding	Pf01472, Pf01509, Pf08068	1736	ENSG00000130826.17	DKC1	X	Ribosome biogenesis in eukaryotes		0	124.7	73.9	101.4	65.9257	59.7149	0.528674	1.10401	0.478868
FALSE	High	Master Protein	Q8IUF1	COBW domain-containing protein 2 OS=Homo sapiens GN=CBWD2 PE=2 SV=1	0	7.842	9	3	3	3	1	395	44	4.89	8.31	3			nucleotide binding	Pf02492, Pf07683	150472	ENSG00000136682.14	CBWD2	2			0	119.4	83.6	97.1	63.13	67.5529	0.528727	0.934527	0.56577
FALSE	High	Master Protein	P27708	CAD protein OS=Homo sapiens GN=CAD PE=1 SV=3	0	25.11	5	10	11	10	1	2225	242.8	6.46	23.99	10	metabolic process;response to stimulus;transport	cytoplasm;cytosol;membrane;nucleus	catalytic activity;metal ion binding;nucleotide binding;protein binding	Pf00117, Pf00185, Pf00289, Pf00988, Pf01979, Pf02142, Pf02222, Pf02729, Pf02786, Pf02787, Pf07478, Pf07722, Pf13147, Pf13535, Pf13594, Pf15632	790	ENSG00000084774.13	CAD	2	Alanine, aspartate and glutamate metabolism; Metabolic pathways; Pyrimidine metabolism	Endothelin Pathways; Amino Acid metabolism	0	110.9	98.8	90.2	58.644	79.8353	0.5288	0.734562	0.719885
FALSE	High	Master Protein	Q9H204	Mediator of RNA polymerase II transcription subunit 28 OS=Homo sapiens GN=MED28 PE=1 SV=1	0.001	3.784	5	1	1	1	1	178	19.5	5.58	2.2	1	metabolic process;regulation of biological process	cytoplasm;cytoskeleton;membrane;nucleus	protein binding	Pf11594	80306	ENSG00000118579.12	MED28	4			0	121.2	80.2	98.6	64.1053	64.8056	0.528921	0.989194	0.534699
FALSE	High	Master Protein	Q7Z2Z2	Elongation factor-like GTPase 1 OS=Homo sapiens GN=EFL1 PE=1 SV=2	0	15.764	8	5	5	4	1	1120	125.4	5.91	9.83	5	cell organization and biogenesis;metabolic process		catalytic activity;nucleotide binding;RNA binding	Pf00009, Pf00679, Pf01926, Pf03764, Pf14492	79631	ENSG00000140598.13	EFTUD1; EFL1	15	Ribosome biogenesis in eukaryotes		1	109.6	101.2	89.2	57.9938	81.7746	0.529141	0.709191	0.746119
FALSE	High	Master Protein	Q92841	Probable ATP-dependent RNA helicase DDX17 OS=Homo sapiens GN=DDX17 PE=1 SV=2	0	86.827	33	21	39	14	1	729	80.2	8.27	103.89	21	cell differentiation;cell organization and biogenesis;defense response;metabolic process;regulation of biological process;response to stimulus	cytoplasm;cytosol;membrane;nucleus	catalytic activity;nucleotide binding;protein binding;RNA binding	Pf00270, Pf00271	10521	ENSG00000100201.20	DDX17	22		RIG-I-like Receptor Signaling	0	96.4	125	78.6	51.1022	101.006	0.530105	0.505931	1.04778
FALSE	High	Master Protein	Q92905	COP9 signalosome complex subunit 5 OS=Homo sapiens GN=COPS5 PE=1 SV=4	0	31.125	36	8	10	8	1	334	37.6	6.54	23.72	8	cell organization and biogenesis;metabolic process;regulation of biological process;response to stimulus;transport	cytoplasm;cytosol;nucleus	catalytic activity;metal ion binding;protein binding;RNA binding	Pf01398, Pf14464	10987	ENSG00000121022.13	COPS5	8		TGF-beta Signaling Pathway	0	109.4	101.4	89.2	57.9938	81.9362	0.530108	0.707792	0.74896
FALSE	High	Master Protein	Q14315	Filamin-C OS=Homo sapiens GN=FLNC PE=1 SV=3	0	472.055	40	86	207	73	1	2725	290.8	5.97	635.08	86	cell organization and biogenesis	cytoplasm;cytoskeleton;cytosol;membrane	protein binding	Pf00307, Pf00630	2318	ENSG00000128591.15	FLNC	7	MAPK signaling pathway; Focal adhesion; Proteoglycans in cancer; Salmonella infection		2	111.6	97.5	91	59.1641	78.7848	0.530144	0.750958	0.705957
FALSE	High	Master Protein	P35606	Coatomer subunit beta' OS=Homo sapiens GN=COPB2 PE=1 SV=2	0	63.261	23	19	28	19	1	906	102.4	5.27	71.17	19	transport	cytoplasm;cytosol;Golgi;membrane	protein binding;structural molecule activity	Pf00400, Pf04053	9276	ENSG00000184432.9	COPB2	3			0	111.9	96.7	91.4	59.4241	78.1384	0.531047	0.760499	0.698288
FALSE	High	Master Protein	P51965	Ubiquitin-conjugating enzyme E2 E1 OS=Homo sapiens GN=UBE2E1 PE=1 SV=1	0	26.028	35	6	13	4	1	193	21.4	8.53	31.64	6	cell organization and biogenesis;metabolic process;regulation of biological process	cytosol;nucleus	catalytic activity;nucleotide binding;protein binding	Pf00179	7324	ENSG00000170142.11	UBE2E1	3	Ubiquitin mediated proteolysis	Photodynamic therapy-induced unfolded protein response	2	104.4	110.3	85.3	55.4582	89.1279	0.531209	0.622232	0.853715
FALSE	High	Master Protein	O15372	Eukaryotic translation initiation factor 3 subunit H OS=Homo sapiens GN=EIF3H PE=1 SV=1	0	79.695	46	14	31	14	1	352	39.9	6.54	83.55	14	cell organization and biogenesis;metabolic process;regulation of biological process	cytoplasm;cytosol;membrane	protein binding;RNA binding	Pf01398	8667	ENSG00000147677.10	EIF3H	8	RNA transport; Measles	Translation Factors	0	117.9	85.6	96.4	62.6749	69.169	0.531594	0.906112	0.586675
FALSE	High	Master Protein	P48147	Prolyl endopeptidase OS=Homo sapiens GN=PREP PE=1 SV=2	0	36.829	21	11	12	11	1	710	80.6	5.86	28.57	11	metabolic process	cytoplasm;cytosol;membrane;nucleus	catalytic activity;protein binding	Pf00326, Pf02897	5550	ENSG00000085377.13	PREP	6	Renin-angiotensin system		0	102.6	113.5	83.9	54.548	91.7136	0.531657	0.594764	0.893895
FALSE	High	Master Protein	P29558	RNA-binding motif, single-stranded-interacting protein 1 OS=Homo sapiens GN=RBMS1 PE=1 SV=3	0	17.605	13	5	5	1	1	406	44.5	8.79	12.73	5	metabolic process	nucleus	DNA binding;nucleotide binding;protein binding;RNA binding	Pf00076, Pf13893, Pf14259	5937	ENSG00000153250.19	RBMS1	2			4	106.7	106	87.3	56.7585	85.6533	0.531945	0.662655	0.802748
FALSE	High	Master Protein	Q7Z739	YTH domain-containing family protein 3 OS=Homo sapiens GN=YTHDF3 PE=1 SV=1	0	35.672	16	9	10	7	1	585	63.8	9.04	26.75	9	regulation of biological process	cytoplasm;cytosol	protein binding;RNA binding	Pf04146	253943	ENSG00000185728.16	YTHDF3	8			2	109	101.7	89.2	57.9938	82.1786	0.532053	0.705704	0.753932
FALSE	High	Master Protein	P35579	Myosin-9 OS=Homo sapiens GN=MYH9 PE=1 SV=4	0	588.847	56	114	303	99	1	1960	226.4	5.6	966.33	114	cell differentiation;cell organization and biogenesis;cellular component movement;metabolic process;regulation of biological process;response to stimulus;transport	cytoplasm;cytoskeleton;cytosol;extracellular;membrane;nucleus	catalytic activity;motor activity;nucleotide binding;protein binding;RNA binding;transporter activity	Pf00063, Pf01442, Pf01496, Pf01576, Pf01765, Pf02736, Pf03962, Pf04111, Pf04156, Pf05911, Pf06637, Pf07888, Pf09731, Pf11068, Pf11559, Pf12128, Pf13094	4627	ENSG00000100345.20	MYH9	22	Tight junction; Salmonella infection; Regulation of actin cytoskeleton	VEGFA-VEGFR2 Signaling Pathway; Primary Focal Segmental Glomerulosclerosis FSGS	15	101.3	115.7	82.9	53.8978	93.4913	0.532062	0.576501	0.922915
FALSE	High	Master Protein	Q9BRT6	Protein LLP homolog OS=Homo sapiens GN=LLPH PE=1 SV=1	0	6.062	17	2	2	2	1	129	15.2	10.37	5.4	2	cell growth;regulation of biological process	chromosome;nucleus	protein binding;RNA binding	Pf10169	84298	ENSG00000139233.6	LLPH	12			0	116.7	87.7	95.6	62.1548	70.8659	0.532603	0.877076	0.607249
FALSE	High	Master Protein	P55795	Heterogeneous nuclear ribonucleoprotein H2 OS=Homo sapiens GN=HNRNPH2 PE=1 SV=1	0	41.948	31	10	17	5	1	449	49.2	6.3	46.47	10	metabolic process	cytosol;membrane;nucleus	nucleotide binding;protein binding;RNA binding	Pf00076, Pf08080, Pf14259	3188	ENSG00000126945.8	HNRNPH2	X		mRNA Processing	5	109.4	100.8	89.8	58.3839	81.4514	0.533674	0.716794	0.744528
FALSE	High	Master Protein	Q8N0X7	Spartin OS=Homo sapiens GN=SPG20 PE=1 SV=1	0	25.89	14	9	11	9	1	666	72.8	5.91	24.15	9	cell division;cell organization and biogenesis;regulation of biological process	cytoplasm;cytosol;membrane	protein binding	Pf04212, Pf06911	23111	ENSG00000133104.12	SPG20; SPART	13	Endocytosis		0	107.6	103.9	88.4	57.4737	83.9563	0.534142	0.684566	0.780263
FALSE	High	Master Protein	P33992	DNA replication licensing factor MCM5 OS=Homo sapiens GN=MCM5 PE=1 SV=5	0	99.819	40	25	30	25	1	734	82.2	8.37	84.55	25	cell division;metabolic process	membrane;nucleus	catalytic activity;DNA binding;nucleotide binding;protein binding	Pf00493, Pf07728, Pf14551	4174	ENSG00000100297.15	MCM5	22	DNA replication; Cell cycle	Cell Cycle; DNA Replication; G1 to S cell cycle control	0	108.9	101.5	89.5	58.1889	82.017	0.534333	0.709473	0.753141
FALSE	High	Master Protein	P62937	Peptidyl-prolyl cis-trans isomerase A OS=Homo sapiens GN=PPIA PE=1 SV=2	0	52.424	63	14	65	10	1	165	18	7.81	121.35	14	cell differentiation;cell organization and biogenesis;cellular component movement;metabolic process;regulation of biological process;transport	cytoplasm;cytosol;extracellular;membrane;nucleus;organelle lumen	catalytic activity;protein binding;RNA binding	Pf00160	5478	ENSG00000196262.13	PPIA	7		Prolactin Signaling Pathway	4	108	103.2	88.8	57.7337	83.3907	0.534572	0.692328	0.772136
FALSE	High	Master Protein	Q9UJ68	Mitochondrial peptide methionine sulfoxide reductase OS=Homo sapiens GN=MSRA PE=1 SV=1	0.005	2.808	6	2	2	2	1	235	26.1	8.09	4.17	2	metabolic process;response to stimulus	cytoplasm;cytoskeleton;cytosol;membrane;mitochondrion;nucleus	catalytic activity	Pf01625	4482	ENSG00000175806.14	MSRA	8		Sulindac Metabolic Pathway	0	117.1	86.6	96.3	62.6099	69.9771	0.53467	0.89472	0.597584
FALSE	High	Master Protein	A6NHL2	Tubulin alpha chain-like 3 OS=Homo sapiens GN=TUBAL3 PE=1 SV=2	0	15.455	9	4	21	1	1	446	49.9	6.05	40.79	4	cell organization and biogenesis	cytoplasm;cytoskeleton	catalytic activity;nucleotide binding;structural molecule activity	Pf00091, Pf03953	79861	ENSG00000178462.11	TUBAL3	10	Pathogenic Escherichia coli infection; Gap junction; Phagosome; Apoptosis	Pathogenic Escherichia coli infection; Parkin-Ubiquitin Proteasomal System pathway	0	117.8	85.3	96.9	63	68.9266	0.534805	0.914015	0.585116
FALSE	High	Master Protein	Q15061	WD repeat-containing protein 43 OS=Homo sapiens GN=WDR43 PE=1 SV=3	0	30.328	17	9	11	9	1	677	74.8	5.57	25.61	9	metabolic process;regulation of biological process	nucleus	protein binding;RNA binding	Pf00400, Pf04003	23160	ENSG00000163811.11	WDR43	2	Ribosome biogenesis in eukaryotes		0	119.9	81.5	98.7	64.1703	65.856	0.535198	0.974402	0.549258
FALSE	High	Master Protein	Q96D46	60S ribosomal export protein NMD3 OS=Homo sapiens GN=NMD3 PE=1 SV=1	0	21.425	18	7	8	7	1	503	57.6	7.14	20.23	7	regulation of biological process;transport	cytoplasm;membrane;nucleus	protein binding;RNA binding	Pf04981	51068	ENSG00000169251.12	NMD3	3	Ribosome biogenesis in eukaryotes; RNA transport		0	111.8	96.1	92.1	59.8793	77.6536	0.535593	0.771108	0.694576
FALSE	High	Master Protein	O60888	Protein CutA OS=Homo sapiens GN=CUTA PE=1 SV=2	0.001	4.026	18	2	3	2	1	179	19.1	5.5	7.56	2	response to stimulus	membrane	metal ion binding;protein binding	Pf03091	51596	ENSG00000112514.15; ENSG00000226492.7	CUTA	6; CHR_HSCHR6_MHC_SSTO_CTG1			0	107	104.8	88.2	57.3437	84.6836	0.535922	0.677152	0.791435
FALSE	High	Master Protein	O95104	Splicing factor, arginine/serine-rich 15 OS=Homo sapiens GN=SCAF4 PE=1 SV=3	0	7.515	2	3	3	1	1	1147	125.8	9.55	6.5	3		nucleus	nucleotide binding;RNA binding	Pf00076, Pf04818, Pf13893, Pf14259	57466	ENSG00000156304.14	SCAF4	21			0	100	117.5	82.5	53.6378	94.9458	0.536378	0.56493	0.949458
FALSE	High	Master Protein	P61254	60S ribosomal protein L26 OS=Homo sapiens GN=RPL26 PE=1 SV=1	0	8.861	22	4	6	1	1	145	17.2	10.55	13.01	4	cell organization and biogenesis;metabolic process;regulation of biological process;response to stimulus;transport	cytoplasm;cytosol;membrane;ribosome	protein binding;RNA binding;structural molecule activity	Pf00467	6154	ENSG00000161970.12	RPL26	17	Ribosome	Cytoplasmic Ribosomal Proteins	0	125.8	70.5	103.8	67.4861	56.9675	0.536455	1.18464	0.452842
FALSE	High	Master Protein	P43034	Platelet-activating factor acetylhydrolase IB subunit alpha OS=Homo sapiens GN=PAFAH1B1 PE=1 SV=2	0	46.472	29	11	18	11	1	410	46.6	7.37	51.33	11	cell communication;cell differentiation;cell division;cell organization and biogenesis;cell proliferation;cellular component movement;development;metabolic process;regulation of biological process;response to stimulus;transport	chromosome;cytoplasm;cytoskeleton;cytosol;membrane;nucleus	catalytic activity;protein binding	Pf00400, Pf08513, Pf11715	5048	ENSG00000007168.12	PAFAH1B1	17	Ether lipid metabolism; Metabolic pathways	Wnt Signaling Pathway; Wnt Signaling Pathway and Pluripotency	0	110.4	98.5	91.1	59.2291	79.5929	0.536495	0.744151	0.72095
FALSE	High	Master Protein	P14678	Small nuclear ribonucleoprotein-associated proteins B and B' OS=Homo sapiens GN=SNRPB PE=1 SV=2	0	33.992	41	8	10	8	1	240	24.6	11.19	20.14	8	cell organization and biogenesis;metabolic process;transport	cytoplasm;cytosol;nucleus;spliceosomal complex	protein binding;RNA binding	Pf01423	6628	ENSG00000125835.18	SNRPB	20	Spliceosome; Systemic lupus erythematosus	mRNA Processing	0	120.9	79.2	99.9	64.9505	63.9975	0.537225	1.01489	0.529343
FALSE	High	Master Protein	P46934	E3 ubiquitin-protein ligase NEDD4 OS=Homo sapiens GN=NEDD4 PE=1 SV=4	0	8.898	2	2	2	2	1	1319	149	6.58	3.96	2	cell organization and biogenesis;metabolic process;regulation of biological process;response to stimulus;transport	chromosome;cytoplasm;cytosol;Golgi;membrane	catalytic activity;protein binding	Pf00397, Pf00632	4734	ENSG00000069869.15	NEDD4	15	Endocytosis; Ubiquitin mediated proteolysis; Epstein-Barr virus infection	Proteasome Degradation; EGF/EGFR Signaling Pathway	0	98.9	119.3	81.8	53.1827	96.4003	0.537742	0.551686	0.974725
FALSE	High	Master Protein	P46782	40S ribosomal protein S5 OS=Homo sapiens GN=RPS5 PE=1 SV=4	0	26.593	40	7	16	7	1	204	22.9	9.72	35.96	7	cell organization and biogenesis;metabolic process;regulation of biological process;transport	cytosol;membrane;ribosome	protein binding;RNA binding;structural molecule activity	Pf00177	6193	ENSG00000083845.8	RPS5	19	Ribosome	Cytoplasmic Ribosomal Proteins	0	114.1	91.4	94.4	61.3746	73.8557	0.537902	0.831007	0.647289
FALSE	High	Master Protein	Q96MU7	YTH domain-containing protein 1 OS=Homo sapiens GN=YTHDC1 PE=1 SV=3	0	6.357	4	2	2	2	1	727	84.6	6.23	5.81	2	cell organization and biogenesis;metabolic process;regulation of biological process	membrane;nucleus	protein binding;RNA binding	Pf04146	91746	ENSG00000083896.12; ENSG00000275272.4	YTHDC1	4; CHR_HSCHR4_1_CTG9			0	108.1	102.5	89.5	58.1889	82.8251	0.538287	0.702551	0.766189
FALSE	High	Master Protein	P67870	Casein kinase II subunit beta OS=Homo sapiens GN=CSNK2B PE=1 SV=1	0	16.473	31	5	11	5	1	215	24.9	5.55	31.22	5	cell communication;cell organization and biogenesis;metabolic process;regulation of biological process;response to stimulus;transport	chromosome;cytoplasm;cytosol;extracellular;membrane;nucleus;organelle lumen	catalytic activity;enzyme regulator activity;metal ion binding;protein binding	Pf01214	1460	ENSG00000224774.7; ENSG00000230700.9; ENSG00000206406.9; ENSG00000204435.13; ENSG00000232960.10; ENSG00000224398.7; ENSG00000228875.8	CSNK2B	6; CHR_HSCHR6_MHC_SSTO_CTG1; CHR_HSCHR6_MHC_DBB_CTG1; CHR_HSCHR6_MHC_QBL_CTG1; CHR_HSCHR6_MHC_MANN_CTG1; CHR_HSCHR6_MHC_MCF_CTG1; CHR_HSCHR6_MHC_COX_CTG1	Tight junction; Epstein-Barr virus infection; Ribosome biogenesis in eukaryotes; NF-kappa B signaling pathway; Wnt signaling pathway; Adherens junction; Measles; Herpes simplex infection		0	115.9	88.1	96	62.4149	71.1892	0.538523	0.876747	0.614229
FALSE	High	Master Protein	Q00839	Heterogeneous nuclear ribonucleoprotein U OS=Homo sapiens GN=HNRNPU PE=1 SV=6	0	123.299	36	26	61	26	1	825	90.5	6	169.82	26	cell differentiation;metabolic process;regulation of biological process	cell surface;cytoplasm;membrane;nucleus;spliceosomal complex	DNA binding;nucleotide binding;protein binding;RNA binding	Pf00622, Pf13671	3192	ENSG00000153187.18	HNRNPU	1	Spliceosome	mRNA Processing	0	115.5	88.8	95.7	62.2198	71.7548	0.5387	0.867117	0.621254
FALSE	High	Master Protein	Q8WYB5	Histone acetyltransferase KAT6B OS=Homo sapiens GN=KAT6B PE=1 SV=3	0	5.839	1	1	1	1	1	2073	231.2	5.96	2.84	1	cell organization and biogenesis;metabolic process;regulation of biological process	chromosome;nucleus	catalytic activity;DNA binding;metal ion binding;protein binding	Pf00538, Pf00628, Pf01853, Pf15446	23522	ENSG00000281813.2; ENSG00000156650.12	KAT6B	10; CHR_HG2191_PATCH			0	101.4	114.5	84.1	54.678	92.5217	0.539231	0.590975	0.912443
FALSE	High	Master Protein	Q16342	Programmed cell death protein 2 OS=Homo sapiens GN=PDCD2 PE=1 SV=2	0.006	2.737	3	1	1	1	1	344	38.6	5.38	1.97	1	cell death;metabolic process;regulation of biological process	cytoplasm;nucleus	DNA binding;metal ion binding;protein binding	Pf01753, Pf04194	5134	ENSG00000071994.10	PDCD2	6			0	121.8	77	101.2	65.7957	62.2198	0.540194	1.05747	0.510836
FALSE	High	Master Protein	Q92530	Proteasome inhibitor PI31 subunit OS=Homo sapiens GN=PSMF1 PE=1 SV=2	0	8.598	20	3	4	3	1	271	29.8	5.74	11.32	3	metabolic process;regulation of biological process;response to stimulus;transport	cytoplasm;cytosol;endoplasmic reticulum;membrane;proteasome	enzyme regulator activity;protein binding	Pf08577, Pf11566	9491	ENSG00000125818.17	PSMF1	20	Proteasome		0	102.3	112.6	85	55.2632	90.9864	0.540207	0.607378	0.889407
FALSE	High	Master Protein	Q9Y294	Histone chaperone ASF1A OS=Homo sapiens GN=ASF1A PE=1 SV=1	0	8.168	37	4	4	3	1	204	23	4.41	8.89	4	cell differentiation;cell organization and biogenesis;metabolic process;regulation of biological process;response to stimulus	nucleus	protein binding	Pf04729	25842	ENSG00000111875.7	ASF1A	6			1	118.8	82.4	98.8	64.2353	66.5833	0.540701	0.964736	0.560465
FALSE	High	Master Protein	P49736	DNA replication licensing factor MCM2 OS=Homo sapiens GN=MCM2 PE=1 SV=4	0	101.877	35	25	44	25	1	904	101.8	5.52	137.78	25	cell death;cell organization and biogenesis;metabolic process;response to stimulus	chromosome;cytoplasm;cytoskeleton;cytosol;nucleus	catalytic activity;DNA binding;metal ion binding;nucleotide binding;protein binding	Pf00493, Pf01078, Pf07728, Pf12619, Pf14551	4171	ENSG00000073111.13	MCM2	3	DNA replication; Cell cycle	DNA Replication; G1 to S cell cycle control; Cell Cycle	0	113.4	92.1	94.4	61.3746	74.4214	0.541222	0.824691	0.656273
FALSE	High	Master Protein	P26640	Valine--tRNA ligase OS=Homo sapiens GN=VARS PE=1 SV=4	0	64.215	21	20	24	20	1	1264	140.4	7.59	66.17	20	metabolic process;regulation of biological process	cytoplasm;cytosol;mitochondrion	catalytic activity;nucleotide binding;protein binding	Pf00043, Pf00133, Pf08264, Pf09334, Pf13603	7407	ENSG00000096171.14; ENSG00000204394.12; ENSG00000226589.9	VARS	6; CHR_HSCHR6_MHC_DBB_CTG1; CHR_HSCHR6_MHC_COX_CTG1	Aminoacyl-tRNA biosynthesis	Amino Acid metabolism	0	119.4	81.2	99.4	64.6254	65.6136	0.541251	0.984939	0.549528
FALSE	High	Master Protein	Q01105	Protein SET OS=Homo sapiens GN=SET PE=1 SV=3	0	36.944	32	8	21	8	1	290	33.5	4.32	63.71	8	cell organization and biogenesis;metabolic process;regulation of biological process;transport	cytoplasm;cytosol;endoplasmic reticulum;nucleus	DNA binding;enzyme regulator activity;protein binding	Pf00956	6418	ENSG00000119335.16	SET	9		Histone Modifications	0	111.8	95.1	93.1	60.5294	76.8455	0.541408	0.787677	0.687348
FALSE	High	Master Protein	P13984	General transcription factor IIF subunit 2 OS=Homo sapiens GN=GTF2F2 PE=1 SV=2	0	21.906	39	9	11	9	1	249	28.4	9.23	20.26	9	metabolic process;regulation of biological process;response to stimulus	cytoskeleton;nucleus	catalytic activity;DNA binding;nucleotide binding;protein binding	Pf02270	2963	ENSG00000188342.11	GTF2F2	13	Basal transcription factors	Eukaryotic Transcription Initiation	0	111.6	95.3	93.1	60.5294	77.0071	0.542378	0.786024	0.690028
FALSE	High	Master Protein	P17844	Probable ATP-dependent RNA helicase DDX5 OS=Homo sapiens GN=DDX5 PE=1 SV=1	0	94.057	49	26	39	19	1	614	69.1	8.92	99.06	26	cell differentiation;cell growth;cell organization and biogenesis;metabolic process;regulation of biological process;response to stimulus	membrane;nucleus;spliceosomal complex	catalytic activity;nucleotide binding;protein binding;RNA binding	Pf00270, Pf00271, Pf08061	1655	ENSG00000108654.13	DDX5	17	Spliceosome; Proteoglycans in cancer; Transcriptional misregulation in cancer		6	113	92.7	94.3	61.3096	74.9062	0.542563	0.818485	0.662887
FALSE	High	Master Protein	O14976	Cyclin-G-associated kinase OS=Homo sapiens GN=GAK PE=1 SV=2	0	27.573	9	8	10	8	1	1311	143.1	5.73	26.44	8	cell organization and biogenesis;metabolic process;regulation of biological process;transport	cytoplasm;cytosol;Golgi;membrane	catalytic activity;nucleotide binding;protein binding	Pf00069, Pf00226, Pf07714, Pf10409	2580	ENSG00000178950.16	GAK	4			0	105.8	106	88.3	57.4087	85.6533	0.542615	0.670245	0.809577
FALSE	High	Master Protein	P62899	60S ribosomal protein L31 OS=Homo sapiens GN=RPL31 PE=1 SV=1	0	18.335	40	6	13	6	1	125	14.5	10.54	32.38	6	cell organization and biogenesis;metabolic process;transport	cytosol;membrane;ribosome	protein binding;RNA binding;structural molecule activity	Pf01198	6160	ENSG00000071082.10	RPL31	2	Ribosome	Cytoplasmic Ribosomal Proteins	0	116.4	86.4	97.2	63.195	69.8155	0.542913	0.905172	0.599789
FALSE	High	Master Protein	Q8N7C3	Probable E3 ubiquitin-protein ligase TRIML2 OS=Homo sapiens GN=TRIML2 PE=1 SV=1	0.001	4.444	5	2	2	2	1	387	44	5.72	3.36	2	metabolic process;response to stimulus		catalytic activity;protein binding	Pf00622, Pf13765	205860		TRIML2	4			0	93.4	128.6	78	50.7121	103.915	0.542956	0.488014	1.11258
FALSE	High	Master Protein	P23528	Cofilin-1 OS=Homo sapiens GN=CFL1 PE=1 SV=3	0	134.556	75	18	74	14	1	166	18.5	8.09	207.6	18	cell organization and biogenesis;cellular component movement;metabolic process;regulation of biological process;response to stimulus;transport	cytoplasm;cytoskeleton;membrane;nucleus	protein binding	Pf00241	1072	ENSG00000172757.12	CFL1	11	Pertussis; Regulation of actin cytoskeleton; Fc gamma R-mediated phagocytosis; Axon guidance	VEGFA-VEGFR2 Signaling Pathway; G13 Signaling Pathway; Regulation of Actin Cytoskeleton; Brain-Derived Neurotrophic Factor (BDNF) signaling pathway; EGF/EGFR Signaling Pathway	5	102.4	112	85.6	55.6533	90.5015	0.543489	0.614943	0.883804
FALSE	High	Master Protein	Q99829	Copine-1 OS=Homo sapiens GN=CPNE1 PE=1 SV=1	0	35.747	22	10	18	10	1	537	59	5.83	48.32	10	cell differentiation;cell growth;metabolic process;regulation of biological process;response to stimulus;transport	cytoplasm;cytosol;membrane;nucleus	catalytic activity;metal ion binding;protein binding;transporter activity	Pf00092, Pf00168, Pf07002, Pf10138, Pf13519	8904	ENSG00000214078.12	CPNE1	20			0	111.3	95.6	93.1	60.5294	77.2495	0.54384	0.783557	0.694066
FALSE	High	Master Protein	Q96SU4	Oxysterol-binding protein-related protein 9 OS=Homo sapiens GN=OSBPL9 PE=1 SV=2	0	8.216	4	2	2	2	1	736	83.1	6.18	6.85	2	metabolic process;transport	cytosol;endosome;Golgi;membrane	transporter activity	Pf00169, Pf01237, Pf15409, Pf15413	114883	ENSG00000117859.18	OSBPL9	1			0	99.2	117.8	83	53.9628	95.1882	0.54398	0.566907	0.959559
FALSE	High	Master Protein	Q13151	Heterogeneous nuclear ribonucleoprotein A0 OS=Homo sapiens GN=HNRNPA0 PE=1 SV=1	0	26.689	31	7	17	6	1	305	30.8	9.29	31.5	7	defense response;metabolic process;regulation of biological process;response to stimulus	nucleus	nucleotide binding;protein binding;RNA binding	Pf00076, Pf13893, Pf14259	10949	ENSG00000177733.6	HNRNPA0	5			0	104.3	108.4	87.3	56.7585	87.5926	0.544185	0.647983	0.839814
FALSE	High	Master Protein	Q13356	Peptidyl-prolyl cis-trans isomerase-like 2 OS=Homo sapiens GN=PPIL2 PE=1 SV=1	0	5.673	3	1	2	1	1	520	58.8	8.78	5.23	1	cell organization and biogenesis;cellular component movement;metabolic process	cytoplasm;membrane;nucleus;organelle lumen	catalytic activity;protein binding	Pf00160, Pf04641	23759	ENSG00000100023.18	PPIL2	22	Ubiquitin mediated proteolysis		0	125.1	70	104.9	68.2012	56.5635	0.545174	1.20575	0.452146
FALSE	High	Master Protein	Q96CW1	AP-2 complex subunit mu OS=Homo sapiens GN=AP2M1 PE=1 SV=2	0	61.586	40	15	20	15	1	435	49.6	9.54	52.39	15	cell organization and biogenesis;cellular component movement;metabolic process;regulation of biological process;response to stimulus;transport	cytosol;membrane	protein binding;transporter activity	Pf00928	1173	ENSG00000161203.13	AP2M1	3	Endocytosis; Huntington's disease; Endocrine and other factor-regulated calcium reabsorption; Synaptic vesicle cycle	Synaptic Vesicle Pathway; EGF/EGFR Signaling Pathway	0	111.9	94.2	93.9	61.0495	76.1183	0.545572	0.802035	0.680235
FALSE	High	Master Protein	P02786	Transferrin receptor protein 1 OS=Homo sapiens GN=TFRC PE=1 SV=2	0	72.853	28	18	23	18	1	760	84.8	6.61	60.52	18	cell differentiation;cell organization and biogenesis;cellular homeostasis;metabolic process;regulation of biological process;response to stimulus;transport	cell surface;endosome;extracellular;membrane	protein binding;receptor activity;RNA binding;transporter activity	Pf02225, Pf04253, Pf04389	7037	ENSG00000072274.12	TFRC	3	Endocytosis; HIF-1 signaling pathway; Hematopoietic cell lineage; Phagosome	Iron metabolism in placenta	0	114.6	89.2	96.2	62.5449	72.078	0.545767	0.867739	0.628953
FALSE	High	Master Protein	Q9GZZ1	N-alpha-acetyltransferase 50 OS=Homo sapiens GN=NAA50 PE=1 SV=1	0	48.515	71	13	17	13	1	169	19.4	8.81	48.46	13	cell organization and biogenesis;metabolic process	cytoplasm;nucleus	catalytic activity;protein binding	Pf00583, Pf13420, Pf13508, Pf13527, Pf13673	80218	ENSG00000121579.12	NAA50	3		Metapathway biotransformation	0	112.2	93.6	94.2	61.2446	75.6334	0.545852	0.809755	0.674095
FALSE	High	Master Protein	Q00688	Peptidyl-prolyl cis-trans isomerase FKBP3 OS=Homo sapiens GN=FKBP3 PE=1 SV=1	0	15.344	21	5	9	5	1	224	25.2	9.28	19.5	5	metabolic process	cytoplasm;nucleus	catalytic activity;protein binding;receptor activity;RNA binding	Pf00254	2287	ENSG00000100442.10	FKBP3	14			0	110.7	96.3	93	60.4644	77.8152	0.546201	0.777026	0.702937
FALSE	High	Master Protein	P20618	Proteasome subunit beta type-1 OS=Homo sapiens GN=PSMB1 PE=1 SV=2	0	50.322	52	10	15	10	1	241	26.5	8.13	46.32	10	metabolic process;regulation of biological process;response to stimulus;transport	cytoplasm;cytosol;extracellular;membrane;nucleus;organelle lumen;proteasome	catalytic activity;protein binding	Pf00227	5689	ENSG00000008018.8	PSMB1	6	Proteasome	Proteasome Degradation	0	114.9	88.5	96.6	62.805	71.5124	0.546605	0.878239	0.622388
FALSE	High	Master Protein	P08397	Porphobilinogen deaminase OS=Homo sapiens GN=HMBS PE=1 SV=2	0.001	4.503	7	2	2	2	1	361	39.3	7.18	5.14	2	metabolic process	cytoplasm;cytosol	catalytic activity	Pf01379, Pf03900	3145	ENSG00000281702.3; ENSG00000256269.7	HMBS	11; CHR_HG2217_PATCH	Porphyrin and chlorophyll metabolism; Metabolic pathways	Heme Biosynthesis	0	121.2	76.9	102	66.3158	62.139	0.54716	1.06722	0.512698
FALSE	High	Master Protein	Q99717	Mothers against decapentaplegic homolog 5 OS=Homo sapiens GN=SMAD5 PE=1 SV=1	0.002	3.329	2	1	1	1	1	465	52.2	7.71	2.61	1	cell differentiation;metabolic process;regulation of biological process;response to stimulus	cytoplasm;cytosol;nucleus	DNA binding;metal ion binding;protein binding;signal transducer activity	Pf03165, Pf03166, Pf10401	4090	ENSG00000113658.16	SMAD5	5	TGF-beta signaling pathway; Signaling pathways regulating pluripotency of stem cells	BMP Signaling Pathway in Eyelid Development; Differentiation of white and brown adipocyte; ESC Pluripotency Pathways; BMP2-WNT4-FOXO1 Pathway in Human Primary Endometrial Stromal Cell Differentiation; TGF-beta Receptor Signaling	0	107.4	102.2	90.4	58.774	82.5827	0.547244	0.711699	0.768926
FALSE	High	Master Protein	P49418	Amphiphysin OS=Homo sapiens GN=AMPH PE=1 SV=1	0	12.555	9	5	5	4	1	695	76.2	4.64	13.12	5	cell communication;cell organization and biogenesis;transport	cytoplasm;cytoskeleton;cytosol;membrane	protein binding	Pf00018, Pf03114, Pf14604	273	ENSG00000078053.16	AMPH	7	Endocytosis; Fc gamma R-mediated phagocytosis	Monoamine Transport	0	107.1	102.8	90.2	58.644	83.0675	0.547563	0.70598	0.775607
FALSE	High	Master Protein	Q13557	Calcium/calmodulin-dependent protein kinase type II subunit delta OS=Homo sapiens GN=CAMK2D PE=1 SV=3	0	45.671	28	11	17	8	1	499	56.3	7.25	42.51	11	cell differentiation;cell organization and biogenesis;cellular component movement;cellular homeostasis;metabolic process;regulation of biological process;response to stimulus	cytoplasm;cytosol;endoplasmic reticulum;membrane;nucleus	catalytic activity;nucleotide binding;protein binding	Pf00069, Pf07714, Pf08332, Pf12680, Pf13474, Pf14534	817	ENSG00000145349.16	CAMK2D	4	Dopaminergic synapse; HIF-1 signaling pathway; Amphetamine addiction; Neurotrophin signaling pathway; Oxytocin signaling pathway; Olfactory transduction; Circadian entrainment; ErbB signaling pathway; Long-term potentiation; Insulin secretion; Glioma; Adrenergic signaling in cardiomyocytes; Tuberculosis; Glucagon signaling pathway; Melanogenesis; Wnt signaling pathway; Proteoglycans in cancer; Al…	Calcium Regulation in the Cardiac Cell; Cardiac Hypertrophic Response; Physiological and Pathological Hypertrophy of the Heart; Myometrial Relaxation and Contraction Pathways; SRF and miRs in Smooth Muscle Differentiation and Proliferation; MicroRNAs in cardiomyocyte hypertrophy	3	109.2	98.7	92	59.8142	79.7545	0.547749	0.74998	0.730352
FALSE	High	Master Protein	P49721	Proteasome subunit beta type-2 OS=Homo sapiens GN=PSMB2 PE=1 SV=1	0	13.108	23	5	10	5	1	201	22.8	7.02	20.08	5	metabolic process;regulation of biological process;response to stimulus;transport	cytoplasm;cytosol;membrane;nucleus;proteasome	catalytic activity;protein binding	Pf00227	5690	ENSG00000126067.11	PSMB2	1	Proteasome	Proteasome Degradation	0	109.3	98.6	92.1	59.8793	79.6737	0.547843	0.751556	0.728945
FALSE	High	Master Protein	Q14566	DNA replication licensing factor MCM6 OS=Homo sapiens GN=MCM6 PE=1 SV=1	0	126.905	40	30	55	30	1	821	92.8	5.41	137.39	30	metabolic process	nucleus	catalytic activity;DNA binding;nucleotide binding;protein binding	Pf00493, Pf01078, Pf07728, Pf14551	4175	ENSG00000076003.4	MCM6	2	DNA replication; Cell cycle	DNA Replication; G1 to S cell cycle control; Retinoblastoma (RB) in Cancer; Cell Cycle	0	109.3	98.6	92.1	59.8793	79.6737	0.547843	0.751556	0.728945
FALSE	High	Master Protein	O15516	Circadian locomoter output cycles protein kaput OS=Homo sapiens GN=CLOCK PE=1 SV=1	0.001	3.954	1	1	1	1	1	846	95.2	7.01	2.62	1	cell organization and biogenesis;metabolic process;regulation of biological process;response to stimulus	chromosome;cytoplasm;nucleus	catalytic activity;DNA binding;protein binding	Pf00010, Pf00989, Pf08447, Pf13426, Pf14598	9575	ENSG00000134852.14	CLOCK	4	Dopaminergic synapse; Circadian rhythm; Herpes simplex infection	Melatonin metabolism and effects; Exercise-induced Circadian Regulation	0	108.3	100.3	91.4	59.4241	81.0474	0.548699	0.733203	0.74836
FALSE	High	Master Protein	Q99575	Ribonucleases P/MRP protein subunit POP1 OS=Homo sapiens GN=POP1 PE=1 SV=2	0.002	3.221	2	2	2	2	1	1024	114.6	9.22	3.36	2	metabolic process	Golgi;mitochondrion;nucleus	catalytic activity;protein binding;RNA binding	Pf06978, Pf08170	10940	ENSG00000104356.10	POP1	8	Ribosome biogenesis in eukaryotes; RNA transport		0	108.8	99.2	91.9	59.7492	80.1585	0.549166	0.745388	0.736751
FALSE	High	Master Protein	Q92544	Transmembrane 9 superfamily member 4 OS=Homo sapiens GN=TM9SF4 PE=1 SV=2	0	15.235	8	4	4	4	1	642	74.5	6.54	9.56	4	cell organization and biogenesis;cellular homeostasis;regulation of biological process;response to stimulus;transport	endosome;Golgi;membrane	protein binding	Pf02990	9777	ENSG00000101337.15	TM9SF4	20			0	116.4	85.1	98.4	63.9752	68.765	0.549615	0.930346	0.590765
FALSE	High	Master Protein	Q8WXA9	Splicing regulatory glutamine/lysine-rich protein 1 OS=Homo sapiens GN=SREK1 PE=1 SV=1	0	8.446	9	3	4	3	1	508	59.3	10.39	10.38	3	metabolic process;regulation of biological process	nucleus;spliceosomal complex	nucleotide binding;protein binding;RNA binding	Pf00076, Pf13893, Pf14259	140890	ENSG00000153914.15	SREK1	5		mRNA Processing	0	116.4	85.2	98.4	63.9752	68.8458	0.549615	0.929254	0.591459
FALSE	High	Master Protein	P0DMV9	Heat shock 70 kDa protein 1B OS=Homo sapiens GN=HSPA1B PE=1 SV=1	0	82.461	45	22	48	17	1	641	70	5.66	115.42	22	cell organization and biogenesis;metabolic process;regulation of biological process;response to stimulus;transport	cytoplasm;cytoskeleton;cytosol;endoplasmic reticulum;extracellular;mitochondrion;nucleus	catalytic activity;nucleotide binding;protein binding;receptor activity;RNA binding	Pf00012, Pf06723	3304; 3303	ENSG00000232804.5; ENSG00000234475.5; ENSG00000231555.4; ENSG00000235941.5; ENSG00000204389.9; ENSG00000204388.6; ENSG00000212866.6; ENSG00000237724.5; ENSG00000224501.5	HSPA1B; HSPA1A	6; CHR_HSCHR6_MHC_APD_CTG1; CHR_HSCHR6_MHC_DBB_CTG1; CHR_HSCHR6_MHC_QBL_CTG1; CHR_HSCHR6_MHC_COX_CTG1	Endocytosis; Longevity regulating pathway - multiple species; Prion diseases; Epstein-Barr virus infection; Spliceosome; MAPK signaling pathway; Protein processing in endoplasmic reticulum; Toxoplasmosis; Measles; Influenza A; Estrogen signaling pathway; Legionellosis; Antigen processing and presentation	NRF2 pathway; Apoptosis Modulation and Signaling; MAPK Signaling Pathway; VEGFA-VEGFR2 Signaling Pathway; Apoptosis Modulation by HSP70; Parkin-Ubiquitin Proteasomal System pathway	0	114.1	89.3	96.6	62.805	72.1588	0.550438	0.870371	0.632417
FALSE	High	Master Protein	Q14247	Src substrate cortactin OS=Homo sapiens GN=CTTN PE=1 SV=2	0	67.808	33	17	34	17	1	550	61.5	5.4	96.66	17	cell organization and biogenesis;cellular component movement;regulation of biological process;transport	cytoplasm;cytoskeleton;cytosol;Golgi;membrane	protein binding	Pf00018, Pf02218, Pf07653, Pf14604	2017	ENSG00000085733.15	CTTN	11	Tight junction; Pathogenic Escherichia coli infection; Proteoglycans in cancer; Bacterial invasion of epithelial cells; Shigellosis	Hepatitis C and Hepatocellular Carcinoma; Pathogenic Escherichia coli infection	0	107.6	101.3	91.1	59.2291	81.8554	0.550456	0.723582	0.760738
FALSE	High	Master Protein	Q05519	Serine/arginine-rich splicing factor 11 OS=Homo sapiens GN=SRSF11 PE=1 SV=1	0.001	3.798	5	2	2	2	1	484	53.5	10.52	4.94	2	metabolic process;transport	nucleus	nucleotide binding;protein binding;RNA binding	Pf00076, Pf13893, Pf14259	9295	ENSG00000116754.13	SRSF11	1			0	103.9	108.1	88	57.2136	87.3502	0.55066	0.654992	0.840714
FALSE	High	Master Protein	Q04637	Eukaryotic translation initiation factor 4 gamma 1 OS=Homo sapiens GN=EIF4G1 PE=1 SV=4	0	156.098	27	36	55	31	1	1599	175.4	5.33	151.25	36	cell organization and biogenesis;defense response;metabolic process;regulation of biological process;response to stimulus	cytoplasm;cytosol;membrane;nucleus	nucleotide binding;protein binding;RNA binding;structural molecule activity	Pf00566, Pf02020, Pf02847, Pf02854	1981	ENSG00000114867.20	EIF4G1	3	RNA transport; Viral myocarditis	Translation Factors	5	113.4	90.5	96.1	62.4799	73.1285	0.550969	0.854385	0.644872
FALSE	High	Master Protein	Q9Y263	Phospholipase A-2-activating protein OS=Homo sapiens GN=PLAA PE=1 SV=2	0	33.445	19	12	14	12	1	795	87.1	6.37	31.95	12	cellular homeostasis;defense response;metabolic process;regulation of biological process;response to stimulus	cytoplasm;nucleus	enzyme regulator activity;protein binding	Pf00400, Pf08324, Pf09070	9373	ENSG00000137055.14	PLAA	9	Protein processing in endoplasmic reticulum		0	118.5	81	100.5	65.3406	65.452	0.551397	0.998297	0.552338
FALSE	High	Master Protein	Q14527	Helicase-like transcription factor OS=Homo sapiens GN=HLTF PE=1 SV=2	0	10.956	5	5	6	5	1	1009	113.9	8.6	10.35	5	cell organization and biogenesis;metabolic process;regulation of biological process;response to stimulus	cytoplasm;membrane;nucleus	catalytic activity;DNA binding;metal ion binding;nucleotide binding;protein binding;RNA binding	Pf00097, Pf00176, Pf00271, Pf08797, Pf12678, Pf12861, Pf13445, Pf13639, Pf13920, Pf13923, Pf14634, Pf15227	6596	ENSG00000071794.15	HLTF	3		Retinoblastoma (RB) in Cancer	0	107.4	101.5	91.1	59.2291	82.017	0.551481	0.722156	0.763659
FALSE	High	Master Protein	Q6P2C8	Mediator of RNA polymerase II transcription subunit 27 OS=Homo sapiens GN=MED27 PE=1 SV=1	0	5.507	3	1	1	1	1	311	35.4	9.31	3.03	1	metabolic process;regulation of biological process	cytosol;nucleus	catalytic activity;protein binding	Pf11571	9442	ENSG00000160563.13	MED27	9	Thyroid hormone signaling pathway		0	119.1	79.6	101.3	65.8607	64.3207	0.552986	1.02394	0.540057
FALSE	High	Master Protein	Q9BW27	Nuclear pore complex protein Nup85 OS=Homo sapiens GN=NUP85 PE=1 SV=1	0	11.427	5	4	6	4	1	656	75	5.55	9.75	4	cell organization and biogenesis;cellular component movement;metabolic process;regulation of biological process;response to stimulus;transport	chromosome;cytoplasm;cytoskeleton;cytosol;membrane;nucleus	protein binding;structural molecule activity	Pf07575	79902	ENSG00000125450.10	NUP85	17	RNA transport	Integrated Breast Cancer Pathway	0	99.9	115.1	85	55.2632	93.0065	0.553185	0.594186	0.930996
FALSE	High	Master Protein	P50897	Palmitoyl-protein thioesterase 1 OS=Homo sapiens GN=PPT1 PE=1 SV=1	0	7.368	14	3	4	3	1	306	34.2	6.52	10.12	3	cell organization and biogenesis;cellular homeostasis;metabolic process;regulation of biological process;response to stimulus;transport	cytosol;extracellular;Golgi;membrane;nucleus;organelle lumen;vacuole	catalytic activity;protein binding	Pf02089	5538	ENSG00000131238.16	PPT1	1	Lysosome; Fatty acid elongation; Metabolic pathways; Fatty acid metabolism		0	91.2	131.2	77.6	50.452	106.016	0.553202	0.47589	1.16246
FALSE	High	Master Protein	Q96FW1	Ubiquitin thioesterase OTUB1 OS=Homo sapiens GN=OTUB1 PE=1 SV=2	0	52.513	42	8	21	8	1	271	31.3	4.94	62.51	8	metabolic process;regulation of biological process;response to stimulus	cytoplasm;cytosol;nucleus	catalytic activity;nucleotide binding;protein binding	Pf02338, Pf10275	55611	ENSG00000167770.11	OTUB1	11			0	111.5	93.6	94.9	61.6997	75.6334	0.55336	0.815773	0.678327
FALSE	High	Master Protein	O43427	Acidic fibroblast growth factor intracellular-binding protein OS=Homo sapiens GN=FIBP PE=1 SV=3	0.004	2.971	2	1	1	1	1	364	41.9	6.48	2.08	1	regulation of biological process;response to stimulus	membrane;mitochondrion;nucleus	protein binding	Pf05427	9158	ENSG00000172500.12	FIBP	11			0	76.8	157.9	65.4	42.5201	127.591	0.553647	0.333253	1.66134
FALSE	High	Master Protein	P42285	Superkiller viralicidic activity 2-like 2 OS=Homo sapiens GN=SKIV2L2 PE=1 SV=3	0	35.868	15	13	15	13	1	1042	117.7	6.52	33.37	13	metabolic process	nucleus;spliceosomal complex	catalytic activity;DNA binding;nucleotide binding;protein binding;RNA binding	Pf00270, Pf04851, Pf08148, Pf13234	23517	ENSG00000039123.15	SKIV2L2	5	RNA degradation		0	117.7	82	100.3	65.2105	66.2601	0.55404	0.98416	0.562957
FALSE	High	Master Protein	Q96FQ6	Protein S100-A16 OS=Homo sapiens GN=S100A16 PE=1 SV=1	0	13.922	40	3	9	3	1	103	11.8	6.79	12.26	3	response to stimulus	cytoplasm;cytosol;membrane;nucleus	metal ion binding;protein binding;RNA binding	Pf01023, Pf13202, Pf13499, Pf13833	140576	ENSG00000188643.10	S100A16	1			0	107.6	100.8	91.7	59.6192	81.4514	0.554082	0.73196	0.756983
FALSE	High	Master Protein	P61160	Actin-related protein 2 OS=Homo sapiens GN=ACTR2 PE=1 SV=1	0	34.362	33	11	21	11	1	394	44.7	6.74	56.46	11	cell division;cell organization and biogenesis;cellular component movement;regulation of biological process;response to stimulus;transport	cytoplasm;cytoskeleton;cytosol;extracellular;membrane;organelle lumen	nucleotide binding;protein binding;structural molecule activity	Pf00022	10097	ENSG00000138071.13	ACTR2	2		Association Between Physico-Chemical Features and Toxicity Associated Pathways; ESC Pluripotency Pathways	0	106.5	102.7	90.8	59.0341	82.9867	0.55431	0.711368	0.779218
FALSE	High	Master Protein	Q15365	Poly(rC)-binding protein 1 OS=Homo sapiens GN=PCBP1 PE=1 SV=2	0	95.129	67	16	40	11	1	356	37.5	7.09	114.58	16	metabolic process;regulation of biological process	cytoplasm;cytosol;membrane;nucleus	DNA binding;protein binding;RNA binding	Pf00013, Pf13014	5093	ENSG00000169564.6	PCBP1	2	Spliceosome		5	112.8	91	96.2	62.5449	73.5325	0.554476	0.850575	0.651884
FALSE	High	Master Protein	P17252	Protein kinase C alpha type OS=Homo sapiens GN=PRKCA PE=1 SV=4	0	42.447	19	10	12	9	1	672	76.7	7.05	34.11	10	cell death;cell organization and biogenesis;cellular component movement;metabolic process;regulation of biological process;response to stimulus	cytoplasm;cytosol;endoplasmic reticulum;membrane;mitochondrion;nucleus	catalytic activity;metal ion binding;nucleotide binding;protein binding	Pf00069, Pf00130, Pf00168, Pf00433, Pf07714	5578	ENSG00000154229.11	PRKCA	17	Dopaminergic synapse; Serotonergic synapse; Amoebiasis; Tight junction; Vascular smooth muscle contraction; Glutamatergic synapse; Pathogenic Escherichia coli infection; Hepatitis B; HIF-1 signaling pathway; MicroRNAs in cancer; Amphetamine addiction; Phospholipase D signaling pathway; VEGF signaling pathway; Rap1 signaling pathway; Non-small cell lung cancer; MAPK signaling pathway; Oxytocin sig…	Transcriptional activation by NRF2; AGE/RAGE pathway; Common Pathways Underlying Drug Addiction; Follicle Stimulating Hormone (FSH) signaling pathway; Signaling Pathways in Glioblastoma; ErbB Signaling Pathway; Regulation of Microtubule Cytoskeleton; Insulin Signaling; Wnt Signaling Pathway; Wnt Signaling Pathway Netpath; VEGFA-VEGFR2 Signaling Pathway; Myometrial Relaxation and Contraction Pathw…	1	92.3	128.9	78.8	51.2322	104.158	0.555062	0.491872	1.12847
FALSE	High	Master Protein	P68402	Platelet-activating factor acetylhydrolase IB subunit beta OS=Homo sapiens GN=PAFAH1B2 PE=1 SV=1	0	8.508	28	5	6	4	1	229	25.6	5.92	9.18	5	metabolic process;regulation of biological process;transport	cytoplasm;cytosol;extracellular;membrane;organelle lumen	catalytic activity;protein binding	Pf00657, Pf13472	5049	ENSG00000168092.13	PAFAH1B2	11	Ether lipid metabolism; Metabolic pathways		1	105.3	104.8	89.9	58.4489	84.6836	0.55507	0.690204	0.804213
FALSE	High	Master Protein	Q86VP6	Cullin-associated NEDD8-dissociated protein 1 OS=Homo sapiens GN=CAND1 PE=1 SV=2	0	102.152	28	29	42	29	1	1230	136.3	5.78	105.7	29	cell differentiation;cell organization and biogenesis;cellular homeostasis;metabolic process;regulation of biological process;transport	cytoplasm;cytosol;extracellular;Golgi;membrane;nucleus;organelle lumen	protein binding	Pf08623, Pf12755, Pf13513	55832	ENSG00000111530.12	CAND1	12		Endoderm Differentiation	0	110.3	95.5	94.2	61.2446	77.1687	0.555255	0.793645	0.699626
FALSE	High	Master Protein	O15400	Syntaxin-7 OS=Homo sapiens GN=STX7 PE=1 SV=4	0	21.482	30	7	11	6	1	261	29.8	5.55	27.64	7	cell organization and biogenesis;regulation of biological process;transport	endosome;membrane;vacuole	protein binding	Pf05739, Pf14523	8417	ENSG00000079950.13	STX7	6	Phagosome; SNARE interactions in vesicular transport		0	109.9	96.2	93.9	61.0495	77.7344	0.555501	0.785361	0.707319
FALSE	High	Master Protein	P35237	Serpin B6 OS=Homo sapiens GN=SERPINB6 PE=1 SV=3	0	27.365	30	9	13	8	1	376	42.6	5.27	28.31	9	regulation of biological process;response to stimulus;transport	cytoplasm;cytosol;membrane;nucleus	enzyme regulator activity;protein binding	Pf00079	5269	ENSG00000124570.17	SERPINB6	6	Amoebiasis	Ectoderm Differentiation	1	100.7	113.2	86.1	55.9783	91.4712	0.555892	0.611978	0.908354
FALSE	High	Master Protein	P52788	Spermine synthase OS=Homo sapiens GN=SMS PE=1 SV=2	0	86.458	60	20	36	20	1	366	41.2	5.02	120.47	20	metabolic process	cytosol	catalytic activity	Pf01564	6611	ENSG00000102172.15	SMS	X	Glutathione metabolism; beta-Alanine metabolism; Metabolic pathways; Cysteine and methionine metabolism; Arginine and proline metabolism	Urea cycle and metabolism of amino groups; Amino Acid metabolism	0	100.9	112.7	86.3	56.1084	91.0672	0.556079	0.616121	0.902549
FALSE	High	Master Protein	P62258	14-3-3 protein epsilon OS=Homo sapiens GN=YWHAE PE=1 SV=1	0	105.721	74	21	64	19	1	255	29.2	4.74	205.33	21	cell organization and biogenesis;cellular component movement;cellular homeostasis;metabolic process;regulation of biological process;response to stimulus;transport	cytoplasm;cytosol;membrane;mitochondrion;nucleus	protein binding;RNA binding	Pf00244	7531	ENSG00000108953.16; ENSG00000274474.3	YWHAE	17; CHR_HSCHR17_2_CTG2	Viral carcinogenesis; Epstein-Barr virus infection; Neurotrophin signaling pathway; Hippo signaling pathway; Oocyte meiosis; Cell cycle; PI3K-Akt signaling pathway	VEGFA-VEGFR2 Signaling Pathway; Calcium Regulation in the Cardiac Cell; Cell Cycle; Sudden Infant Death Syndrome (SIDS) Susceptibility Pathways; Myometrial Relaxation and Contraction Pathways	2	111.5	93.1	95.4	62.0248	75.2294	0.556276	0.824475	0.674703
FALSE	High	Master Protein	Q16831	Uridine phosphorylase 1 OS=Homo sapiens GN=UPP1 PE=1 SV=1	0	15.699	15	5	6	5	1	310	33.9	7.88	13.4	5	cell communication;metabolic process;response to stimulus	cytoplasm;cytosol	catalytic activity	Pf01048	7378	ENSG00000183696.13	UPP1	7	Metabolic pathways; Pyrimidine metabolism; Drug metabolism - other enzymes	Fluoropyrimidine Activity	0	115.4	85.7	98.8	64.2353	69.2498	0.556632	0.927588	0.600085
FALSE	High	Master Protein	O43681	ATPase ASNA1 OS=Homo sapiens GN=ASNA1 PE=1 SV=2	0	26.677	22	6	9	6	1	348	38.8	4.91	24.54	6	transport	cytoplasm;endoplasmic reticulum;membrane;nucleus	catalytic activity;metal ion binding;nucleotide binding;protein binding;transporter activity	Pf02374	439	ENSG00000198356.11	ASNA1	19			0	109.2	97.4	93.5	60.7895	78.704	0.55668	0.772381	0.720733
FALSE	High	Master Protein	Q9Y6E2	Basic leucine zipper and W2 domain-containing protein 2 OS=Homo sapiens GN=BZW2 PE=1 SV=1	0	26.997	18	8	10	6	1	419	48.1	6.68	23.07	8	cell differentiation;development	cytoplasm;membrane	protein binding	Pf02020	28969	ENSG00000136261.14	BZW2	7			0	115.1	86.3	98.6	64.1053	69.7347	0.556953	0.919274	0.605862
FALSE	High	Master Protein	Q00610	Clathrin heavy chain 1 OS=Homo sapiens GN=CLTC PE=1 SV=5	0	336.143	51	67	117	67	1	1675	191.5	5.69	357.87	67	cell differentiation;cell division;cell organization and biogenesis;cellular component movement;metabolic process;regulation of biological process;response to stimulus;transport	cytoplasm;cytoskeleton;cytosol;endosome;membrane;vacuole	protein binding;RNA binding;structural molecule activity	Pf00637, Pf01394, Pf04053, Pf09268, Pf13838	1213	ENSG00000141367.11	CLTC	17	Lysosome; Endocytosis; Huntington's disease; Endocrine and other factor-regulated calcium reabsorption; Bacterial invasion of epithelial cells; Synaptic vesicle cycle	Synaptic Vesicle Pathway; Complement and Coagulation Cascades; VEGFA-VEGFR2 Signaling Pathway	0	111	93.9	95.1	61.8297	75.8759	0.557025	0.81488	0.683566
FALSE	High	Master Protein	P57721	Poly(rC)-binding protein 3 OS=Homo sapiens GN=PCBP3 PE=2 SV=2	0	38.677	20	6	19	1	1	371	39.4	8.07	52.25	6	metabolic process;regulation of biological process	cytoplasm;cytosol;nucleus	DNA binding;RNA binding	Pf00013, Pf13014	54039	ENSG00000183570.16	PCBP3	21			0	113.1	90.1	96.9	63	72.8053	0.557029	0.865322	0.643725
FALSE	High	Master Protein	Q96K21	Abscission/NoCut checkpoint regulator OS=Homo sapiens GN=ZFYVE19 PE=1 SV=3	0.001	4.34	6	2	3	2	1	471	51.5	5.73	4.82	2	cell division;regulation of biological process	cytoplasm;cytoskeleton	metal ion binding;protein binding	Pf01363	84936	ENSG00000166140.17	ZFYVE19	15			0	109.1	97.4	93.5	60.7895	78.704	0.55719	0.772381	0.721393
FALSE	High	Master Protein	O43852	Calumenin OS=Homo sapiens GN=CALU PE=1 SV=2	0	112.966	68	17	61	17	1	315	37.1	4.64	204.89	17	metabolic process	endoplasmic reticulum;extracellular;Golgi;membrane;organelle lumen	metal ion binding;protein binding	Pf13499	813	ENSG00000128595.16	CALU	7		NOTCH1 regulation of human endothelial cell calcification	0	79.9	151.6	68.5	44.5356	122.5	0.557392	0.363555	1.53317
FALSE	High	Master Protein	P37198	Nuclear pore glycoprotein p62 OS=Homo sapiens GN=NUP62 PE=1 SV=3	0	8.674	9	4	4	4	1	522	53.2	5.31	11.04	4	cell death;cell organization and biogenesis;metabolic process;regulation of biological process;response to stimulus;transport	cytoplasm;cytoskeleton;membrane;nucleus	protein binding;structural molecule activity;transporter activity	Pf05064	23636	ENSG00000213024.11	NUP62	19	RNA transport		0	108.8	97.8	93.3	60.6594	79.0272	0.557532	0.767576	0.726353
FALSE	High	Master Protein	P31948	Stress-induced-phosphoprotein 1 OS=Homo sapiens GN=STIP1 PE=1 SV=1	0	142.427	59	39	74	39	1	543	62.6	6.8	170.05	39	response to stimulus	cytoplasm;cytosol;Golgi;nucleus	protein binding;RNA binding	Pf00515, Pf12895, Pf13414, Pf13424, Pf13432	10963	ENSG00000168439.16	STIP1	11	Prion diseases		0	117.6	81.3	101.1	65.7307	65.6944	0.558934	1.00055	0.558626
FALSE	High	Master Protein	P61225	Ras-related protein Rap-2b OS=Homo sapiens GN=RAP2B PE=1 SV=1	0	11.406	13	2	2	2	1	183	20.5	4.81	5.38	2	cell organization and biogenesis;regulation of biological process;response to stimulus;transport	cytosol;endosome;membrane	catalytic activity;nucleotide binding;protein binding	Pf00009, Pf00071, Pf02421, Pf08477	5912	ENSG00000181467.4	RAP2B	3			0	108.7	97.8	93.5	60.7895	79.0272	0.559241	0.769222	0.727022
FALSE	High	Master Protein	Q2M1P5	Kinesin-like protein KIF7 OS=Homo sapiens GN=KIF7 PE=1 SV=2	0	7.558	3	4	5	4	1	1343	150.5	6.79	8	4	cellular component movement;metabolic process;regulation of biological process	cytoplasm;cytoskeleton	catalytic activity;motor activity;nucleotide binding;protein binding	Pf00225, Pf04111	374654	ENSG00000166813.14	KIF7	15	Hedgehog signaling pathway	Hedgehog Signaling Pathway	0	104.5	105.6	89.9	58.4489	85.33	0.55932	0.684975	0.816555
FALSE	High	Master Protein	Q08945	FACT complex subunit SSRP1 OS=Homo sapiens GN=SSRP1 PE=1 SV=1	0	43.968	24	12	16	12	1	709	81	6.87	46.4	12	metabolic process;regulation of biological process;response to stimulus	chromosome;nucleus	DNA binding;protein binding;RNA binding	Pf00505, Pf03531, Pf08512, Pf09011	6749	ENSG00000149136.8	SSRP1	11			0	99.6	114.6	85.8	55.7833	92.6025	0.560073	0.602395	0.929744
FALSE	High	Master Protein	P61964	WD repeat-containing protein 5 OS=Homo sapiens GN=WDR5 PE=1 SV=1	0	5.346	8	2	2	2	1	334	36.6	8.27	4.37	2	cell organization and biogenesis;metabolic process;regulation of biological process	nucleus	catalytic activity;protein binding	Pf00400, Pf08662, Pf11715	11091	ENSG00000196363.9	WDR5	9			0	101.2	111.6	87.2	56.6935	90.1783	0.560212	0.628682	0.89109
FALSE	High	Master Protein	Q3KQV9	UDP-N-acetylhexosamine pyrophosphorylase-like protein 1 OS=Homo sapiens GN=UAP1L1 PE=1 SV=2	0	22.102	16	7	9	7	1	507	57	6.32	23.81	7	metabolic process	cytosol	catalytic activity	Pf01704	91373	ENSG00000197355.10	UAP1L1	9	Amino sugar and nucleotide sugar metabolism; Metabolic pathways		0	105.2	104.1	90.7	58.969	84.118	0.560542	0.701028	0.7996
FALSE	High	Master Protein	P43490	Nicotinamide phosphoribosyltransferase OS=Homo sapiens GN=NAMPT PE=1 SV=1	0	69.378	41	18	32	18	1	491	55.5	7.15	80.07	18	cell communication;metabolic process;regulation of biological process;response to stimulus	cytoplasm;cytosol;extracellular;nucleus	catalytic activity;protein binding	Pf04095	10135	ENSG00000105835.11	NAMPT	7	NOD-like receptor signaling pathway; Nicotinate and nicotinamide metabolism; Metabolic pathways	Adipogenesis; NAD+ metabolism; NAD+ biosynthetic pathways; NAD metabolism, sirtuins and aging	0	114	87.7	98.3	63.9102	70.8659	0.560616	0.901847	0.621631
FALSE	High	Master Protein	P12081	Histidine--tRNA ligase, cytoplasmic OS=Homo sapiens GN=HARS PE=1 SV=2	0	56.321	29	16	23	16	1	509	57.4	5.88	51.89	16	cell organization and biogenesis;metabolic process	cytoplasm;cytosol;mitochondrion	catalytic activity;nucleotide binding	Pf00458, Pf00587, Pf03129, Pf13393	3035	ENSG00000170445.12	HARS	5	Aminoacyl-tRNA biosynthesis	Allograft Rejection	0	112	91.3	96.6	62.805	73.7749	0.560759	0.851305	0.658705
FALSE	High	Master Protein	O15294	UDP-N-acetylglucosamine--peptide N-acetylglucosaminyltransferase 110 kDa subunit OS=Homo sapiens GN=OGT PE=1 SV=3	0	26.349	11	8	8	8	1	1046	116.9	6.7	22.82	8	cell death;cell organization and biogenesis;metabolic process;regulation of biological process;response to stimulus	cytoplasm;cytosol;membrane;mitochondrion;nucleus	catalytic activity;protein binding	Pf00515, Pf04184, Pf07719, Pf13176, Pf13181, Pf13374, Pf13414, Pf13424, Pf13428, Pf13429, Pf13431, Pf13432, Pf13844, Pf14559	8473	ENSG00000147162.13	OGT	X	Other types of O-glycan biosynthesis; Insulin resistance	Ectoderm Differentiation	0	104.2	105.9	89.9	58.4489	85.5724	0.56093	0.683034	0.821233
FALSE	High	Master Protein	Q9H0A8	COMM domain-containing protein 4 OS=Homo sapiens GN=COMMD4 PE=1 SV=1	0	13.398	25	4	4	4	1	199	21.8	7.31	11.33	4	metabolic process;regulation of biological process	cytoplasm;nucleus	protein binding	Pf07258	54939	ENSG00000140365.15	COMMD4	15			0	105.4	103.6	91	59.1641	83.7139	0.561329	0.706741	0.79425
FALSE	High	Master Protein	Q9BV20	Methylthioribose-1-phosphate isomerase OS=Homo sapiens GN=MRI1 PE=1 SV=1	0	9.069	6	2	2	2	1	369	39.1	6.3	5.03	2	metabolic process	cytoplasm;cytosol;nucleus	catalytic activity;protein binding	Pf01008	84245	ENSG00000037757.13	MRI1	19	Metabolic pathways; Cysteine and methionine metabolism		0	108.1	98.5	93.4	60.7245	79.5929	0.561743	0.762938	0.736289
FALSE	High	Master Protein	Q9BTT0	Acidic leucine-rich nuclear phosphoprotein 32 family member E OS=Homo sapiens GN=ANP32E PE=1 SV=1	0	12.334	16	3	3	3	1	268	30.7	3.85	8.77	3	cell organization and biogenesis;regulation of biological process	cytoplasm;nucleus	enzyme regulator activity;protein binding	Pf12799, Pf13855, Pf14580	81611	ENSG00000143401.14	ANP32E	1			0	106.7	101.1	92.2	59.9443	81.6938	0.561802	0.733768	0.76564
FALSE	High	Master Protein	Q8TDD1	ATP-dependent RNA helicase DDX54 OS=Homo sapiens GN=DDX54 PE=1 SV=2	0	24.073	11	8	9	8	1	881	98.5	10.02	21.01	8	metabolic process;regulation of biological process;response to stimulus	Golgi;membrane;nucleus	catalytic activity;nucleotide binding;protein binding;RNA binding	Pf00270, Pf00271, Pf08147	79039	ENSG00000123064.12	DDX54	12			0	114.1	87.2	98.6	64.1053	70.4619	0.561834	0.909786	0.617545
FALSE	High	Master Protein	P51452	Dual specificity protein phosphatase 3 OS=Homo sapiens GN=DUSP3 PE=1 SV=1	0	7.169	12	2	2	2	1	185	20.5	7.8	4.86	2	metabolic process;regulation of biological process	cytosol;nucleus	catalytic activity;protein binding	Pf00102, Pf00782	1845	ENSG00000108861.8	DUSP3	17	MAPK signaling pathway		0	97.2	118.7	84	54.613	95.9155	0.561862	0.569387	0.986785
FALSE	High	Master Protein	O00499	Myc box-dependent-interacting protein 1 OS=Homo sapiens GN=BIN1 PE=1 SV=1	0	19.581	15	6	8	5	1	593	64.7	5.06	21.76	6	cell differentiation;cell organization and biogenesis;cell proliferation;development;regulation of biological process;transport	cytoplasm;cytoskeleton;cytosol;membrane;nucleus	protein binding	Pf00018, Pf03114, Pf07653, Pf14604	274	ENSG00000136717.14	BIN1	2	Endocytosis; Fc gamma R-mediated phagocytosis	VEGFA-VEGFR2 Signaling Pathway	1	106.2	102	91.8	59.6842	82.4211	0.561998	0.724138	0.776093
FALSE	High	Master Protein	P47897	Glutamine--tRNA ligase OS=Homo sapiens GN=QARS PE=1 SV=1	0	62.933	27	18	21	18	1	775	87.7	7.15	56.76	18	metabolic process;regulation of biological process	cytoplasm;cytosol;organelle lumen	catalytic activity;enzyme regulator activity;nucleotide binding;protein binding	Pf00749, Pf03950, Pf04557, Pf04558	5859	ENSG00000172053.17	QARS	3	Aminoacyl-tRNA biosynthesis; Metabolic pathways		0	106.2	102	91.8	59.6842	82.4211	0.561998	0.724138	0.776093
FALSE	High	Master Protein	Q16537	Serine/threonine-protein phosphatase 2A 56 kDa regulatory subunit epsilon isoform OS=Homo sapiens GN=PPP2R5E PE=1 SV=1	0	17.02	14	5	5	5	1	467	54.7	6.95	14.11	5	regulation of biological process;response to stimulus	cytoplasm;cytosol	enzyme regulator activity;protein binding	Pf01603	5529	ENSG00000154001.13	PPP2R5E	14	Dopaminergic synapse; Adrenergic signaling in cardiomyocytes; AMPK signaling pathway; mRNA surveillance pathway; Oocyte meiosis; Sphingolipid signaling pathway; PI3K-Akt signaling pathway	DNA Damage Response (only ATM dependent); Wnt Signaling Pathway; Focal Adhesion-PI3K-Akt-mTOR-signaling pathway; Glycogen Metabolism; Wnt Signaling Pathway and Pluripotency	0	107.8	99	93.2	60.5944	79.9969	0.5621	0.75746	0.742086
FALSE	High	Master Protein	Q14152	Eukaryotic translation initiation factor 3 subunit A OS=Homo sapiens GN=EIF3A PE=1 SV=1	0	93.597	20	27	40	27	1	1382	166.5	6.79	107.32	27	cell organization and biogenesis;metabolic process;regulation of biological process	cytoplasm;cytosol;membrane;nucleus	protein binding;RNA binding;structural molecule activity	Pf01399	8661	ENSG00000107581.12	EIF3A	10	RNA transport	Translation Factors	0	111.7	91.8	96.6	62.805	74.1789	0.562265	0.846668	0.664091
FALSE	High	Master Protein	Q12904	Aminoacyl tRNA synthase complex-interacting multifunctional protein 1 OS=Homo sapiens GN=AIMP1 PE=1 SV=2	0	29.405	39	11	15	10	1	312	34.3	8.43	33.84	11	cell communication;cell death;cellular component movement;defense response;metabolic process;regulation of biological process;response to stimulus	cell surface;cytoplasm;cytosol;endoplasmic reticulum;extracellular;Golgi;membrane;nucleus	protein binding;RNA binding	Pf01588	9255	ENSG00000164022.16	AIMP1	4			0	113.4	88.5	98.1	63.7802	71.5124	0.562436	0.891876	0.630621
FALSE	High	Master Protein	Q5VZE5	N-alpha-acetyltransferase 35, NatC auxiliary subunit OS=Homo sapiens GN=NAA35 PE=1 SV=1	0.001	4.577	3	2	2	2	1	725	83.6	7.05	5.05	2	cell proliferation;metabolic process;regulation of biological process	cytoplasm	catalytic activity;protein binding	Pf04112	60560	ENSG00000135040.15	NAA35	9			0	113.5	88.3	98.2	63.8452	71.3508	0.562513	0.894807	0.628641
FALSE	High	Master Protein	P83876	Thioredoxin-like protein 4A OS=Homo sapiens GN=TXNL4A PE=1 SV=1	0	9.342	17	2	2	2	1	142	16.8	5.85	6.1	2	cell division;cell organization and biogenesis;cellular homeostasis;metabolic process;regulation of biological process	cytosol;membrane;nucleus;spliceosomal complex	protein binding	Pf00085, Pf02966	10907	ENSG00000141759.14	TXNL4A	18	Spliceosome	mRNA Processing	0	98.2	116.8	85	55.2632	94.3802	0.562761	0.585538	0.961102
FALSE	High	Master Protein	P41214	Eukaryotic translation initiation factor 2D OS=Homo sapiens GN=EIF2D PE=1 SV=3	0	9.102	4	2	2	2	1	584	64.7	7.65	4.52	2	cell organization and biogenesis;metabolic process;transport	cytoplasm;cytosol	protein binding;receptor activity;RNA binding	Pf01253, Pf01472	1939	ENSG00000143486.15	EIF2D	1			0	107.5	99.4	93.1	60.5294	80.3201	0.563064	0.753602	0.747164
FALSE	High	Master Protein	P14854	Cytochrome c oxidase subunit 6B1 OS=Homo sapiens GN=COX6B1 PE=1 SV=2	0	23.037	67	6	10	6	1	86	10.2	7.05	26.23	6	metabolic process;transport	membrane;mitochondrion	catalytic activity;transporter activity	Pf02297	1340	ENSG00000126267.8	COX6B1	19	Huntington's disease; Parkinson's disease; Alzheimer's disease; Oxidative phosphorylation; Non-alcoholic fatty liver disease (NAFLD); Metabolic pathways; Cardiac muscle contraction	Electron Transport Chain	0	110.8	93.2	96	62.4149	75.3102	0.563311	0.82877	0.679695
FALSE	High	Master Protein	Q9H078	Caseinolytic peptidase B protein homolog OS=Homo sapiens GN=CLPB PE=1 SV=1	0	5.499	6	3	3	3	1	707	78.7	9.01	4.86	3	response to stimulus	mitochondrion	catalytic activity;nucleotide binding;protein binding	Pf00004, Pf00023, Pf06309, Pf06414, Pf07724, Pf07728, Pf10431, Pf12796, Pf13401, Pf13606, Pf13637, Pf13857	81570	ENSG00000162129.12	CLPB	11	Longevity regulating pathway - multiple species		0	109.2	96.2	94.7	61.5697	77.7344	0.563825	0.792052	0.711853
FALSE	High	Master Protein	Q03135	Caveolin-1 OS=Homo sapiens GN=CAV1 PE=1 SV=4	0	18.107	27	4	7	4	1	178	20.5	6.02	19.48	4	cell communication;cell differentiation;cell organization and biogenesis;cellular component movement;cellular homeostasis;metabolic process;regulation of biological process;response to stimulus;transport	endoplasmic reticulum;endosome;Golgi;membrane	enzyme regulator activity;protein binding;structural molecule activity	Pf01146	857	ENSG00000105974.11	CAV1	7	Endocytosis; Focal adhesion; Proteoglycans in cancer; Bacterial invasion of epithelial cells; Viral myocarditis	EGF/EGFR Signaling Pathway; Focal Adhesion; Androgen receptor signaling pathway; VEGFA-VEGFR2 Signaling Pathway; TGF-beta Signaling Pathway; Integrin-mediated Cell Adhesion	0	89.7	132.3	78.1	50.7771	106.905	0.566077	0.474974	1.19181
FALSE	High	Master Protein	Q96EK9	Protein KTI12 homolog OS=Homo sapiens GN=KTI12 PE=1 SV=1	0	11.153	10	2	2	2	1	354	38.6	6.95	6.96	2			nucleotide binding;protein binding	Pf08433, Pf13671	112970	ENSG00000198841.3	KTI12	1			0	122.5	70.7	106.8	69.4365	57.1291	0.566829	1.21543	0.46636
FALSE	High	Master Protein	Q9UHX1	Poly(U)-binding-splicing factor PUF60 OS=Homo sapiens GN=PUF60 PE=1 SV=1	0	59.27	29	12	18	12	1	559	59.8	5.29	50.17	12	cell death;cellular homeostasis;metabolic process;regulation of biological process	nucleus	catalytic activity;DNA binding;nucleotide binding;protein binding;RNA binding	Pf00076, Pf13893, Pf14259	22827	ENSG00000274081.4; ENSG00000179950.13	PUF60	8; CHR_HSCHR8_3_CTG7	Spliceosome		0	110.9	92.3	96.7	62.87	74.583	0.566907	0.842953	0.672525
FALSE	High	Master Protein	Q9Y376	Calcium-binding protein 39 OS=Homo sapiens GN=CAB39 PE=1 SV=1	0	25.96	33	11	11	11	1	341	39.8	6.89	24.74	11	cell organization and biogenesis;metabolic process;regulation of biological process;response to stimulus;transport	cytoplasm;cytosol;extracellular;organelle lumen	catalytic activity;enzyme regulator activity;protein binding	Pf08569	51719	ENSG00000135932.10	CAB39	2	AMPK signaling pathway; mTOR signaling pathway	AMP-activated Protein Kinase (AMPK) Signaling; Focal Adhesion-PI3K-Akt-mTOR-signaling pathway; Endochondral Ossification	0	113.3	88	98.8	64.2353	71.1084	0.566949	0.903344	0.627611
FALSE	High	Master Protein	A5D8V6	Vacuolar protein sorting-associated protein 37C OS=Homo sapiens GN=VPS37C PE=1 SV=2	0.001	3.981	6	1	1	1	1	355	38.6	5.21	2.77	1	cell communication;cell organization and biogenesis;metabolic process;response to stimulus;transport	endosome;membrane	catalytic activity;motor activity;protein binding	Pf01576, Pf05622, Pf07200	55048	ENSG00000167987.10	VPS37C	11	Endocytosis		0	111.9	90.5	97.6	63.4551	73.1285	0.56707	0.867721	0.653516
FALSE	High	Master Protein	Q15717	ELAV-like protein 1 OS=Homo sapiens GN=ELAVL1 PE=1 SV=2	0	30.223	27	7	12	7	1	326	36.1	9.17	28.42	7	development;metabolic process;regulation of biological process	cytoplasm;cytosol;membrane;nucleus	nucleotide binding;protein binding;RNA binding	Pf00076, Pf13893, Pf14259	1994	ENSG00000066044.14	ELAVL1	19	AMPK signaling pathway	Focal Adhesion-PI3K-Akt-mTOR-signaling pathway; Endoderm Differentiation; Preimplantation Embryo; AMP-activated Protein Kinase (AMPK) Signaling	0	111.5	91.2	97.3	63.2601	73.6941	0.567355	0.858414	0.660934
FALSE	High	Master Protein	O76094	Signal recognition particle subunit SRP72 OS=Homo sapiens GN=SRP72 PE=1 SV=3	0	55.361	22	13	17	13	1	671	74.6	9.26	44.79	13	cell organization and biogenesis;response to stimulus;transport	cytoplasm;cytosol;endoplasmic reticulum	protein binding;RNA binding	Pf08492, Pf12569, Pf12895, Pf13424, Pf14559	6731	ENSG00000174780.15	SRP72	4	Protein export		0	113.9	86.7	99.4	64.6254	70.0579	0.567387	0.922457	0.615082
FALSE	High	Master Protein	O43399	Tumor protein D54 OS=Homo sapiens GN=TPD52L2 PE=1 SV=2	0	68.032	51	11	29	11	1	206	22.2	5.36	86.99	11	regulation of biological process	cytoplasm	protein binding;RNA binding	Pf04201	7165	ENSG00000101150.17	TPD52L2	20			0	103.9	105.3	90.7	58.969	85.0876	0.567556	0.693039	0.818938
FALSE	High	Master Protein	Q01469	Fatty acid-binding protein, epidermal OS=Homo sapiens GN=FABP5 PE=1 SV=3	0	43	64	7	18	7	1	135	15.2	7.01	57.92	7	metabolic process;response to stimulus;transport	cytoplasm;cytosol;extracellular;membrane;organelle lumen	protein binding;transporter activity	Pf00061	2171	ENSG00000164687.10	FABP5	8	PPAR signaling pathway	PPAR signaling pathway	0	115.9	83	101.2	65.7957	67.0681	0.567693	0.981028	0.578672
FALSE	High	Master Protein	O15145	Actin-related protein 2/3 complex subunit 3 OS=Homo sapiens GN=ARPC3 PE=1 SV=3	0	17.625	26	6	9	6	1	178	20.5	8.59	21.25	6	cell organization and biogenesis;cellular component movement;regulation of biological process;response to stimulus	cytoplasm;cytoskeleton;cytosol;membrane	protein binding;structural molecule activity	Pf04062	10094	ENSG00000111229.15	ARPC3	12	Endocytosis; Pathogenic Escherichia coli infection; Salmonella infection; Regulation of actin cytoskeleton; Bacterial invasion of epithelial cells; Fc gamma R-mediated phagocytosis; Shigellosis	Pathogenic Escherichia coli infection	0	99.4	113.8	86.8	56.4334	91.956	0.567741	0.6137	0.925111
FALSE	High	Master Protein	Q8IYS1	Peptidase M20 domain-containing protein 2 OS=Homo sapiens GN=PM20D2 PE=1 SV=2	0	11.968	9	4	5	4	1	436	47.7	5.85	8.24	4	metabolic process;regulation of biological process		catalytic activity	Pf01546, Pf07687	135293	ENSG00000146281.5	PM20D2	6			0	114.6	85.1	100.2	65.1455	68.765	0.56846	0.947364	0.600044
FALSE	High	Master Protein	P52294	Importin subunit alpha-5 OS=Homo sapiens GN=KPNA1 PE=1 SV=3	0	57.384	31	13	19	7	1	538	60.2	5.01	54	13	metabolic process;regulation of biological process;transport	cytoplasm;cytosol;nucleus	protein binding;transporter activity	Pf00514, Pf01749, Pf13513, Pf13646	3836	ENSG00000114030.12	KPNA1	3	Influenza A		5	111	92	97.1	63.13	74.3406	0.568739	0.8492	0.669735
FALSE	High	Master Protein	P05023	Sodium/potassium-transporting ATPase subunit alpha-1 OS=Homo sapiens GN=ATP1A1 PE=1 SV=1	0	91.413	26	21	29	21	1	1023	112.8	5.49	75.56	21	cell communication;cellular homeostasis;metabolic process;regulation of biological process;response to stimulus;transport	endoplasmic reticulum;endosome;Golgi;membrane	catalytic activity;metal ion binding;nucleotide binding;protein binding;transporter activity	Pf00122, Pf00689, Pf00690, Pf00702, Pf08282, Pf12710, Pf13246	476	ENSG00000163399.15	ATP1A1	1	Bile secretion; cGMP-PKG signaling pathway; Endocrine and other factor-regulated calcium reabsorption; Protein digestion and absorption; Proximal tubule bicarbonate reclamation; Thyroid hormone signaling pathway; Insulin secretion; Adrenergic signaling in cardiomyocytes; Thyroid hormone synthesis; Pancreatic secretion; Aldosterone-regulated sodium reabsorption; Carbohydrate digestion and absorpti…	Preimplantation Embryo	0	101.8	109.1	89.1	57.9288	88.1582	0.569045	0.6571	0.865994
FALSE	High	Master Protein	P63172	Dynein light chain Tctex-type 1 OS=Homo sapiens GN=DYNLT1 PE=1 SV=1	0	12.003	23	2	2	2	1	113	12.4	5.08	7.69	2	cell division;cell organization and biogenesis;cellular component movement;regulation of biological process;transport	cytoplasm;cytoskeleton;extracellular;Golgi;organelle lumen	catalytic activity;motor activity;protein binding	Pf03645	6993	ENSG00000146425.10	DYNLT1	6			0	101.5	109.6	88.9	57.7988	88.5622	0.569446	0.652634	0.872534
FALSE	High	Master Protein	Q92499	ATP-dependent RNA helicase DDX1 OS=Homo sapiens GN=DDX1 PE=1 SV=2	0	91.088	39	25	34	25	1	740	82.4	7.23	95.57	25	cell organization and biogenesis;development;metabolic process;regulation of biological process;response to stimulus	cytoplasm;cytosol;membrane;nucleus	catalytic activity;DNA binding;nucleotide binding;protein binding;RNA binding	Pf00270, Pf00271, Pf00622	1653	ENSG00000079785.14	DDX1	2		DDX1 as a regulatory component of the Drosha microprocessor; mRNA Processing	0	111.4	91	97.6	63.4551	73.5325	0.569615	0.862953	0.660076
FALSE	High	Master Protein	Q9Y4R8	Telomere length regulation protein TEL2 homolog OS=Homo sapiens GN=TELO2 PE=1 SV=2	0.004	2.962	1	1	1	1	1	837	91.7	5.76	2.57	1	regulation of biological process	chromosome;cytoplasm;cytosol;membrane;nucleus	protein binding;structural molecule activity	Pf10193	9894	ENSG00000100726.14	TELO2	16	Fanconi anemia pathway; mTOR signaling pathway		0	113.9	86.3	99.8	64.8854	69.7347	0.56967	0.930462	0.612245
FALSE	High	Master Protein	O60493	Sorting nexin-3 OS=Homo sapiens GN=SNX3 PE=1 SV=3	0	34.945	75	11	18	9	1	162	18.8	8.66	42.51	11	cell organization and biogenesis;metabolic process;regulation of biological process;response to stimulus;transport	cytoplasm;cytosol;endosome;membrane	protein binding	Pf00787	8724	ENSG00000112335.14	SNX3	6	Endocytosis		2	103	106.6	90.3	58.709	86.1381	0.56999	0.681568	0.836292
FALSE	High	Master Protein	O43776	Asparagine--tRNA ligase, cytoplasmic OS=Homo sapiens GN=NARS PE=1 SV=1	0	48.308	36	17	22	17	1	548	62.9	6.25	50.5	17	metabolic process	cytoplasm;cytosol;mitochondrion	catalytic activity;nucleotide binding	Pf00152, Pf01336	4677	ENSG00000134440.11	NARS	18	Aminoacyl-tRNA biosynthesis	Photodynamic therapy-induced unfolded protein response	0	119.3	76.2	104.6	68.0062	61.5734	0.570044	1.10447	0.516122
FALSE	High	Master Protein	Q9UHR5	SAP30-binding protein OS=Homo sapiens GN=SAP30BP PE=1 SV=1	0	16.362	11	3	3	3	1	308	33.9	4.84	8.6	3	cell death;metabolic process;regulation of biological process	cytoskeleton;nucleus	protein binding	Pf07818	29115	ENSG00000161526.14	SAP30BP	17			0	102.5	107.6	89.9	58.4489	86.9461	0.570233	0.672243	0.848255
FALSE	High	Master Protein	P09211	Glutathione S-transferase P OS=Homo sapiens GN=GSTP1 PE=1 SV=2	0	69.229	55	9	30	9	1	210	23.3	5.64	105.43	9	cell communication;cell proliferation;metabolic process;regulation of biological process;response to stimulus;transport	cytoplasm;cytosol;extracellular;membrane;mitochondrion;nucleus;organelle lumen	antioxidant activity;catalytic activity;enzyme regulator activity;protein binding	Pf00043, Pf02798, Pf14497	2950	ENSG00000084207.15	GSTP1	11	Glutathione metabolism; Metabolism of xenobiotics by cytochrome P450; Pathways in cancer; Prostate cancer; Drug metabolism - cytochrome P450; Chemical carcinogenesis; Platinum drug resistance	NRF2 pathway; Photodynamic therapy-induced NFE2L2 (NRF2) survival signaling; Exercise-induced Circadian Regulation; Metapathway biotransformation; Arachidonate Epoxygenase / Epoxide Hydrolase	0	102	108.4	89.5	58.1889	87.5926	0.570479	0.664313	0.858751
FALSE	High	Master Protein	P60228	Eukaryotic translation initiation factor 3 subunit E OS=Homo sapiens GN=EIF3E PE=1 SV=1	0	70.458	42	17	25	17	1	445	52.2	6.04	75.78	17	metabolic process;regulation of biological process	chromosome;cytoplasm;cytosol;membrane;nucleus	protein binding;RNA binding	Pf01399, Pf09440	3646	ENSG00000104408.9	EIF3E	8	RNA transport; Hepatitis C	Translation Factors	0	115.3	83.6	101.2	65.7957	67.5529	0.570648	0.973987	0.585888
FALSE	High	Master Protein	Q96P70	Importin-9 OS=Homo sapiens GN=IPO9 PE=1 SV=3	0	27.759	9	9	12	9	1	1041	115.9	4.81	29.62	9	transport	cytoplasm;membrane;nucleus	protein binding;transporter activity	Pf03810	55705	ENSG00000198700.9	IPO9	1			0	108.2	96.8	95	61.7647	78.2192	0.570838	0.789636	0.722913
FALSE	High	Master Protein	Q96DI7	U5 small nuclear ribonucleoprotein 40 kDa protein OS=Homo sapiens GN=SNRNP40 PE=1 SV=1	0	33.102	21	5	6	5	1	357	39.3	8.1	21.05	5	metabolic process	cytosol;nucleus;spliceosomal complex	protein binding;RNA binding	Pf00400	9410	ENSG00000060688.12	SNRNP40	1	Spliceosome	mRNA Processing	0	118.2	78	103.8	67.4861	63.0279	0.570948	1.07073	0.533231
FALSE	High	Master Protein	P49792	E3 SUMO-protein ligase RanBP2 OS=Homo sapiens GN=RANBP2 PE=1 SV=2	0	143.92	16	36	45	35	1	3224	358	6.2	119.13	36	cell organization and biogenesis;metabolic process;regulation of biological process;response to stimulus;transport	cytoplasm;cytosol;membrane;mitochondrion;nucleus	catalytic activity;enzyme regulator activity;metal ion binding;protein binding;RNA binding	Pf00160, Pf00515, Pf00638, Pf00641, Pf07719, Pf12185, Pf13414, Pf13432, Pf14559	5903	ENSG00000153201.15	RANBP2	2	RNA transport		1	109.7	93.9	96.4	62.6749	75.8759	0.57133	0.826019	0.691667
FALSE	High	Master Protein	P15311	Ezrin OS=Homo sapiens GN=EZR PE=1 SV=4	0	85.293	51	29	48	19	1	586	69.4	6.27	122.81	29	cell differentiation;cell organization and biogenesis;cellular component movement;metabolic process;regulation of biological process;response to stimulus;transport	cytoplasm;cytoskeleton;cytosol;endosome;membrane	protein binding;RNA binding	Pf00373, Pf00769, Pf09379, Pf09380	7430	ENSG00000092820.17	EZR	6	Pathogenic Escherichia coli infection; MicroRNAs in cancer; Proteoglycans in cancer; Regulation of actin cytoskeleton; Leukocyte transendothelial migration; Gastric acid secretion	Regulation of Actin Cytoskeleton; VEGFA-VEGFR2 Signaling Pathway; Pathogenic Escherichia coli infection; AGE/RAGE pathway	1	100.8	110.6	88.6	57.6037	89.3703	0.571465	0.644551	0.88661
FALSE	High	Master Protein	P02545	Prelamin-A/C OS=Homo sapiens GN=LMNA PE=1 SV=1	0	211.034	64	41	124	39	1	664	74.1	7.02	365.6	41	cell organization and biogenesis;regulation of biological process;response to stimulus;transport	cytosol;membrane;nucleus	protein binding;structural molecule activity	Pf00038, Pf00932	4000	ENSG00000160789.19	LMNA	1	Arrhythmogenic right ventricular cardiomyopathy (ARVC); Dilated cardiomyopathy; Apoptosis; Hypertrophic cardiomyopathy (HCM)	Fas Ligand (FasL) pathway and Stress induction of Heat Shock Proteins (HSP) regulation; Arrhythmogenic Right Ventricular Cardiomyopathy; Adipogenesis	2	92.6	126	81.4	52.9226	101.814	0.571518	0.519796	1.09951
FALSE	High	Master Protein	P04818	Thymidylate synthase OS=Homo sapiens GN=TYMS PE=1 SV=3	0	23.009	23	5	9	5	1	313	35.7	7.01	21.41	5	cell growth;cell proliferation;metabolic process;regulation of biological process;response to stimulus	cytoplasm;cytosol;membrane;mitochondrion;nucleus;organelle lumen	catalytic activity;nucleotide binding;protein binding;RNA binding;translation regulator activity	Pf00303	7298	ENSG00000176890.15	TYMS	18	Antifolate resistance; One carbon pool by folate; Metabolic pathways; Pyrimidine metabolism	Trans-sulfuration and one carbon metabolism; Fluoropyrimidine Activity; One carbon metabolism and related pathways; Retinoblastoma (RB) in Cancer; One Carbon Metabolism	0	114.4	85	100.6	65.4056	68.6842	0.571727	0.952265	0.600386
FALSE	High	Master Protein	Q96SN8	CDK5 regulatory subunit-associated protein 2 OS=Homo sapiens GN=CDK5RAP2 PE=1 SV=5	0.002	3.264	1	3	3	1	1	1893	214.9	5.58	2.19	3	cell differentiation;cell organization and biogenesis;metabolic process;regulation of biological process	cytoplasm;cytoskeleton;cytosol;Golgi	DNA binding;protein binding	Pf02463, Pf03962, Pf04111, Pf05557, Pf06160, Pf07989, Pf10174, Pf12128, Pf13166, Pf13514, Pf13949, Pf14817	55755	ENSG00000136861.17	CDK5RAP2	9			1	118.1	78	103.9	67.5511	63.0279	0.571982	1.07177	0.533682
FALSE	High	Master Protein	Q9Y224	UPF0568 protein C14orf166 OS=Homo sapiens GN=C14orf166 PE=1 SV=1	0	33.632	46	9	12	9	1	244	28.1	6.65	35.84	9	metabolic process;regulation of biological process;transport	cytoplasm;cytoskeleton;cytosol;nucleus	protein binding;RNA binding	Pf10036	51637	ENSG00000087302.8	C14orf166	14			0	118.2	77.8	104	67.6161	62.8663	0.572048	1.07555	0.531863
FALSE	High	Master Protein	P33240	Cleavage stimulation factor subunit 2 OS=Homo sapiens GN=CSTF2 PE=1 SV=1	0	26.558	20	8	9	2	1	577	60.9	6.83	24.84	8	metabolic process	nucleus	nucleotide binding;protein binding;RNA binding	Pf00076, Pf13893, Pf14259, Pf14304, Pf14327	1478	ENSG00000101811.13	CSTF2	X	mRNA surveillance pathway	mRNA Processing	0	91	128.9	80.1	52.0774	104.158	0.572279	0.499987	1.14459
FALSE	High	Master Protein	Q9UBE0	SUMO-activating enzyme subunit 1 OS=Homo sapiens GN=SAE1 PE=1 SV=1	0	37.392	40	11	14	11	1	346	38.4	5.3	37.44	11	metabolic process;regulation of biological process	cytoplasm;nucleus	catalytic activity;enzyme regulator activity;protein binding	Pf00899	10055	ENSG00000142230.11	SAE1	19	Ubiquitin mediated proteolysis		0	112.9	87.6	99.4	64.6254	70.7851	0.572413	0.91298	0.626972
FALSE	High	Master Protein	Q96S97	Myeloid-associated differentiation marker OS=Homo sapiens GN=MYADM PE=1 SV=2	0	9.483	7	1	1	1	1	322	35.3	8.15	5.13	1	cell organization and biogenesis;regulation of biological process;transport	cytoskeleton;membrane		Pf01284	91663	ENSG00000179820.15	MYADM	19			0	109.7	93.7	96.6	62.805	75.7142	0.572516	0.8295	0.690194
FALSE	High	Master Protein	Q16186	Proteasomal ubiquitin receptor ADRM1 OS=Homo sapiens GN=ADRM1 PE=1 SV=2	0	19.842	13	5	15	5	1	407	42.1	5.07	36.43	5	cell organization and biogenesis;metabolic process;regulation of biological process	cytoplasm;cytosol;membrane;nucleus;proteasome	enzyme regulator activity;protein binding	Pf04683	11047	ENSG00000130706.12	ADRM1	20			0	107.9	97	95.1	61.8297	78.3808	0.573028	0.788838	0.726421
FALSE	High	Master Protein	O43707	Alpha-actinin-4 OS=Homo sapiens GN=ACTN4 PE=1 SV=2	0	234.589	53	41	120	28	1	911	104.8	5.44	353.79	41	cell organization and biogenesis;cellular component movement;regulation of biological process;response to stimulus;transport	cytoplasm;cytoskeleton;cytosol;extracellular;nucleus;organelle lumen	DNA binding;metal ion binding;protein binding;RNA binding	Pf00307, Pf00435, Pf08726, Pf11971, Pf13499	81	ENSG00000282844.1; ENSG00000130402.11	ACTN4	19; CHR_HG26_PATCH	Viral carcinogenesis; Amoebiasis; Arrhythmogenic right ventricular cardiomyopathy (ARVC); Tight junction; Focal adhesion; Adherens junction; Regulation of actin cytoskeleton; Leukocyte transendothelial migration; Systemic lupus erythematosus	Arrhythmogenic Right Ventricular Cardiomyopathy; Primary Focal Segmental Glomerulosclerosis FSGS; Striated Muscle Contraction	13	100.8	110.3	88.9	57.7988	89.1279	0.5734	0.648493	0.884205
FALSE	High	Master Protein	Q9UJF2	Ras GTPase-activating protein nGAP OS=Homo sapiens GN=RASAL2 PE=1 SV=2	0	24.805	8	8	9	8	1	1139	128.5	8.24	22.17	8	metabolic process;regulation of biological process;response to stimulus	cytoplasm;cytosol	enzyme regulator activity;protein binding	Pf00168, Pf00169, Pf00616, Pf12004	9462	ENSG00000075391.16	RASAL2	1	Ras signaling pathway		0	110.3	92.4	97.3	63.2601	74.6638	0.573527	0.847266	0.676915
[truncated: 2,874 more rows]

## Sheet: #2 detectedineverycondtion
Checked	Protein FDR Confidence: Combined	Master	Accession	Description	Exp. q-value: Combined	Sum PEP Score	Coverage [%]	# Peptides	# PSMs	# Unique Peptides	# Protein Groups	# AAs	MW [kDa]	calc. pI	Score Sequest HT: Sequest HT	# Peptides (by Search Engine): Sequest HT	Biological Process	Cellular Component	Molecular Function	Pfam IDs	Entrez Gene ID	Ensembl Gene ID	Gene Symbol	Chromosome	KEGG Pathways	WikiPathways	# Razor Peptides	NN Abundances (Grouped): 127C	HN Abundances (Grouped): 128C	HA Abundances (Grouped): 129C	HA corrected	HN correct	HA/NN	HA/HN	HN/NN
[truncated: 3,533 more rows]

[truncated: 4 more sheets: #3 glycolysis_enzymes, #4 HAvNN Specific, #5 HAvHN-Specific, #6 HA Specific]
